# Supplementary material for: Transcriptomic characterization of the human segmental endotoxin challenge model
Source: Sci Rep. 2024 Jan 19;14:1721. doi: 10.1038/s41598-024-51547-0 (PMC10798985; doi:10.1038/s41598-024-51547-0)
Supplement: Supplementary file 2 — Supplementary Tables. [file 41598_2024_51547_MOESM2_ESM.xlsx]

## Sheet: Supplementary table 1
Supplementary table 1: Differential gene expression analysis using DESeq2 in bronchoalveolar lavage cells collected after LPS challenge vs. bronchoalveolar lavage cells collected after saline challenge
Gene_ID	Gene_Name (abbreviation)	Base mean	Log2(FC)	StdErr	Wald-Stats	P-value	P-adj
ENSG00000170006.12	TMEM154	1732.95	4.16401	0.111984	37.1839	1.24056e-302	2.40531e-298
ENSG00000143797.12	MBOAT2	306.622	4.41962	0.131117	33.7074	4.50662e-249	4.36894e-245
ENSG00000087589.17	CASS4	508.798	4.29115	0.139962	30.6593	1.98391e-206	1.2822e-202
ENSG00000182022.18	CHST15	562.101	4.38718	0.149603	29.3256	4.89993e-189	2.37512e-185
ENSG00000127954.13	STEAP4	1930.52	5.64622	0.193837	29.1287	1.55385e-186	6.02552e-183
ENSG00000059728.11	MXD1	3568.42	2.78437	0.101446	27.4468	7.57767e-166	2.44873e-162
ENSG00000165071.15	TMEM71	457.491	3.55383	0.137172	25.9079	5.42511e-148	1.50268e-144
ENSG00000121966.7	CXCR4	6011.37	3.2126	0.12475	25.7523	3.03947e-146	7.36654e-143
ENSG00000164251.5	F2RL1	224.951	4.60521	0.184688	24.9351	3.10086e-137	6.68028e-134
ENSG00000277443.3	MARCKS	1350.17	3.52826	0.1431	24.656	3.17193e-134	6.15006e-131
ENSG00000155966.14	AFF2	308.307	5.10074	0.208841	24.424	9.50867e-132	1.67603e-128
ENSG00000104974.12	LILRA1	297.466	3.85469	0.157849	24.42	1.04748e-131	1.69246e-128
ENSG00000008516.18	MMP25	374.528	4.68802	0.193057	24.2831	2.95992e-130	4.4146e-127
ENSG00000119535.18	CSF3R	8587.68	3.64301	0.152242	23.929	1.52813e-126	2.11635e-123
ENSG00000182885.17	ADGRG3	454.339	4.71591	0.197857	23.835	1.45035e-125	1.87472e-122
ENSG00000089159.17	PXN	248.499	3.72907	0.156812	23.7806	5.30889e-125	6.43338e-122
ENSG00000151651.16	ADAM8	1021.68	3.36816	0.144492	23.3104	3.47466e-120	3.96296e-117
ENSG00000119681.12	LTBP2	205.148	3.77976	0.164889	22.923	2.73977e-116	2.95119e-113
ENSG00000101265.16	RASSF2	4562.57	3.61598	0.158974	22.7458	1.58009e-114	1.61244e-111
ENSG00000009790.15	TRAF3IP3	259.193	3.10737	0.137125	22.6609	1.08878e-113	1.05552e-110
ENSG00000006459.11	KDM7A	1852.66	2.19835	0.0978107	22.4755	7.20567e-112	6.65289e-109
ENSG00000140563.15	MCTP2	328.846	4.25375	0.191512	22.2114	2.66607e-109	2.34966e-106
ENSG00000163739.5	CXCL1	328.096	3.73689	0.169373	22.0631	7.15582e-108	6.03236e-105
ENSG00000157551.19	KCNJ15	987.103	4.76524	0.216954	21.9643	6.31916e-107	5.10509e-104
ENSG00000122223.13	CD244	137.001	3.61884	0.164912	21.9441	9.8655e-107	7.65128e-104
ENSG00000163221.9	S100A12	218.776	5.60904	0.256856	21.8373	1.02613e-105	7.65216e-103
ENSG00000120949.15	TNFRSF8	141.064	4.37553	0.201453	21.7198	1.33215e-104	9.56629e-102
ENSG00000188897.9		330.863	3.21892	0.14832	21.7025	1.9415e-104	1.34442e-101
ENSG00000014257.16	ACP3	302.606	4.19373	0.193455	21.6781	3.30414e-104	2.2091e-101
ENSG00000088992.18	TESC	65.89	3.78155	0.174875	21.6243	1.06137e-103	6.85961e-101
ENSG00000148926.10	ADM	313.426	4.27841	0.199115	21.4871	2.05718e-102	1.28667e-99
ENSG00000178789.9	CD300LB	228.383	3.1913	0.149747	21.3112	8.92851e-101	5.40984e-98
ENSG00000188404.10	SELL	998.969	4.24804	0.199367	21.3076	9.65311e-101	5.67164e-98
ENSG00000136490.9	LIMD2	718.124	3.25765	0.153039	21.2864	1.5171e-100	8.65148e-98
ENSG00000115590.14	IL1R2	739.568	4.75785	0.224007	21.2398	4.09859e-100	2.2705e-97
ENSG00000142512.15	SIGLEC10	864.166	3.39998	0.160645	21.1646	2.02552e-99	1.09091e-96
ENSG00000124102.5	PI3	406.895	5.20611	0.24607	21.157	2.3777e-99	1.24598e-96
ENSG00000116990.11	MYCL	248.243	3.69239	0.174804	21.123	4.88678e-99	2.49342e-96
ENSG00000147408.14	CSGALNACT1	165.651	4.03744	0.191887	21.0407	2.78064e-98	1.38241e-95
ENSG00000137462.9	TLR2	3948.83	2.49271	0.119019	20.9439	2.13398e-97	1.03439e-94
ENSG00000113532.13	ST8SIA4	1643.39	2.78723	0.13331	20.9079	4.53596e-97	2.14507e-94
ENSG00000090238.12	YPEL3	565.303	2.01956	0.0966579	20.8939	6.09043e-97	2.8116e-94
ENSG00000072952.19	IRAG1	244.353	4.86109	0.235068	20.6795	5.29737e-95	2.38862e-92
ENSG00000093134.15	VNN3P	209.119	3.77612	0.182653	20.6737	5.98026e-95	2.63525e-92
ENSG00000133805.15	AMPD3	746.446	3.50066	0.169404	20.6646	7.21572e-95	3.10901e-92
ENSG00000169508.7	GPR183	1263.24	3.49688	0.169406	20.642	1.15302e-94	4.85997e-92
ENSG00000113749.7	HRH2	384.884	4.68296	0.229574	20.3985	1.72387e-92	7.1115e-90
ENSG00000163464.8	CXCR1	848.159	4.92145	0.242433	20.3003	1.27875e-91	5.16536e-89
ENSG00000148516.22	ZEB1	118.928	3.08002	0.15377	20.03	3.01559e-89	1.19325e-86
ENSG00000174944.9	P2RY14	274.693	2.86027	0.142847	20.0233	3.4525e-89	1.33881e-86
ENSG00000186469.8	GNG2	348.671	2.99131	0.149618	19.9929	6.34371e-89	2.41173e-86
ENSG00000128594.8	LRRC4	154.087	3.05027	0.152788	19.964	1.1324e-88	4.22231e-86
ENSG00000174123.11	TLR10	89.5103	3.06702	0.153867	19.933	2.10538e-88	7.70211e-86
ENSG00000028277.21	POU2F2	254.206	3.16298	0.159142	19.8752	6.66867e-88	2.39442e-85
ENSG00000074370.18	ATP2A3	623.307	2.21984	0.111818	19.8522	1.05485e-87	3.71863e-85
ENSG00000077150.20	NFKB2	629.495	2.0871	0.10538	19.8054	2.67492e-87	9.26143e-85
ENSG00000137331.12	IER3	515.336	3.44177	0.174287	19.7477	8.38765e-87	2.85313e-84
ENSG00000162745.11	OLFML2B	255.72	4.34656	0.221306	19.6405	6.9682e-86	2.32942e-83
ENSG00000115339.14	GALNT3	164.033	2.25197	0.11477	19.6216	1.01119e-85	3.32306e-83
ENSG00000180304.14	OAZ2	800.738	1.16196	0.0593736	19.5702	2.7732e-85	8.96158e-83
ENSG00000147010.18	SH3KBP1	1321.69	1.3709	0.0701582	19.5402	4.99851e-85	1.58879e-82
ENSG00000145428.15	RNF175	118.781	3.5802	0.184689	19.385	1.03255e-83	3.22906e-81
ENSG00000181444.13	ZNF467	93.1308	3.58561	0.186565	19.2191	2.56154e-82	7.88346e-80
ENSG00000105639.20	JAK3	719.059	3.33786	0.173694	19.2169	2.67497e-82	8.10391e-80
ENSG00000182871.16	COL18A1	135.974	2.86269	0.149909	19.0962	2.71657e-81	8.10332e-79
ENSG00000147454.14	SLC25A37	1897.87	3.24821	0.170169	19.0882	3.16762e-81	9.30561e-79
ENSG00000112195.9	TREML2	216.926	3.12765	0.164088	19.0609	5.33622e-81	1.54424e-78
ENSG00000160712.13	IL6R	2349.55	1.92419	0.101172	19.0189	1.18842e-80	3.38858e-78
ENSG00000100644.17	HIF1A	5146.61	1.84219	0.0968785	19.0155	1.27009e-80	3.56896e-78
ENSG00000175130.7	MARCKSL1	206.643	3.00924	0.158446	18.9922	1.97788e-80	5.47845e-78
ENSG00000109674.4	NEIL3	225.146	3.00607	0.158359	18.9826	2.37428e-80	6.48378e-78
ENSG00000172794.20	RAB37	129.23	2.62289	0.13818	18.9817	2.41755e-80	6.51027e-78
ENSG00000185201.17	IFITM2	1730.21	3.60324	0.189934	18.971	2.96058e-80	7.86337e-78
ENSG00000136960.13	ENPP2	1012.54	3.40833	0.179762	18.9602	3.63684e-80	9.52901e-78
ENSG00000121807.6	CCR2	3848.71	4.12101	0.217447	18.9518	4.26535e-80	1.10268e-77
ENSG00000105520.10	PLPPR2	174.656	2.35849	0.124473	18.9478	4.60179e-80	1.174e-77
ENSG00000161944.16	ASGR2	118.83	4.12206	0.217568	18.9461	4.75962e-80	1.1985e-77
ENSG00000137642.13	SORL1	12684.2	2.3622	0.124902	18.9124	9.01053e-80	2.23981e-77
ENSG00000105514.8	RAB3D	361.661	3.3473	0.178238	18.78	1.10172e-78	2.70396e-76
ENSG00000168329.14	CX3CR1	283.85	4.3251	0.230329	18.7779	1.1446e-78	2.77408e-76
ENSG00000153162.9	BMP6	55.7761	3.87892	0.207181	18.7223	3.25579e-78	7.79338e-76
ENSG00000019991.18	HGF	249.009	3.76239	0.201466	18.675	7.90341e-78	1.86877e-75
ENSG00000125810.10	CD93	2379.29	2.75373	0.147712	18.6426	1.45139e-77	3.39049e-75
ENSG00000125730.17	C3	996.896	3.31716	0.178687	18.5641	6.27725e-77	1.44892e-74
ENSG00000105339.11	DENND3	1611.97	1.5932	0.0858368	18.5608	6.67179e-77	1.52187e-74
ENSG00000126262.5	FFAR2	872.869	4.35454	0.235229	18.5119	1.65513e-76	3.73156e-74
ENSG00000166900.17	STX3	1539.2	1.06711	0.0577386	18.4818	2.8959e-76	6.45387e-74
ENSG00000152784.16	PRDM8	109.67	3.8377	0.207863	18.4626	4.12733e-76	9.09373e-74
ENSG00000143851.15	PTPN7	411.675	2.37819	0.129114	18.4192	9.21299e-76	2.00709e-73
ENSG00000170571.12	EMB	1147.71	2.74932	0.149344	18.4093	1.10661e-75	2.38401e-73
ENSG00000196189.13	SEMA4A	874.47	2.30762	0.12547	18.3918	1.5274e-75	3.25437e-73
ENSG00000177191.2	B3GNT8	50.0941	3.06682	0.166827	18.3832	1.79036e-75	3.77318e-73
ENSG00000111913.20	RIPOR2	1614.63	3.21282	0.174829	18.377	2.0091e-75	4.18866e-73
ENSG00000235750.10	KIAA0040	1511.53	2.0401	0.111259	18.3366	4.22529e-75	8.71534e-73
ENSG00000170956.17	CEACAM3	323.589	2.98035	0.162688	18.3195	5.78612e-75	1.18092e-72
ENSG00000128383.13	APOBEC3A	188.617	3.85993	0.212198	18.1902	6.16801e-74	1.24575e-71
ENSG00000155099.8	PIP4P2	262.212	1.59805	0.0879512	18.1697	8.96508e-74	1.792e-71
ENSG00000127824.14	TUBA4A	170.34	2.58404	0.142274	18.1624	1.025e-73	2.02794e-71
ENSG00000196562.14	SULF2	447.205	3.18761	0.175897	18.122	2.13587e-73	4.18306e-71
ENSG00000134602.16	STK26	404.457	1.93541	0.1069	18.1049	2.91529e-73	5.65245e-71
ENSG00000152766.6	ANKRD22	378.957	3.53472	0.197283	17.917	8.69375e-72	1.66894e-69
ENSG00000113448.19	PDE4D	312.52	2.69807	0.150982	17.8702	2.01403e-71	3.82844e-69
ENSG00000172530.20	BANP	423.767	0.92776	0.0521609	17.7865	8.98971e-71	1.69225e-68
ENSG00000169429.11	CXCL8	8947.92	3.94186	0.222872	17.6867	5.31231e-70	9.90388e-68
ENSG00000171236.10	LRG1	805.782	3.70774	0.210261	17.634	1.35166e-69	2.49594e-67
ENSG00000084070.12	SMAP2	3651.78	0.982457	0.0557204	17.6319	1.40202e-69	2.5645e-67
ENSG00000257335.8	MGAM	421.487	3.00348	0.172225	17.4393	4.15464e-68	7.52844e-66
ENSG00000108244.17	KRT23	76.4745	3.93944	0.22624	17.4127	6.61399e-68	1.18739e-65
ENSG00000057657.17	PRDM1	438.654	2.70138	0.155157	17.4106	6.8556e-68	1.21948e-65
ENSG00000132465.12	JCHAIN	153.728	3.90963	0.224871	17.3861	1.05103e-67	1.85258e-65
ENSG00000125505.17	MBOAT7	1382.98	1.82225	0.105101	17.3381	2.42747e-67	4.2402e-65
ENSG00000185947.15	ZNF267	2385.53	1.08254	0.0627193	17.2601	9.38867e-67	1.62533e-64
ENSG00000124813.23	RUNX2	249.962	2.15077	0.124799	17.2339	1.47747e-66	2.5351e-64
ENSG00000186529.16	CYP4F3	71.1426	3.86596	0.224366	17.2306	1.56517e-66	2.66202e-64
ENSG00000180871.8	CXCR2	2247.8	2.71213	0.157525	17.2172	1.97418e-66	3.32847e-64
ENSG00000129657.16	SEC14L1	3021.43	1.39689	0.0813121	17.1793	3.79272e-66	6.3394e-64
ENSG00000174885.13	NLRP6	70.2177	4.75518	0.276863	17.1752	4.07286e-66	6.74946e-64
ENSG00000162551.14	ALPL	397.105	4.52998	0.264104	17.1523	6.04452e-66	9.93197e-64
ENSG00000104856.14	RELB	315.883	2.15218	0.126034	17.0762	2.23171e-65	3.63619e-63
ENSG00000137265.15	IRF4	487.547	2.77824	0.162717	17.0741	2.31554e-65	3.74134e-63
ENSG00000173535.15	TNFRSF10C	464.229	3.38984	0.1994	17.0002	8.18319e-65	1.31127e-62
ENSG00000175040.6	CHST2	164.727	3.45882	0.204008	16.9543	1.78832e-64	2.84212e-62
ENSG00000073849.16	ST6GAL1	743.414	2.00015	0.118049	16.9434	2.15457e-64	3.39634e-62
ENSG00000183625.15	CCR3	64.6157	3.68622	0.217677	16.9344	2.51096e-64	3.92621e-62
ENSG00000170542.6	SERPINB9	949.791	2.75461	0.164631	16.732	7.66386e-63	1.18876e-60
ENSG00000102879.16	CORO1A	1559.49	2.65237	0.159298	16.6504	3.00638e-62	4.62624e-60
ENSG00000123610.5	TNFAIP6	425.659	3.31825	0.19955	16.6287	4.32086e-62	6.59662e-60
ENSG00000181804.15	SLC9A9	158.286	2.55933	0.153958	16.6235	4.70644e-62	7.12916e-60
ENSG00000186815.13	TPCN1	409.617	2.63343	0.158561	16.6084	6.0635e-62	9.11358e-60
ENSG00000169891.18	REPS2	257.537	1.86248	0.112239	16.5939	7.71429e-62	1.15056e-59
ENSG00000168769.14	TET2	4311.78	1.36406	0.0824653	16.541	1.86025e-61	2.75331e-59
ENSG00000120868.14	APAF1	1453.2	1.06071	0.0643446	16.4848	4.71484e-61	6.92546e-59
ENSG00000165801.10	ARHGEF40	540.18	2.48628	0.151653	16.3945	2.09239e-60	3.05032e-58
ENSG00000117091.10	CD48	716.32	2.56431	0.156535	16.3817	2.58602e-60	3.74182e-58
ENSG00000174130.12	TLR6	1136.5	1.61693	0.0989988	16.3328	5.76905e-60	8.28564e-58
ENSG00000111261.14	MANSC1	55.5034	3.24742	0.199093	16.311	8.23809e-60	1.17447e-57
ENSG00000150681.10	RGS18	702.324	2.49993	0.153391	16.2978	1.02378e-59	1.44891e-57
ENSG00000105426.17	PTPRS	89.7005	3.33588	0.204849	16.2846	1.27017e-59	1.78458e-57
ENSG00000153064.12	BANK1	156.306	3.26751	0.201445	16.2203	3.62228e-59	5.05269e-57
ENSG00000162747.12	FCGR3B	2855.53	4.192	0.258758	16.2005	5.00565e-59	6.93247e-57
ENSG00000109790.17	KLHL5	848.973	1.98867	0.123648	16.0833	3.33929e-58	4.59187e-56
ENSG00000170873.19	MTSS1	130.728	2.2845	0.143428	15.9279	4.05976e-57	5.54329e-55
ENSG00000119121.22	TRPM6	149.192	4.46678	0.281282	15.8801	8.70382e-57	1.18013e-54
ENSG00000072818.12	ACAP1	349.856	1.89648	0.119635	15.8522	1.35813e-56	1.82866e-54
ENSG00000157800.18	SLC37A3	93.1705	2.88092	0.181901	15.8379	1.70486e-56	2.27969e-54
ENSG00000061273.18	HDAC7	521.526	1.18467	0.0748385	15.8297	1.94e-56	2.57634e-54
ENSG00000180340.7	FZD2	82.2156	3.21647	0.203398	15.8137	2.50292e-56	3.3013e-54
ENSG00000153094.24	BCL2L11	1210.46	2.02357	0.128337	15.7677	5.19192e-56	6.80176e-54
ENSG00000183484.12	GPR132	367.477	2.29864	0.146189	15.7237	1.04112e-55	1.35479e-53
ENSG00000186407.7	CD300E	959.404	3.67445	0.233874	15.7112	1.26659e-55	1.63719e-53
ENSG00000131042.15	LILRB2	1674.08	2.20793	0.14098	15.6613	2.78264e-55	3.57302e-53
ENSG00000162711.18	NLRP3	810.083	2.30277	0.147542	15.6075	6.4689e-55	8.25168e-53
ENSG00000196358.11	NTNG2	36.479	3.53169	0.226377	15.6009	7.1774e-55	9.09559e-53
ENSG00000204936.10	CD177	133.111	5.21852	0.334642	15.5944	7.9515e-55	1.00111e-52
ENSG00000137509.12	PRCP	2558	1.20512	0.0772881	15.5925	8.18617e-55	1.02401e-52
ENSG00000099998.19	GGT5	99.9758	4.59145	0.294599	15.5854	9.14219e-55	1.13627e-52
ENSG00000035664.11	DAPK2	94.7651	3.39899	0.218723	15.5401	1.85605e-54	2.29216e-52
ENSG00000188906.17	LRRK2	2789.18	1.86287	0.11998	15.5265	2.29536e-54	2.81675e-52
ENSG00000112096.19	SOD2	17426.2	1.82329	0.117463	15.5223	2.45142e-54	2.98934e-52
ENSG00000107738.20	VSIR	3174.91	2.26632	0.146027	15.5199	2.54635e-54	3.0857e-52
ENSG00000140932.10	CMTM2	290.959	2.93112	0.189009	15.5079	3.06944e-54	3.69649e-52
ENSG00000116514.17	RNF19B	2130.4	0.789867	0.0510661	15.4675	5.7468e-54	6.87806e-52
ENSG00000149269.10	PAK1	2083.37	1.20588	0.077974	15.4651	5.96353e-54	7.09367e-52
ENSG00000143344.16	RGL1	860.315	2.92912	0.189477	15.459	6.56094e-54	7.75671e-52
ENSG00000077044.11	DGKD	555.505	1.0896	0.0706619	15.4199	1.20321e-53	1.41388e-51
ENSG00000183723.13	CMTM4	135.922	2.0092	0.130597	15.3847	2.07302e-53	2.42131e-51
ENSG00000149150.9	SLC43A1	47.6116	2.62483	0.170748	15.3725	2.50321e-53	2.90627e-51
ENSG00000172183.16	ISG20	141.111	2.29798	0.149724	15.3481	3.64532e-53	4.20709e-51
ENSG00000081189.16	MEF2C	785.477	1.97234	0.128545	15.3436	3.90941e-53	4.48518e-51
ENSG00000166428.14	PLD4	124.479	2.81293	0.183585	15.3222	5.43464e-53	6.19837e-51
ENSG00000138772.13	ANXA3	313.484	3.79942	0.247985	15.3212	5.52184e-53	6.26099e-51
ENSG00000118308.15	IRAG2	779.526	1.42228	0.0928743	15.314	6.16588e-53	6.95059e-51
ENSG00000214456.8	PLIN5	56.5118	4.11174	0.268547	15.3111	6.45036e-53	7.22925e-51
ENSG00000168918.14	INPP5D	2327.58	0.88516	0.0578941	15.2893	9.01363e-53	1.0044e-50
ENSG00000139737.22	SLAIN1	59.3928	2.4111	0.157752	15.2841	9.75777e-53	1.0811e-50
ENSG00000166949.17	SMAD3	101.012	2.47291	0.16187	15.2771	1.08616e-52	1.19657e-50
ENSG00000185033.14	SEMA4B	336.237	1.96056	0.128408	15.2682	1.24506e-52	1.36387e-50
ENSG00000084110.11	HAL	174.789	1.88468	0.124	15.199	3.58808e-52	3.90839e-50
ENSG00000184489.13	PTP4A3	34.0976	2.74069	0.180356	15.196	3.75979e-52	4.07254e-50
ENSG00000182568.17	SATB1	703.325	1.49032	0.0981238	15.1882	4.23353e-52	4.56021e-50
ENSG00000198178.11	CLEC4C	27.8925	4.00546	0.263795	15.184	4.51177e-52	4.83308e-50
ENSG00000158050.5	DUSP2	193.222	2.1674	0.14281	15.1769	5.0338e-52	5.36265e-50
ENSG00000197321.15	SVIL	10474.6	-1.32846	0.0875583	-15.1723	5.39735e-52	5.71854e-50
ENSG00000135916.16	ITM2C	122.923	2.88437	0.19023	15.1625	6.26248e-52	6.59909e-50
ENSG00000115604.12	IL18R1	115.275	2.67478	0.177029	15.1093	1.40713e-51	1.47475e-49
ENSG00000114626.18	ABTB1	508.733	1.60135	0.106126	15.0891	1.90999e-51	1.99101e-49
ENSG00000151466.12	SCLT1	814.104	0.910822	0.0605548	15.0413	3.93873e-51	4.08385e-49
ENSG00000102886.15	GDPD3	25.1278	2.24732	0.149635	15.0187	5.54091e-51	5.7145e-49
ENSG00000110080.20	ST3GAL4	166.71	2.41716	0.161149	14.9995	7.39985e-51	7.59131e-49
ENSG00000187037.8	GPR141	193.495	3.44873	0.230411	14.9677	1.19359e-50	1.21803e-48
ENSG00000146592.17	CREB5	957.882	2.08612	0.13942	14.9629	1.28379e-50	1.29642e-48
ENSG00000168813.17	ZNF507	79.7773	2.56393	0.171353	14.9629	1.28289e-50	1.29642e-48
ENSG00000103196.12	CRISPLD2	107.575	4.15089	0.278102	14.9258	2.23887e-50	2.2492e-48
ENSG00000185650.10	ZFP36L1	1621.05	2.15497	0.145465	14.8144	1.18209e-49	1.18142e-47
ENSG00000116017.11	ARID3A	535.759	1.28469	0.0871484	14.7414	3.49607e-49	3.47617e-47
ENSG00000176170.14	SPHK1	153.218	2.65025	0.179819	14.7384	3.65206e-49	3.61275e-47
ENSG00000100453.13	GZMB	164.329	3.05904	0.207563	14.7379	3.68009e-49	3.62199e-47
ENSG00000124126.14	PREX1	5809.51	1.35141	0.0918636	14.711	5.4792e-49	5.36547e-47
ENSG00000138468.16	SENP7	720.488	0.887729	0.0603805	14.7023	6.23467e-49	6.07458e-47
ENSG00000171608.16	PIK3CD	2307.85	1.45379	0.0989458	14.6928	7.1737e-49	6.95454e-47
ENSG00000139946.10	PELI2	639.637	1.37607	0.0937919	14.6715	9.81794e-49	9.47065e-47
ENSG00000174611.12	KY	80.1982	3.68949	0.251614	14.6633	1.10735e-48	1.06289e-46
ENSG00000136040.9	PLXNC1	3194.46	3.05005	0.208024	14.662	1.12881e-48	1.07816e-46
ENSG00000026751.17	SLAMF7	420.417	2.55675	0.174489	14.6528	1.29252e-48	1.22847e-46
ENSG00000070214.16	SLC44A1	2237.8	1.30515	0.0891704	14.6366	1.63984e-48	1.55097e-46
ENSG00000101596.16	SMCHD1	5010.18	0.903302	0.0617572	14.6267	1.89833e-48	1.78673e-46
ENSG00000104081.14	BMF	1084.29	1.22206	0.0835619	14.6246	1.95829e-48	1.83427e-46
ENSG00000179456.10	ZBTB18	852.875	1.20771	0.0827293	14.5983	2.87908e-48	2.68377e-46
ENSG00000125430.9	HS3ST3B1	173.463	2.30289	0.157775	14.596	2.97684e-48	2.76162e-46
ENSG00000170145.5	SIK2	2827.84	-1.07881	0.0739878	-14.581	3.71221e-48	3.42743e-46
ENSG00000072694.21	FCGR2B	1565.03	2.4715	0.169763	14.5586	5.1529e-48	4.73505e-46
ENSG00000090339.9	ICAM1	1745.44	1.62918	0.111916	14.5571	5.26081e-48	4.81141e-46
ENSG00000185885.17	IFITM1	140.236	3.40657	0.234028	14.5562	5.33104e-48	4.85275e-46
ENSG00000143546.10	S100A8	8903.03	2.31021	0.158889	14.5398	6.77829e-48	6.14132e-46
ENSG00000103522.16	IL21R	286.454	3.01954	0.207714	14.537	7.06578e-48	6.37202e-46
ENSG00000113303.12	BTNL8	66.4386	2.9533	0.203594	14.5058	1.11288e-47	9.9896e-46
ENSG00000227507.3	LTB	304.594	1.8793	0.129604	14.5003	1.2055e-47	1.07711e-45
ENSG00000197555.9	SIPA1L1	648.972	0.872023	0.0601641	14.4941	1.32088e-47	1.17479e-45
ENSG00000163788.14	SNRK	1736.56	0.700599	0.0483575	14.4879	1.44443e-47	1.27882e-45
ENSG00000121104.8	FAM117A	159.106	1.58371	0.109371	14.4802	1.61645e-47	1.42461e-45
ENSG00000147251.16	DOCK11	13818.8	-0.700848	0.0485732	-14.4287	3.41545e-47	2.99445e-45
ENSG00000285938.1		70.6724	2.18412	0.151376	14.4284	3.42858e-47	2.99445e-45
ENSG00000184005.11	ST6GALNAC3	93.1085	2.51218	0.174241	14.4179	3.99514e-47	3.47362e-45
ENSG00000186187.12	ZNRF1	64.9976	1.79286	0.124354	14.4174	4.02296e-47	3.48219e-45
ENSG00000152953.13	STK32B	89.6442	3.25983	0.226115	14.4167	4.06555e-47	3.50342e-45
ENSG00000167676.4	PLIN4	64.2629	2.87731	0.199623	14.4137	4.2415e-47	3.63887e-45
ENSG00000197093.11	GAL3ST4	138.989	2.78531	0.193286	14.4103	4.45912e-47	3.80872e-45
ENSG00000174718.12	RESF1	7003.01	1.01876	0.0710374	14.3412	1.20899e-46	1.02812e-44
ENSG00000172594.13	SMPDL3A	378.255	2.4358	0.169881	14.3383	1.26197e-46	1.06849e-44
ENSG00000153310.19	CYRIB	6551.75	0.832053	0.0581148	14.3174	1.70394e-46	1.43642e-44
ENSG00000188042.8	ARL4C	795.698	1.97944	0.138291	14.3136	1.79875e-46	1.50978e-44
ENSG00000043462.13	LCP2	2755.24	1.00983	0.0708412	14.2548	4.18207e-46	3.4951e-44
ENSG00000158985.14	CDC42SE2	3063.17	0.735827	0.0516267	14.2529	4.30328e-46	3.58096e-44
ENSG00000078589.13	P2RY10	124.026	2.20923	0.155134	14.2408	5.11286e-46	4.23646e-44
ENSG00000181631.7	P2RY13	2010.53	1.72165	0.121372	14.1849	1.13642e-45	9.37618e-44
ENSG00000112715.25	VEGFA	658.601	2.48068	0.175145	14.1636	1.53845e-45	1.26394e-43
ENSG00000184588.18	PDE4B	1955.41	2.16409	0.152841	14.1591	1.64146e-45	1.34288e-43
ENSG00000170476.16	MZB1	20.7266	3.49067	0.246857	14.1404	2.13923e-45	1.74275e-43
ENSG00000185897.7	FFAR3	22.6938	4.64991	0.328946	14.1358	2.2861e-45	1.85461e-43
ENSG00000197329.12	PELI1	1962.78	1.86291	0.13184	14.1301	2.47744e-45	2.00146e-43
ENSG00000163421.9	PROK2	297.866	4.58059	0.324264	14.1261	2.62146e-45	2.10903e-43
ENSG00000153823.19	PID1	234.053	3.35595	0.238229	14.0871	4.56087e-45	3.65416e-43
ENSG00000160013.9	PTGIR	36.1724	3.74463	0.266257	14.064	6.32329e-45	5.04536e-43
ENSG00000140368.13	PSTPIP1	395.62	2.21141	0.157293	14.0591	6.77201e-45	5.38125e-43
ENSG00000089558.9	KCNH4	28.7072	3.35593	0.238938	14.0452	8.24475e-45	6.52479e-43
ENSG00000104951.16	IL4I1	213.385	2.5561	0.18217	14.0314	1.00131e-44	7.89201e-43
ENSG00000165288.11	BRWD3	1281.43	0.940468	0.0670909	14.0178	1.21283e-44	9.52049e-43
ENSG00000115607.9	IL18RAP	173.403	3.61876	0.258583	13.9946	1.68244e-44	1.31536e-42
ENSG00000169385.3	RNASE2	120.183	2.47809	0.17725	13.9808	2.04226e-44	1.59026e-42
ENSG00000152229.18	PSTPIP2	755.027	1.63891	0.117259	13.9769	2.15827e-44	1.67387e-42
ENSG00000104331.9	BPNT2	6062.3	-0.598981	0.0428694	-13.9722	2.30346e-44	1.7723e-42
ENSG00000136634.7	IL10	63.3185	2.64763	0.189489	13.9724	2.29642e-44	1.7723e-42
ENSG00000121297.8	TSHZ3	104.086	2.18555	0.156471	13.9678	2.45068e-44	1.87811e-42
ENSG00000169902.15	TPST1	33.5764	3.17486	0.227502	13.9553	2.92097e-44	2.22971e-42
ENSG00000196628.20	TCF4	818.42	1.56686	0.112291	13.9535	2.99512e-44	2.27735e-42
ENSG00000112561.19	TFEB	439.436	1.63365	0.117186	13.9407	3.58476e-44	2.71503e-42
ENSG00000151136.15	ABTB3	54.0178	3.34142	0.240174	13.9125	5.32022e-44	4.01377e-42
ENSG00000068383.19	INPP5A	92.6605	1.9278	0.138631	13.906	5.82532e-44	4.3778e-42
ENSG00000069493.15	CLEC2D	257.211	1.89941	0.136598	13.9051	5.89547e-44	4.41341e-42
ENSG00000244617.2	ASPRV1	24.1971	2.53582	0.182381	13.904	5.99099e-44	4.46767e-42
ENSG00000102921.8	N4BP1	3253.52	1.05994	0.07628	13.8954	6.75695e-44	5.00292e-42
ENSG00000159496.14	RGL4	71.0586	2.32287	0.167169	13.8953	6.76036e-44	5.00292e-42
ENSG00000138756.19	BMP2K	2082.08	0.950792	0.0684418	13.892	7.08438e-44	5.22278e-42
ENSG00000082074.19	FYB1	5640.89	1.56032	0.112335	13.89	7.28662e-44	5.35153e-42
ENSG00000160796.18	NBEAL2	1468.33	1.25197	0.0902015	13.8797	8.40741e-44	6.15137e-42
ENSG00000170004.17	CHD3	884.84	1.39781	0.10073	13.8768	8.75374e-44	6.38069e-42
ENSG00000110436.13	SLC1A2	157.307	2.76321	0.199183	13.8727	9.26555e-44	6.72845e-42
ENSG00000111837.12	MAK	86.3006	1.81897	0.131322	13.8513	1.25006e-43	9.02282e-42
ENSG00000180953.11	ST20	50.7837	2.22113	0.160357	13.8512	1.25181e-43	9.02282e-42
ENSG00000122025.15	FLT3	108.352	2.31551	0.167177	13.8506	1.26083e-43	9.05415e-42
ENSG00000086288.12	NME8	52.0954	3.74225	0.270448	13.8372	1.51964e-43	1.08725e-41
ENSG00000114026.22	OGG1	282.256	0.839876	0.0608204	13.8091	2.24524e-43	1.60047e-41
ENSG00000072858.11	SIDT1	89.5524	1.72409	0.124943	13.7991	2.58176e-43	1.83361e-41
ENSG00000221869.5	CEBPD	743.727	2.32075	0.168295	13.7898	2.93701e-43	2.07831e-41
ENSG00000105246.6	EBI3	20.2541	2.9418	0.213431	13.7834	3.20907e-43	2.26257e-41
ENSG00000109436.8	TBC1D9	5245.27	-0.613735	0.0445401	-13.7794	3.39133e-43	2.38241e-41
ENSG00000135094.11	SDS	279.217	2.81853	0.20459	13.7765	3.53174e-43	2.47209e-41
ENSG00000130363.13	RSPH3	1606.15	-1.02032	0.0741076	-13.7681	3.96734e-43	2.767e-41
ENSG00000182557.8	SPNS3	22.9863	2.78051	0.202235	13.7489	5.17071e-43	3.59337e-41
ENSG00000163082.10	SGPP2	51.8268	2.16447	0.157471	13.7451	5.44738e-43	3.77212e-41
ENSG00000130559.19	CAMSAP1	4457.48	-0.808352	0.0588206	-13.7427	5.63555e-43	3.88853e-41
ENSG00000166326.7	TRIM44	4581.54	-0.5328	0.0387719	-13.7419	5.69586e-43	3.91621e-41
ENSG00000275302.2	CCL4	365.723	2.2186	0.161464	13.7405	5.80355e-43	3.97615e-41
ENSG00000178075.20	GRAMD1C	52.4234	2.96961	0.216407	13.7224	7.459e-43	5.09235e-41
ENSG00000163297.18	ANTXR2	1164.22	2.36278	0.172316	13.7119	8.6179e-43	5.8629e-41
ENSG00000028137.19	TNFRSF1B	4673.77	1.53334	0.111981	13.6929	1.11922e-42	7.5876e-41
ENSG00000196839.13	ADA	221.97	1.83558	0.134113	13.6868	1.21773e-42	8.22666e-41
ENSG00000198909.8	MAP3K3	1566.24	1.17419	0.0858009	13.685	1.24777e-42	8.40035e-41
ENSG00000114656.12	CFAP92	97.6605	1.82079	0.133138	13.6759	1.41431e-42	9.48861e-41
ENSG00000175591.12	P2RY2	107.012	2.91819	0.213583	13.663	1.68835e-42	1.1288e-40
ENSG00000090661.12	CERS4	66.4541	2.51008	0.18386	13.6521	1.96049e-42	1.30625e-40
ENSG00000135362.14	PRR5L	291.433	2.76056	0.202227	13.6508	1.99659e-42	1.32575e-40
ENSG00000113369.9	ARRDC3	4206.46	1.36732	0.100229	13.6419	2.25465e-42	1.49199e-40
ENSG00000042980.13	ADAM28	415.192	2.30048	0.168732	13.634	2.5157e-42	1.65908e-40
ENSG00000139572.4	GPR84	144.613	2.71119	0.198979	13.6255	2.82461e-42	1.85648e-40
ENSG00000124875.10	CXCL6	19.5787	3.43528	0.252264	13.6178	3.14027e-42	2.05698e-40
ENSG00000065615.14	CYB5R4	2840.57	0.609149	0.0447542	13.611	3.44611e-42	2.24972e-40
ENSG00000003400.15	CASP10	2408.98	-0.758589	0.0557462	-13.6079	3.59411e-42	2.33846e-40
ENSG00000156127.8	BATF	167.775	2.29348	0.168549	13.6072	3.62944e-42	2.35355e-40
ENSG00000145687.16	SSBP2	209.985	1.2179	0.0896065	13.5916	4.48849e-42	2.90091e-40
ENSG00000011132.12	APBA3	173.514	0.988176	0.0727893	13.5758	5.5698e-42	3.5878e-40
ENSG00000078124.13	ACER3	8422.79	-0.851138	0.0627912	-13.5551	7.39554e-42	4.7409e-40
ENSG00000187554.14	TLR5	783.558	1.60499	0.118406	13.5549	7.4088e-42	4.7409e-40
ENSG00000166501.14	PRKCB	1706.72	2.4622	0.181736	13.5482	8.11875e-42	5.17811e-40
ENSG00000006062.18	MAP3K14	279.511	1.36704	0.101037	13.5301	1.03932e-41	6.60704e-40
ENSG00000023902.14	PLEKHO1	1418.68	1.9216	0.142062	13.5265	1.09094e-41	6.91247e-40
ENSG00000135424.18	ITGA7	77.1155	3.37662	0.249979	13.5076	1.41056e-41	8.90857e-40
ENSG00000115828.17	QPCT	854.041	2.22444	0.164897	13.4899	1.79374e-41	1.12918e-39
ENSG00000179388.9	EGR3	66.8358	3.0085	0.223024	13.4896	1.80007e-41	1.1295e-39
ENSG00000117016.10	RIMS3	72.0578	2.01145	0.149261	13.4761	2.16284e-41	1.35275e-39
ENSG00000067208.14	EVI5	3030.95	-0.537322	0.0398853	-13.4717	2.29597e-41	1.4314e-39
ENSG00000064999.15	ANKS1A	2274.75	-0.806871	0.0600795	-13.4301	4.03055e-41	2.50424e-39
ENSG00000151490.15	PTPRO	5261.03	-0.69578	0.0518085	-13.4298	4.04265e-41	2.50424e-39
ENSG00000269404.7	SPIB	61.7367	2.40986	0.17945	13.4291	4.08261e-41	2.52095e-39
ENSG00000132405.19	TBC1D14	1741.04	1.12416	0.0837121	13.4289	4.09589e-41	2.52111e-39
ENSG00000185361.9	TNFAIP8L1	306.622	1.06678	0.0794602	13.4254	4.29489e-41	2.63524e-39
ENSG00000174125.8	TLR1	3800.89	1.21506	0.0906082	13.4101	5.27855e-41	3.22858e-39
ENSG00000173926.6	MARCHF3	74.5458	1.56122	0.116543	13.3961	6.37031e-41	3.88408e-39
ENSG00000159023.22	EPB41	1869.61	0.743105	0.0555495	13.3773	8.20254e-41	4.98555e-39
ENSG00000065413.20	ANKRD44	3535.97	0.878149	0.0656732	13.3715	8.87514e-41	5.36075e-39
ENSG00000115594.12	IL1R1	512.11	1.94425	0.145402	13.3716	8.86417e-41	5.36075e-39
ENSG00000145779.8	TNFAIP8	2406.91	0.915156	0.0685145	13.3571	1.07673e-40	6.48347e-39
ENSG00000157445.15	CACNA2D3	54.6524	3.80682	0.285241	13.346	1.25016e-40	7.50445e-39
ENSG00000159618.16	ADGRG5	49.8893	2.41951	0.181507	13.3301	1.54602e-40	9.25176e-39
ENSG00000184221.13	OLIG1	15.2264	4.07886	0.306224	13.3198	1.77529e-40	1.05911e-38
ENSG00000155307.19	SAMSN1	2122.28	1.56481	0.117486	13.3191	1.79155e-40	1.06553e-38
ENSG00000122126.17	OCRL	1474.89	-0.711914	0.0534588	-13.3171	1.84196e-40	1.09216e-38
ENSG00000166398.14	GARRE1	914.854	-0.584199	0.0439821	-13.2827	2.91874e-40	1.72535e-38
ENSG00000116741.8	RGS2	2457.29	3.01561	0.227175	13.2744	3.2578e-40	1.91992e-38
ENSG00000184232.9	OAF	76.5529	3.13218	0.236156	13.2632	3.78369e-40	2.22309e-38
ENSG00000168268.11	NT5DC2	85.5395	2.93357	0.221759	13.2286	5.99713e-40	3.51294e-38
ENSG00000111087.10	GLI1	42.89	2.58002	0.195334	13.2083	7.85867e-40	4.58951e-38
ENSG00000131018.24	SYNE1	1169.62	1.39621	0.105891	13.1854	1.06553e-39	6.20408e-38
ENSG00000069399.15	BCL3	247.914	2.14742	0.162935	13.1796	1.14962e-39	6.67362e-38
ENSG00000150347.17	ARID5B	297.296	1.89939	0.144136	13.1778	1.17821e-39	6.81919e-38
ENSG00000173825.7	TIGD3	15.2904	2.72807	0.207358	13.1563	1.56504e-39	9.0311e-38
ENSG00000162734.13	PEA15	4428.93	1.32702	0.101054	13.1318	2.16441e-39	1.24527e-37
ENSG00000136940.14	PDCL	2069.89	-0.810592	0.0618118	-13.1139	2.74209e-39	1.57297e-37
ENSG00000164543.7	STK17A	981.559	0.79553	0.0607312	13.0992	3.3278e-39	1.90332e-37
ENSG00000124491.16	F13A1	1131.14	3.50074	0.267308	13.0963	3.45742e-39	1.97164e-37
ENSG00000138449.11	SLC40A1	379.581	2.57494	0.196697	13.0909	3.71012e-39	2.10955e-37
ENSG00000065357.20	DGKA	438.868	1.27715	0.0978667	13.0499	6.36641e-39	3.6093e-37
ENSG00000101188.5	NTSR1	20.1453	4.46547	0.342306	13.0453	6.76194e-39	3.82237e-37
ENSG00000147459.18	DOCK5	2379.28	1.66253	0.127499	13.0396	7.28695e-39	4.10717e-37
ENSG00000123689.6	G0S2	341.806	3.30337	0.253846	13.0133	1.02853e-38	5.78034e-37
ENSG00000068976.14	PYGM	27.6151	2.82227	0.217294	12.9883	1.4261e-38	7.99153e-37
ENSG00000130821.17	SLC6A8	49.0573	1.42778	0.109965	12.984	1.50767e-38	8.42428e-37
ENSG00000154928.18	EPHB1	73.697	3.50676	0.270121	12.9822	1.54408e-38	8.6029e-37
ENSG00000234511.10	C5orf58	65.8202	1.79815	0.138613	12.9725	1.75258e-38	9.7366e-37
ENSG00000196422.11	PPP1R26	630.166	-0.798668	0.0615755	-12.9705	1.79748e-38	9.95753e-37
ENSG00000152291.14	TGOLN2	20007.3	-0.740894	0.0571331	-12.9679	1.86139e-38	1.02822e-36
ENSG00000135365.16	PHF21A	583.844	1.30208	0.100555	12.949	2.38131e-38	1.31168e-36
ENSG00000167434.10	CA4	21.3437	3.96413	0.306164	12.9477	2.42021e-38	1.32933e-36
ENSG00000174099.12	MSRB3	33.6612	3.68301	0.28461	12.9406	2.65645e-38	1.45497e-36
ENSG00000150760.13	DOCK1	1747.43	-0.954434	0.0738358	-12.9264	3.19265e-38	1.74373e-36
ENSG00000142892.15	PIGK	1597.25	-0.575726	0.0445486	-12.9235	3.31524e-38	1.8056e-36
ENSG00000015133.19	CCDC88C	278.713	1.81389	0.14054	12.9066	4.13125e-38	2.24372e-36
ENSG00000113758.13	DBN1	37.9877	2.66134	0.206515	12.8869	5.33545e-38	2.88964e-36
ENSG00000211455.8	STK38L	1771.02	0.993189	0.0771082	12.8805	5.79887e-38	3.13187e-36
ENSG00000146904.9	EPHA1	60.8196	1.61822	0.12578	12.8655	7.03707e-38	3.79005e-36
ENSG00000182310.15	SPACA6	65.1312	2.51878	0.195957	12.8538	8.19142e-38	4.39954e-36
ENSG00000115896.16	PLCL1	216.244	1.7863	0.139047	12.8468	8.96828e-38	4.80348e-36
ENSG00000069702.11	TGFBR3	61.0386	2.75116	0.214221	12.8426	9.46278e-38	5.05438e-36
ENSG00000118762.8	PKD2	1264.38	-0.699668	0.0545449	-12.8274	1.15184e-37	6.13545e-36
ENSG00000184305.15	CCSER1	63.4831	2.20626	0.172319	12.8033	1.57155e-37	8.34815e-36
ENSG00000170439.7	METTL7B	42.4854	4.45159	0.34839	12.7776	2.18747e-37	1.15882e-35
ENSG00000102174.9	PHEX	29.9151	2.68056	0.20985	12.7737	2.29946e-37	1.21483e-35
ENSG00000197992.7	CLEC9A	29.9417	2.70939	0.212148	12.7712	2.37408e-37	1.25084e-35
ENSG00000126759.14	CFP	89.7141	1.84736	0.144821	12.7562	2.88077e-37	1.51369e-35
ENSG00000111145.8	ELK3	594.736	2.0392	0.159942	12.7496	3.13387e-37	1.64223e-35
ENSG00000134198.10	TSPAN2	33.0913	2.29246	0.179815	12.749	3.15787e-37	1.65035e-35
ENSG00000167333.13	TRIM68	621.975	-0.539767	0.042419	-12.7246	4.31513e-37	2.24909e-35
ENSG00000183688.4	RFLNB	238.115	2.27207	0.178773	12.7092	5.25458e-37	2.7314e-35
ENSG00000229314.5	ORM1	17.6115	4.14676	0.326287	12.7089	5.27566e-37	2.73502e-35
ENSG00000010818.10	HIVEP2	694.506	1.58012	0.124396	12.7024	5.73604e-37	2.96576e-35
ENSG00000148200.17	NR6A1	100.82	1.60148	0.126105	12.6996	5.94222e-37	3.0642e-35
ENSG00000123329.20	ARHGAP9	1467.45	1.09315	0.0861102	12.6947	6.32497e-37	3.25291e-35
ENSG00000073150.14	PANX2	24.0753	2.65918	0.209544	12.6903	6.69205e-37	3.43259e-35
ENSG00000015171.20	ZMYND11	2618.37	-0.525313	0.0414051	-12.6872	6.96659e-37	3.56399e-35
ENSG00000074660.16	SCARF1	474.28	1.60333	0.126531	12.6715	8.50595e-37	4.34005e-35
ENSG00000206418.4	RAB12	1385.28	-0.533374	0.0421767	-12.6462	1.17456e-36	5.9773e-35
ENSG00000071537.14	SEL1L	14574.4	-0.486639	0.038513	-12.6357	1.34148e-36	6.79904e-35
ENSG00000138316.11	ADAMTS14	30.634	3.17684	0.251419	12.6356	1.34305e-36	6.79904e-35
ENSG00000092871.17	RFFL	907.768	0.578495	0.0457936	12.6327	1.39462e-36	7.04173e-35
ENSG00000002587.10	HS3ST1	200.67	2.54532	0.201494	12.6322	1.40224e-36	7.06181e-35
ENSG00000136160.17	EDNRB	40.5041	3.33809	0.264339	12.628	1.47932e-36	7.43072e-35
ENSG00000175857.8	GAPT	1444.23	1.64036	0.129961	12.622	1.5978e-36	8.00508e-35
ENSG00000077254.14	USP33	4641.63	-0.446887	0.0354436	-12.6084	1.89839e-36	9.48656e-35
ENSG00000173281.5	PPP1R3B	1108.7	1.74665	0.138549	12.6068	1.93753e-36	9.65725e-35
ENSG00000213923.13	CSNK1E	599.333	-0.74033	0.0587397	-12.6036	2.01781e-36	1.00316e-34
ENSG00000136925.15	TSTD2	501.22	-0.38284	0.0303793	-12.602	2.05833e-36	1.02069e-34
ENSG00000163545.11	NUAK2	218.806	2.1096	0.167429	12.6	2.11249e-36	1.04488e-34
ENSG00000006025.12	OSBPL7	56.8071	1.83881	0.146093	12.5866	2.50345e-36	1.23197e-34
ENSG00000100721.11	TCL1A	19.8906	3.88164	0.308392	12.5867	2.49813e-36	1.23197e-34
ENSG00000213463.5	SYNJ2BP	1576	-0.509044	0.040468	-12.5789	2.75762e-36	1.35361e-34
ENSG00000135426.16	TESPA1	72.8751	2.18173	0.173593	12.5681	3.16374e-36	1.54904e-34
ENSG00000151748.15	SAV1	1354.93	-0.597945	0.0475901	-12.5645	3.30996e-36	1.61654e-34
ENSG00000141524.17	TMC6	5851.46	-0.836998	0.0666334	-12.5612	3.44896e-36	1.6802e-34
ENSG00000182580.3	EPHB3	40.26	2.75359	0.219584	12.54	4.50895e-36	2.19108e-34
ENSG00000008438.5	PGLYRP1	13.7522	3.33897	0.26652	12.528	5.24633e-36	2.54303e-34
ENSG00000198420.10	TCAF1	440.452	-0.677595	0.0541931	-12.5034	7.15698e-36	3.46051e-34
ENSG00000176749.9	CDK5R1	38.146	1.93897	0.15542	12.4756	1.01415e-35	4.89137e-34
ENSG00000134061.5	CD180	1118.44	1.94439	0.155859	12.4753	1.01855e-35	4.90039e-34
ENSG00000076604.15	TRAF4	66.0274	1.39878	0.112185	12.4685	1.10874e-35	5.32115e-34
ENSG00000143157.12	POGK	4312.39	-0.49972	0.0400971	-12.4627	1.19189e-35	5.70604e-34
ENSG00000180138.7	CSNK1A1L	12.9764	4.05777	0.325884	12.4516	1.37103e-35	6.5475e-34
ENSG00000198752.11	CDC42BPB	5546.91	-1.05337	0.0846105	-12.4497	1.40423e-35	6.68957e-34
ENSG00000276644.5	DACH1	32.548	3.54689	0.285091	12.4413	1.56012e-35	7.41401e-34
ENSG00000125735.11	TNFSF14	256.604	1.99587	0.160484	12.4366	1.65479e-35	7.84467e-34
ENSG00000102226.10	USP11	1414.64	-0.868015	0.0698029	-12.4352	1.68262e-35	7.95714e-34
ENSG00000112242.15	E2F3	984.06	0.673767	0.0542596	12.4175	2.10087e-35	9.91089e-34
ENSG00000138138.14	ATAD1	1820.53	-0.44866	0.0361858	-12.3988	2.65375e-35	1.24887e-33
ENSG00000166341.9	DCHS1	78.5713	1.81165	0.146235	12.3887	3.00921e-35	1.41272e-33
ENSG00000138134.12	STAMBPL1	102.663	1.76494	0.142473	12.3879	3.03829e-35	1.42293e-33
ENSG00000082014.17	SMARCD3	117.852	1.35528	0.109415	12.3866	3.0899e-35	1.44361e-33
ENSG00000110660.15	SLC35F2	68.027	2.32044	0.187394	12.3827	3.24368e-35	1.51182e-33
ENSG00000197043.14	ANXA6	1398.52	2.12238	0.171515	12.3743	3.59955e-35	1.67366e-33
ENSG00000135636.14	DYSF	630.841	3.06195	0.247542	12.3694	3.82551e-35	1.77447e-33
ENSG00000153179.13	RASSF3	2391.31	0.758386	0.0613527	12.3611	4.24411e-35	1.96394e-33
ENSG00000104290.11	FZD3	42.9917	2.66222	0.215477	12.355	4.57882e-35	2.11378e-33
ENSG00000001461.17	NIPAL3	1152.24	-0.696636	0.0565511	-12.3187	7.18447e-35	3.30878e-33
ENSG00000163803.13	PLB1	517.645	1.96881	0.159836	12.3177	7.27301e-35	3.34162e-33
ENSG00000108179.14	PPIF	2039.08	1.12654	0.0915719	12.3023	8.80711e-35	4.0369e-33
ENSG00000163602.11	RYBP	1160.4	0.824228	0.0670678	12.2895	1.03181e-34	4.71833e-33
ENSG00000110042.8	DTX4	5351.45	-1.31733	0.10723	-12.2851	1.08903e-34	4.9683e-33
ENSG00000118596.12	SLC16A7	213.333	1.97092	0.160485	12.281	1.1456e-34	5.2141e-33
ENSG00000116016.14	EPAS1	5498.08	-0.919686	0.0749508	-12.2705	1.30391e-34	5.92074e-33
ENSG00000117335.20	CD46	14208.7	-0.743952	0.0606524	-12.2658	1.38177e-34	6.25961e-33
ENSG00000197635.11	DPP4	142.983	1.97791	0.161273	12.2643	1.40802e-34	6.36364e-33
ENSG00000136986.10	DERL1	3084.36	-0.533358	0.0435451	-12.2484	1.71314e-34	7.72466e-33
ENSG00000115935.18	WIPF1	5502.6	0.613205	0.0501063	12.2381	1.94628e-34	8.75556e-33
ENSG00000175556.17	LONRF3	1516.14	-0.980163	0.0801474	-12.2295	2.16268e-34	9.70653e-33
ENSG00000117758.14	STX12	6238.93	-0.754258	0.061724	-12.2198	2.43577e-34	1.0907e-32
ENSG00000056558.11	TRAF1	198.905	1.42416	0.116712	12.2024	3.01868e-34	1.3486e-32
ENSG00000062282.15	DGAT2	631.399	2.85271	0.233813	12.2008	3.07839e-34	1.37211e-32
ENSG00000134827.8	TCN1	14.5429	2.76466	0.226891	12.185	3.73752e-34	1.66208e-32
ENSG00000105352.10	CEACAM4	268.894	2.38663	0.195997	12.1769	4.1277e-34	1.8314e-32
ENSG00000011201.12	ANOS1	4730.48	-0.907193	0.0745696	-12.1657	4.73248e-34	2.09493e-32
ENSG00000240891.8	PLCXD2	55.9374	1.94322	0.159735	12.1652	4.76167e-34	2.10305e-32
ENSG00000151694.14	ADAM17	6439.56	-0.864511	0.0711162	-12.1563	5.30928e-34	2.33958e-32
ENSG00000112053.14	SLC26A8	42.6591	2.92259	0.240449	12.1547	5.41734e-34	2.38179e-32
ENSG00000099204.20	ABLIM1	156.602	2.26504	0.186398	12.1516	5.62324e-34	2.46672e-32
ENSG00000129292.21	PHF20L1	2175.22	0.698346	0.0574796	12.1495	5.77516e-34	2.52764e-32
ENSG00000180448.11	ARHGAP45	1582.62	1.40709	0.115859	12.1448	6.11262e-34	2.66932e-32
ENSG00000101445.10	PPP1R16B	227.145	1.82796	0.150518	12.1445	6.13792e-34	2.67434e-32
ENSG00000095303.17	PTGS1	1371.09	1.16896	0.0962763	12.1417	6.34782e-34	2.75959e-32
ENSG00000131203.13	IDO1	129.905	2.85614	0.235358	12.1353	6.86559e-34	2.97801e-32
ENSG00000188811.14	NHLRC3	3907.99	-0.67877	0.0559655	-12.1284	7.47323e-34	3.23434e-32
ENSG00000204304.12	PBX2	595.321	0.798739	0.0659316	12.1147	8.83276e-34	3.81422e-32
ENSG00000188305.6	PEAK3	82.7704	2.00395	0.165419	12.1144	8.85874e-34	3.81694e-32
ENSG00000008869.12	HEATR5B	5081.68	-0.893049	0.0738401	-12.0944	1.13098e-33	4.86223e-32
ENSG00000239961.3	LILRA4	48.8357	2.33881	0.193388	12.0938	1.13842e-33	4.88335e-32
ENSG00000196220.16	SRGAP3	126.689	2.19566	0.181668	12.0861	1.25078e-33	5.35349e-32
ENSG00000093183.14	SEC22C	2225.23	-0.577243	0.0477706	-12.0836	1.28882e-33	5.50415e-32
ENSG00000139187.10	KLRG1	50.1439	1.93034	0.159833	12.0773	1.39299e-33	5.93599e-32
ENSG00000166265.13	CYYR1	31.1693	3.04399	0.252053	12.0768	1.40109e-33	5.9574e-32
ENSG00000196141.14	SPATS2L	2940.02	-0.882942	0.0731682	-12.0673	1.57228e-33	6.67066e-32
ENSG00000168421.13	RHOH	430.463	1.56419	0.12965	12.0647	1.62211e-33	6.86706e-32
ENSG00000138821.13	SLC39A8	858.398	2.11725	0.175671	12.0523	1.88534e-33	7.96401e-32
ENSG00000006715.16	VPS41	5826.8	-0.489197	0.040611	-12.0459	2.03738e-33	8.58755e-32
ENSG00000167528.13	ZNF641	1564.92	0.867054	0.0719918	12.0438	2.09126e-33	8.79555e-32
ENSG00000179144.5	GIMAP7	303.322	1.69754	0.140951	12.0435	2.09879e-33	8.80811e-32
ENSG00000157259.8	GATAD1	1820.19	-0.524859	0.0435827	-12.0428	2.11528e-33	8.85812e-32
ENSG00000221963.6	APOL6	12590.1	-0.850796	0.0706654	-12.0398	2.19518e-33	9.1729e-32
ENSG00000111371.16	SLC38A1	476.791	1.80019	0.149674	12.0274	2.54994e-33	1.06324e-31
ENSG00000153029.15	MR1	7670.59	-0.670812	0.0558146	-12.0186	2.8381e-33	1.18086e-31
ENSG00000107719.9	PALD1	686.599	1.81564	0.151176	12.0101	3.14449e-33	1.30554e-31
ENSG00000013288.9	MAN2B2	5296.8	-0.788366	0.0656454	-12.0095	3.16895e-33	1.31288e-31
ENSG00000154429.11	CCSAP	3468.71	-0.534447	0.0445068	-12.0082	3.21741e-33	1.33011e-31
ENSG00000198771.11	RCSD1	1293.96	1.45153	0.120914	12.0046	3.35888e-33	1.38565e-31
ENSG00000128872.10	TMOD2	1120.3	1.08594	0.090532	11.9951	3.76882e-33	1.55146e-31
ENSG00000167323.12	STIM1	3199.94	-0.751522	0.0626552	-11.9946	3.79408e-33	1.55855e-31
ENSG00000056586.16	RC3H2	3579.88	-0.376874	0.0314338	-11.9895	4.03538e-33	1.65416e-31
ENSG00000111885.7	MAN1A1	10332	-0.840996	0.0701686	-11.9854	4.23961e-33	1.73422e-31
ENSG00000117090.15	SLAMF1	126.187	2.5991	0.216955	11.9799	4.5292e-33	1.84877e-31
ENSG00000168118.12	RAB4A	1408.54	-0.540205	0.0451734	-11.9585	5.86333e-33	2.38832e-31
ENSG00000104325.7	DECR1	4314.94	-0.857095	0.0716995	-11.954	6.18745e-33	2.51506e-31
ENSG00000110315.7	RNF141	1606.84	0.736597	0.0616901	11.9403	7.29798e-33	2.96026e-31
ENSG00000139131.13	YARS2	708.71	-0.616817	0.0516687	-11.9379	7.50714e-33	3.03874e-31
ENSG00000197471.12	SPN	14616.3	-0.958766	0.0803676	-11.9298	8.28143e-33	3.34518e-31
ENSG00000213965.3	NUDT19	890.91	-0.693351	0.0582546	-11.9021	1.15438e-32	4.6533e-31
ENSG00000032444.17	PNPLA6	16893.3	-1.08498	0.0911754	-11.8999	1.18428e-32	4.7639e-31
ENSG00000214688.6	C10orf105	8.313	3.15047	0.265089	11.8846	1.42378e-32	5.71546e-31
ENSG00000038382.20	TRIO	7623.14	-0.575285	0.0484134	-11.8828	1.45488e-32	5.82823e-31
ENSG00000104228.13	TRIM35	981.828	-0.548366	0.0462217	-11.8638	1.82454e-32	7.294e-31
ENSG00000087095.13	NLK	1358.95	-0.563395	0.0475305	-11.8533	2.06793e-32	8.25003e-31
ENSG00000213316.10	LTC4S	21.7127	1.95834	0.165242	11.8513	2.11826e-32	8.43345e-31
ENSG00000174600.14	CMKLR1	884.846	2.56421	0.216474	11.8454	2.27381e-32	9.03421e-31
ENSG00000169220.18	RGS14	449.366	1.73232	0.146383	11.8341	2.60013e-32	1.03096e-30
ENSG00000111716.14	LDHB	914.157	-1.10285	0.0931976	-11.8335	2.62114e-32	1.03717e-30
ENSG00000109944.11	JHY	617.262	-0.824569	0.0696917	-11.8317	2.6776e-32	1.05735e-30
ENSG00000106415.13	GLCCI1	144.004	0.858236	0.0725725	11.8259	2.86806e-32	1.13026e-30
ENSG00000135049.16	AGTPBP1	2848.02	0.73505	0.0621725	11.8228	2.9776e-32	1.17105e-30
ENSG00000101082.14	SLA2	79.2144	1.80682	0.152836	11.8219	3.00845e-32	1.18079e-30
ENSG00000106771.13	TMEM245	3441.28	-0.658117	0.0556885	-11.8178	3.15722e-32	1.23667e-30
ENSG00000138593.9	SECISBP2L	3575.4	-0.424359	0.035925	-11.8124	3.36966e-32	1.31722e-30
ENSG00000123094.15	RASSF8	1501.27	-1.02892	0.087163	-11.8045	3.69884e-32	1.44299e-30
ENSG00000116191.17	RALGPS2	237.682	1.10786	0.0938989	11.7984	3.9787e-32	1.54906e-30
ENSG00000126106.14	TMEM53	630.423	-0.929657	0.0788104	-11.7961	4.08714e-32	1.58809e-30
ENSG00000121895.8	TMEM156	30.0791	2.23827	0.189791	11.7933	4.2246e-32	1.63821e-30
ENSG00000175806.15	MSRA	889.966	-0.639607	0.0543968	-11.7582	6.40919e-32	2.4804e-30
ENSG00000187446.12	CHP1	5885.98	-0.585559	0.0498087	-11.7562	6.56484e-32	2.53557e-30
ENSG00000159388.6	BTG2	3664.95	1.23381	0.105027	11.7475	7.27747e-32	2.80523e-30
ENSG00000075391.17	RASAL2	6544.04	-1.10786	0.0943166	-11.7462	7.38971e-32	2.84284e-30
ENSG00000049249.9	TNFRSF9	43.2037	2.3472	0.199848	11.745	7.49578e-32	2.87794e-30
ENSG00000107242.20	PIP5K1B	96.9145	1.43745	0.12242	11.7419	7.76911e-32	2.97698e-30
ENSG00000136153.20	LMO7	150.043	1.591	0.135866	11.7101	1.13189e-31	4.32865e-30
ENSG00000221937.4	TAS2R40	13.4179	4.21085	0.359684	11.7071	1.17234e-31	4.4745e-30
ENSG00000172578.12	KLHL6	6689.31	-0.830073	0.0709083	-11.7063	1.18333e-31	4.50757e-30
ENSG00000183283.16	DAZAP2	8126.86	0.656169	0.0560774	11.7011	1.25768e-31	4.7814e-30
ENSG00000131669.10	NINJ1	916.206	1.63732	0.140009	11.6944	1.36155e-31	5.16618e-30
ENSG00000108950.12	FAM20A	299.139	1.91199	0.16353	11.692	1.40099e-31	5.30542e-30
ENSG00000170248.15	PDCD6IP	9426.55	-0.563805	0.0482225	-11.6917	1.40504e-31	5.3104e-30
ENSG00000105926.16	PALS2	79.4865	1.64268	0.140582	11.6848	1.52414e-31	5.74931e-30
ENSG00000165476.14	REEP3	5313.42	-0.642475	0.0549926	-11.6829	1.5582e-31	5.86638e-30
ENSG00000145901.16	TNIP1	2214.15	0.944464	0.0808471	11.6821	1.57353e-31	5.91262e-30
ENSG00000108551.5	RASD1	20.4235	2.80109	0.239958	11.6733	1.74567e-31	6.54677e-30
ENSG00000220008.3	LINGO3	73.415	2.07753	0.178241	11.6557	2.14546e-31	8.03056e-30
ENSG00000160179.19	ABCG1	14882.7	-1.30594	0.112096	-11.6502	2.29036e-31	8.55643e-30
ENSG00000100122.7	CRYBB1	11.2076	2.41049	0.20697	11.6466	2.38827e-31	8.90504e-30
ENSG00000115839.18	RAB3GAP1	2821.95	-0.434409	0.0373644	-11.6263	3.03028e-31	1.12772e-29
ENSG00000180530.11	NRIP1	8116.9	-0.911706	0.0784338	-11.6239	3.11622e-31	1.15748e-29
ENSG00000163171.8	CDC42EP3	5628.26	-0.851436	0.0732962	-11.6164	3.40322e-31	1.26167e-29
ENSG00000162735.19	PEX19	2970.68	-0.728549	0.0628073	-11.5998	4.13271e-31	1.52918e-29
ENSG00000129636.13	ITFG1	2742.84	-0.400405	0.0345191	-11.5995	4.1446e-31	1.53066e-29
ENSG00000003402.20	CFLAR	5407.33	0.635502	0.0548069	11.5953	4.35454e-31	1.60514e-29
ENSG00000127951.8	FGL2	6745.51	2.31426	0.199611	11.5938	4.42956e-31	1.62969e-29
ENSG00000055130.17	CUL1	2656.91	-0.402373	0.0347323	-11.585	4.9108e-31	1.80332e-29
ENSG00000099821.14	POLRMT	933.616	-0.717007	0.061909	-11.5816	5.10604e-31	1.87148e-29
ENSG00000106723.17	SPIN1	3963.95	-0.486043	0.0419897	-11.5753	5.49913e-31	2.01175e-29
ENSG00000073417.15	PDE8A	2200.25	-0.774106	0.0669233	-11.5671	6.05158e-31	2.20968e-29
ENSG00000135272.12	MDFIC	5265.15	-0.539798	0.0466678	-11.5668	6.06833e-31	2.21163e-29
ENSG00000178199.14	ZC3H12D	178.743	1.04524	0.0903934	11.5632	6.32725e-31	2.30167e-29
ENSG00000163378.14	EOGT	1958.02	-0.724136	0.062753	-11.5395	8.34418e-31	3.02969e-29
ENSG00000182118.8	FAM89A	2159.33	-1.32859	0.115144	-11.5386	8.43274e-31	3.05612e-29
ENSG00000148660.21	CAMK2G	730.783	0.543627	0.0471681	11.5253	9.83702e-31	3.5584e-29
ENSG00000134954.14	ETS1	582.65	2.03865	0.176914	11.5234	1.00527e-30	3.62965e-29
ENSG00000116299.17	ELAPOR1	139.456	2.1434	0.186172	11.513	1.13441e-30	4.08829e-29
ENSG00000072864.16	NDE1	566.866	0.712513	0.0618919	11.5122	1.14485e-30	4.11827e-29
ENSG00000089220.5	PEBP1	8432.67	-0.852099	0.0740195	-11.5118	1.15028e-30	4.13015e-29
ENSG00000183087.15	GAS6	238.32	1.6982	0.147746	11.494	1.41363e-30	5.06635e-29
ENSG00000138411.13	HECW2	87.1128	2.24546	0.195694	11.4743	1.77522e-30	6.35049e-29
ENSG00000164209.17	SLC25A46	4363.79	-0.494949	0.0431409	-11.4729	1.80589e-30	6.44832e-29
ENSG00000139990.18	DCAF5	2633.83	-0.569791	0.0496823	-11.4687	1.8953e-30	6.75515e-29
ENSG00000171159.5	BBLN	933.982	-1.06648	0.0930324	-11.4636	2.0107e-30	7.15331e-29
ENSG00000183742.13	MACC1	7460.07	-1.34923	0.117708	-11.4625	2.03527e-30	7.22745e-29
ENSG00000145936.9	KCNMB1	204.485	1.3462	0.117448	11.4621	2.04476e-30	7.24788e-29
ENSG00000138758.12	SEPTIN11	12510.2	-1.06056	0.0925315	-11.4616	2.05709e-30	7.27827e-29
ENSG00000184500.16	PROS1	3011.52	-1.26301	0.110203	-11.4608	2.07617e-30	7.3324e-29
ENSG00000129187.15	DCTD	2214.5	-0.521759	0.0455561	-11.4531	2.26855e-30	7.99724e-29
ENSG00000123700.5	KCNJ2	530.709	1.9568	0.170856	11.4529	2.2743e-30	8.00297e-29
ENSG00000106789.13	CORO2A	4575.96	-1.05932	0.09261	-11.4385	2.68408e-30	9.42782e-29
ENSG00000092067.6	CEBPE	54.5053	1.73375	0.151638	11.4335	2.84376e-30	9.97063e-29
ENSG00000129993.15	CBFA2T3	43.1963	2.72683	0.238525	11.432	2.89212e-30	1.01219e-28
ENSG00000054654.19	SYNE2	710.982	1.89445	0.165729	11.431	2.92798e-30	1.02289e-28
ENSG00000068912.14	ERLEC1	2690.96	-0.428134	0.0374701	-11.426	3.10008e-30	1.08107e-28
ENSG00000134152.11	KATNBL1	931.593	0.700462	0.0613172	11.4236	3.18845e-30	1.10989e-28
ENSG00000085563.15	ABCB1	55.0108	2.33028	0.204046	11.4204	3.30815e-30	1.14949e-28
ENSG00000120738.8	EGR1	144.471	1.8501	0.162047	11.4171	3.43663e-30	1.192e-28
ENSG00000170989.10	S1PR1	112.092	2.73687	0.239808	11.4128	3.61082e-30	1.25018e-28
ENSG00000174307.7	PHLDA3	3311.99	-1.57817	0.138465	-11.3976	4.29569e-30	1.48465e-28
ENSG00000255274.9	SMIM35	33.4169	2.40883	0.211402	11.3945	4.45296e-30	1.53627e-28
ENSG00000205336.14	ADGRG1	74.2053	2.28507	0.200677	11.3868	4.86496e-30	1.67543e-28
ENSG00000145860.12	RNF145	1156.53	0.886626	0.0779333	11.3767	5.46109e-30	1.87739e-28
ENSG00000103257.9	SLC7A5	392.284	1.92183	0.169022	11.3703	5.87729e-30	2.0169e-28
ENSG00000102699.6	PARP4	9714.21	-0.810928	0.071326	-11.3693	5.9447e-30	2.03643e-28
ENSG00000240857.2	RDH14	401.748	-0.599182	0.052704	-11.3688	5.97892e-30	2.04454e-28
ENSG00000001561.7	ENPP4	6589.77	-0.984668	0.0866139	-11.3685	6.00249e-30	2.04898e-28
ENSG00000132170.23	PPARG	12147.1	-1.14013	0.100347	-11.362	6.46831e-30	2.20411e-28
ENSG00000186081.12	KRT5	52.7144	2.72325	0.23988	11.3526	7.20229e-30	2.44992e-28
ENSG00000149177.13	PTPRJ	6199.52	0.907095	0.0799337	11.3481	7.57935e-30	2.57366e-28
ENSG00000167483.19	NIBAN3	35.0539	2.90457	0.256054	11.3436	7.97921e-30	2.7047e-28
ENSG00000150764.14	DIXDC1	888.747	-1.25652	0.110798	-11.3407	8.25256e-30	2.79248e-28
ENSG00000163814.8	CDCP1	2844.28	-1.12603	0.0994226	-11.3257	9.79359e-30	3.30815e-28
ENSG00000206190.12	ATP10A	4538.05	-1.48349	0.131007	-11.3238	1.00094e-29	3.37515e-28
ENSG00000164691.18	TAGAP	1554.04	0.936471	0.0827038	11.3232	1.0074e-29	3.39105e-28
ENSG00000163563.8	MNDA	11003.7	0.838925	0.0741502	11.3139	1.12044e-29	3.76503e-28
ENSG00000163659.13	TIPARP	5526.32	-0.706893	0.0624962	-11.311	1.15794e-29	3.8843e-28
ENSG00000145088.9	EAF2	234.732	0.961952	0.0850661	11.3083	1.19402e-29	3.99842e-28
ENSG00000151692.15	RNF144A	59.3328	1.77837	0.157306	11.3052	1.23722e-29	4.13593e-28
ENSG00000004866.22	ST7	665.992	-0.759356	0.0672209	-11.2964	1.36667e-29	4.56083e-28
ENSG00000136813.14	ECPAS	6554.42	-0.570956	0.0506053	-11.2825	1.60049e-29	5.33193e-28
ENSG00000198435.4	NRARP	23.0981	3.16781	0.280777	11.2823	1.60477e-29	5.33703e-28
ENSG00000151948.12	GLT1D1	518.322	2.18095	0.193509	11.2705	1.83503e-29	6.09237e-28
ENSG00000173110.8	HSPA6	447.774	1.1613	0.103056	11.2687	1.87326e-29	6.20867e-28
ENSG00000276231.5	PIK3R6	146.899	1.4881	0.132079	11.2667	1.91554e-29	6.33796e-28
ENSG00000121210.16	TMEM131L	2148.81	-0.583745	0.0518465	-11.2591	2.08856e-29	6.89865e-28
ENSG00000213625.9	LEPROT	6455.26	-0.52797	0.0469427	-11.2471	2.39304e-29	7.89094e-28
ENSG00000165806.21	CASP7	2010.87	-0.870603	0.0774377	-11.2426	2.518e-29	8.27821e-28
ENSG00000172432.19	GTPBP2	2678.87	-0.886793	0.078878	-11.2426	2.51903e-29	8.27821e-28
ENSG00000018510.18	AGPS	8188.21	-0.56747	0.0505004	-11.2369	2.68557e-29	8.81056e-28
ENSG00000116171.19	SCP2	7464.83	-0.738059	0.0656864	-11.2361	2.71128e-29	8.87991e-28
ENSG00000169814.16	BTD	1321.81	-0.642734	0.0572178	-11.2331	2.80432e-29	9.16913e-28
ENSG00000186265.10	BTLA	26.3247	2.38743	0.21255	11.2323	2.82992e-29	9.23725e-28
ENSG00000095794.19	CREM	526.164	1.0917	0.0972052	11.2309	2.87621e-29	9.37259e-28
ENSG00000153395.10	LPCAT1	812.629	0.997294	0.0888217	11.228	2.96977e-29	9.66123e-28
ENSG00000042832.12	TG	54.4355	2.88809	0.257373	11.2214	3.20094e-29	1.03958e-27
ENSG00000164142.16	FHIP1A	56.536	2.39118	0.213223	11.2145	3.46326e-29	1.1229e-27
ENSG00000140416.23	TPM1	382.881	0.823565	0.073455	11.2118	3.56752e-29	1.15477e-27
ENSG00000134243.12	SORT1	21988.3	-0.805959	0.0719221	-11.206	3.81046e-29	1.23135e-27
ENSG00000060491.17	OGFR	2840.56	-0.636821	0.0568365	-11.2044	3.8777e-29	1.25099e-27
ENSG00000168874.13	ATOH8	28.5469	3.3808	0.301784	11.2027	3.95467e-29	1.27371e-27
ENSG00000170837.3	GPR27	60.9081	3.27951	0.292789	11.2009	4.03463e-29	1.2973e-27
ENSG00000152700.14	SAR1B	3216.09	-0.416123	0.037172	-11.1945	4.33714e-29	1.39227e-27
ENSG00000056972.20	TRAF3IP2	881.543	-0.792738	0.0708267	-11.1926	4.43027e-29	1.41981e-27
ENSG00000187098.17	MITF	3799.71	-0.656568	0.0586914	-11.1868	4.73265e-29	1.51421e-27
ENSG00000116667.15	C1orf21	59.6237	2.2943	0.205098	11.1864	4.75501e-29	1.51886e-27
ENSG00000141497.14	ZMYND15	1573.76	-1.13302	0.101333	-11.1811	5.04387e-29	1.60848e-27
ENSG00000156735.11	BAG4	2350.65	-0.522307	0.0467498	-11.1724	5.56737e-29	1.77251e-27
ENSG00000134698.11	AGO4	3195.93	0.557522	0.0499132	11.1698	5.72829e-29	1.82075e-27
ENSG00000120436.4	GPR31	11.0751	3.78243	0.338769	11.1652	6.03279e-29	1.9144e-27
ENSG00000187688.15	TRPV2	9448.55	-1.02701	0.0919968	-11.1635	6.15129e-29	1.94881e-27
ENSG00000180628.15	PCGF5	3582.89	-0.505474	0.0452897	-11.1609	6.33526e-29	2.00382e-27
ENSG00000126821.8	SGPP1	3424.75	-0.89893	0.0805631	-11.1581	6.53847e-29	2.06473e-27
ENSG00000023839.12	ABCC2	40.6702	2.52432	0.226445	11.1476	7.35534e-29	2.31891e-27
ENSG00000137478.15	FCHSD2	1446.98	0.852804	0.0765023	11.1474	7.37077e-29	2.32e-27
ENSG00000156966.7	B3GNT7	3622.15	-1.20462	0.108127	-11.1408	7.93806e-29	2.49114e-27
ENSG00000178562.18	CD28	101.307	2.08786	0.187406	11.1408	7.94021e-29	2.49114e-27
ENSG00000184557.4	SOCS3	3889.35	2.25892	0.202773	11.1402	7.99763e-29	2.50511e-27
ENSG00000050405.13	LIMA1	2847.83	-0.958754	0.0860778	-11.1382	8.17316e-29	2.55596e-27
ENSG00000162378.13	ZYG11B	5068.25	-0.565527	0.0507802	-11.1368	8.30948e-29	2.5944e-27
ENSG00000123838.11	C4BPA	59.9144	4.20063	0.377232	11.1354	8.43863e-29	2.63049e-27
ENSG00000124134.9	KCNS1	45.4177	1.91323	0.171823	11.1349	8.48609e-29	2.64104e-27
ENSG00000197629.6	MPEG1	7357.95	1.29702	0.116522	11.1311	8.85834e-29	2.75247e-27
ENSG00000114251.15	WNT5A	38.0263	2.29211	0.206123	11.1201	1.00148e-28	3.10684e-27
ENSG00000047648.23	ARHGAP6	904.801	-1.1978	0.107788	-11.1126	1.08942e-28	3.37424e-27
ENSG00000198734.12	F5	135.417	2.55485	0.229933	11.1113	1.10576e-28	3.41938e-27
ENSG00000158079.16	PTPDC1	832.222	-0.819098	0.0737318	-11.1091	1.13239e-28	3.49616e-27
ENSG00000139890.10	REM2	18.0016	2.70607	0.243656	11.1061	1.17122e-28	3.61031e-27
ENSG00000076248.11	UNG	634.135	-0.758245	0.0682747	-11.1058	1.17567e-28	3.61828e-27
ENSG00000179295.18	PTPN11	4685.72	-0.399422	0.0359694	-11.1045	1.19268e-28	3.66479e-27
ENSG00000138757.15	G3BP2	7085.62	-0.394639	0.0355445	-11.1027	1.21724e-28	3.73434e-27
ENSG00000141096.6	DPEP3	14.1786	2.7849	0.251001	11.0952	1.32426e-28	4.05625e-27
ENSG00000010327.10	STAB1	1774.42	2.59035	0.23352	11.0926	1.36244e-28	4.16661e-27
ENSG00000173482.17	PTPRM	2057.4	-0.905587	0.0816436	-11.092	1.37252e-28	4.19084e-27
ENSG00000159461.15	AMFR	6904.39	-0.814367	0.0734912	-11.0811	1.54871e-28	4.72138e-27
ENSG00000104490.18	NCALD	39.6358	2.411	0.217595	11.0802	1.56524e-28	4.76428e-27
ENSG00000139266.6	MARCHF9	74.7775	1.67057	0.150783	11.0793	1.58071e-28	4.80381e-27
ENSG00000171631.16	P2RY6	321.159	2.33648	0.210928	11.0772	1.61904e-28	4.9126e-27
ENSG00000107960.11	STN1	481.731	0.728618	0.0657975	11.0736	1.68413e-28	5.09952e-27
ENSG00000197381.16	ADARB1	101.041	1.44046	0.130081	11.0735	1.6859e-28	5.09952e-27
ENSG00000172551.11	MUCL1	23.949	3.35474	0.303046	11.0701	1.75205e-28	5.29137e-27
ENSG00000137936.18	BCAR3	1556.09	-1.29805	0.117266	-11.0693	1.76837e-28	5.33233e-27
ENSG00000134460.18	IL2RA	63.9491	2.09007	0.188835	11.0682	1.78895e-28	5.38602e-27
ENSG00000081177.18	EXD2	984.229	-0.622912	0.0562817	-11.0678	1.79845e-28	5.40621e-27
ENSG00000115602.17	IL1RL1	35.1579	2.6049	0.235379	11.0668	1.81747e-28	5.45493e-27
ENSG00000128268.12	MGAT3	3989.69	-1.67372	0.151361	-11.0578	2.0086e-28	6.01929e-27
ENSG00000159339.13	PADI4	42.0147	2.53063	0.228881	11.0565	2.0379e-28	6.09767e-27
ENSG00000165140.11	FBP1	17061.3	-1.14219	0.103345	-11.0522	2.1392e-28	6.39091e-27
ENSG00000129757.14	CDKN1C	24.7349	2.12201	0.192019	11.051	2.16702e-28	6.46405e-27
ENSG00000214944.9	ARHGEF28	4430.38	-1.25387	0.113478	-11.0495	2.20483e-28	6.56675e-27
ENSG00000104419.17	NDRG1	2115.86	1.63094	0.147608	11.0491	2.21349e-28	6.5824e-27
ENSG00000048740.18	CELF2	4141.42	0.555468	0.0502899	11.0453	2.30952e-28	6.85747e-27
ENSG00000185432.12	METTL7A	1134.84	1.25706	0.113814	11.0449	2.3214e-28	6.88219e-27
ENSG00000175895.4	PLEKHF2	1468.1	0.637043	0.0577337	11.0342	2.61496e-28	7.74067e-27
ENSG00000180061.10	TMEM150B	1376.17	-1.14873	0.104128	-11.0319	2.68286e-28	7.92956e-27
ENSG00000101911.13	PRPS2	1773.53	-0.51921	0.0470685	-11.031	2.70962e-28	7.99647e-27
ENSG00000143815.15	LBR	2329.98	0.964438	0.0874809	11.0246	2.9095e-28	8.5733e-27
ENSG00000144843.11	ADPRH	2313.07	-0.712702	0.0646504	-11.0239	2.93001e-28	8.62064e-27
ENSG00000165490.13	DDIAS	1482.18	-1.29379	0.117402	-11.0202	3.05529e-28	8.97562e-27
ENSG00000135093.13	USP30	986.787	-0.768539	0.0697742	-11.0147	3.24781e-28	9.52674e-27
ENSG00000154642.11	C21orf91	847.243	0.844113	0.0766727	11.0093	3.44665e-28	1.00947e-26
ENSG00000078269.15	SYNJ2	147.02	1.76811	0.160678	11.004	3.65356e-28	1.06846e-26
ENSG00000076662.10	ICAM3	165.501	1.85249	0.168373	11.0023	3.72541e-28	1.08783e-26
ENSG00000151474.23	FRMD4A	2750.93	-0.897354	0.0815922	-10.998	3.90543e-28	1.13868e-26
ENSG00000143153.13	ATP1B1	6380.45	-1.0414	0.0946948	-10.9975	3.92949e-28	1.14398e-26
ENSG00000184014.9	DENND5A	12750.6	-0.632509	0.0575852	-10.9839	4.56802e-28	1.32788e-26
ENSG00000100373.10	UPK3A	4.31288	3.83465	0.349152	10.9827	4.6265e-28	1.34286e-26
ENSG00000062524.16	LTK	22.301	2.73058	0.248659	10.9813	4.70342e-28	1.36111e-26
ENSG00000125124.13	BBS2	1793.51	-0.744568	0.0678029	-10.9814	4.69819e-28	1.36111e-26
ENSG00000198689.13	SLC9A6	2383.44	-0.5423	0.0493902	-10.9799	4.77411e-28	1.37951e-26
ENSG00000161921.17	CXCL16	14306.4	-0.867215	0.0789882	-10.9791	4.81965e-28	1.3906e-26
ENSG00000106524.9	ANKMY2	1073.59	-0.722895	0.0658593	-10.9764	4.96563e-28	1.43059e-26
ENSG00000127328.22	RAB3IP	162.786	1.16562	0.106321	10.9632	5.74284e-28	1.65205e-26
ENSG00000154783.12	FGD5	5311.65	-1.10346	0.100718	-10.9559	6.22341e-28	1.78764e-26
ENSG00000169919.17	GUSB	4366.85	-0.843389	0.0770747	-10.9425	7.21899e-28	2.07055e-26
ENSG00000137814.12	HAUS2	2071.96	-0.674777	0.0616754	-10.9408	7.35678e-28	2.10695e-26
ENSG00000141503.17	MINK1	8167.63	-0.889789	0.081329	-10.9406	7.37017e-28	2.10767e-26
ENSG00000173193.15	PARP14	15185.4	-0.715588	0.0654402	-10.935	7.84205e-28	2.23931e-26
ENSG00000086061.16	DNAJA1	11129.6	-0.591143	0.0541042	-10.926	8.65738e-28	2.4685e-26
ENSG00000136250.12	AOAH	1793.08	1.33599	0.122287	10.925	8.75123e-28	2.49159e-26
ENSG00000152127.9	MGAT5	6690.02	-0.570596	0.0522431	-10.9219	9.05378e-28	2.57395e-26
ENSG00000157017.16	GHRL	48.7848	2.0537	0.188045	10.9213	9.11748e-28	2.58827e-26
ENSG00000101745.17	ANKRD12	3980.04	0.489728	0.0448423	10.9211	9.137e-28	2.59002e-26
ENSG00000185561.10	TLCD2	1070.5	-1.65207	0.151357	-10.9151	9.76416e-28	2.76376e-26
ENSG00000142303.14	ADAMTS10	29.4386	2.87253	0.263291	10.9101	1.03127e-27	2.91476e-26
ENSG00000135828.11	RNASEL	2238.78	-0.619798	0.0568318	-10.9058	1.08087e-27	3.04922e-26
ENSG00000175387.16	SMAD2	6652.11	-0.287607	0.0263721	-10.9057	1.08238e-27	3.04922e-26
ENSG00000176788.9	BASP1	988.478	2.27219	0.20835	10.9056	1.08356e-27	3.04922e-26
ENSG00000114439.19	BBX	3348.83	-0.490461	0.0449858	-10.9026	1.12057e-27	3.14881e-26
ENSG00000186522.15	SEPTIN10	2363.95	-0.665087	0.0610149	-10.9004	1.14752e-27	3.21986e-26
ENSG00000148110.16	MFSD14B	5581.58	-0.491839	0.0451314	-10.8979	1.17884e-27	3.30298e-26
ENSG00000144354.14	CDCA7	29.3441	1.86645	0.171271	10.8976	1.18306e-27	3.31001e-26
ENSG00000172845.17	SP3	5028.65	0.447792	0.0410983	10.8956	1.20925e-27	3.37842e-26
ENSG00000105374.10	NKG7	112.795	2.56948	0.235889	10.8927	1.24824e-27	3.48231e-26
ENSG00000088387.19	DOCK9	99.1351	2.20343	0.202343	10.8896	1.29228e-27	3.6e-26
ENSG00000145335.17	SNCA	172.162	1.86456	0.17133	10.8829	1.39123e-27	3.86561e-26
ENSG00000180549.8	FUT7	39.1372	2.43089	0.223369	10.8828	1.39161e-27	3.86561e-26
ENSG00000067248.10	DHX29	2034.82	-0.346745	0.0318665	-10.8812	1.41717e-27	3.93096e-26
ENSG00000106608.17	URGCP	621.255	-0.520954	0.0478807	-10.8802	1.43184e-27	3.966e-26
ENSG00000145569.6	OTULINL	3192.12	0.722972	0.0664502	10.8799	1.4371e-27	3.97489e-26
ENSG00000110852.5	CLEC2B	1897.46	0.87684	0.0806029	10.8785	1.45929e-27	4.03051e-26
ENSG00000163161.14	ERCC3	1245.09	-0.388118	0.0357056	-10.8699	1.60316e-27	4.42157e-26
ENSG00000112367.12	FIG4	6626.52	-0.82934	0.0763086	-10.8682	1.63325e-27	4.49818e-26
ENSG00000089505.18	CMTM1	96.7674	0.984778	0.0906174	10.8674	1.64772e-27	4.53159e-26
ENSG00000187676.8	B3GLCT	634.027	-0.573876	0.0528483	-10.8589	1.80843e-27	4.96653e-26
ENSG00000155893.13	PXYLP1	55.5533	2.97841	0.274299	10.8582	1.82215e-27	4.99713e-26
ENSG00000254470.3	AP5B1	3770.96	-0.716719	0.066016	-10.8568	1.85208e-27	5.07203e-26
ENSG00000167077.13	MEI1	108.202	1.72985	0.159345	10.856	1.86814e-27	5.1088e-26
ENSG00000113916.18	BCL6	1657.19	1.01226	0.0932665	10.8534	1.92194e-27	5.24852e-26
ENSG00000128951.14	DUT	967.982	-0.691523	0.0637411	-10.8489	2.01754e-27	5.50183e-26
ENSG00000164603.12	BMT2	625.146	0.607842	0.0560345	10.8477	2.04614e-27	5.57199e-26
ENSG00000158006.14	PAFAH2	1856.08	-0.60767	0.0560232	-10.8468	2.06631e-27	5.61903e-26
ENSG00000010810.17	FYN	502.667	1.32575	0.122248	10.8448	2.11169e-27	5.7344e-26
ENSG00000012779.11	ALOX5	29768.2	-0.648698	0.059845	-10.8396	2.23355e-27	6.05681e-26
ENSG00000148459.16	PDSS1	423.29	1.16966	0.107991	10.8311	2.45184e-27	6.63949e-26
ENSG00000166033.13	HTRA1	110.642	2.91202	0.268922	10.8285	2.52265e-27	6.82171e-26
ENSG00000167536.14	DHRS13	57.9434	2.06656	0.190868	10.8272	2.55998e-27	6.913e-26
ENSG00000169583.13	CLIC3	13.4092	2.52863	0.233865	10.8123	3.00911e-27	8.11455e-26
ENSG00000205339.10	IPO7	8630.46	-0.663297	0.0613574	-10.8104	3.07374e-27	8.27733e-26
ENSG00000133816.17	MICAL2	1025.32	1.22306	0.113286	10.7962	3.58689e-27	9.64263e-26
ENSG00000197208.6	SLC22A4	303.016	1.25436	0.116186	10.7961	3.59068e-27	9.64263e-26
ENSG00000049245.13	VAMP3	6372.68	-0.379806	0.035181	-10.7958	3.60482e-27	9.6542e-26
ENSG00000146278.11	PNRC1	4939.54	0.972361	0.0900689	10.7958	3.60495e-27	9.6542e-26
ENSG00000110987.9	BCL7A	32.8215	2.21186	0.205016	10.7887	3.89084e-27	1.04054e-25
ENSG00000058335.16	RASGRF1	38.0754	2.53403	0.234909	10.7873	3.95376e-27	1.05592e-25
ENSG00000196968.11	FUT11	1400.92	-0.472388	0.0438365	-10.7762	4.46154e-27	1.18989e-25
ENSG00000185565.12	LSAMP	1401.27	-2.00143	0.185748	-10.775	4.51949e-27	1.20369e-25
ENSG00000135801.10	TAF5L	1323.38	-0.44752	0.0415407	-10.7731	4.61443e-27	1.22729e-25
ENSG00000184271.17	POU6F1	27.8959	2.37994	0.220981	10.7699	4.77458e-27	1.26814e-25
ENSG00000113658.18	SMAD5	1951.61	-0.359763	0.0334115	-10.7676	4.89442e-27	1.29819e-25
ENSG00000077585.14	GPR137B	3137.42	-0.548393	0.0509316	-10.7672	4.91567e-27	1.30205e-25
ENSG00000249662.6	LINC02218	9.53877	3.89983	0.362505	10.758	5.43278e-27	1.43706e-25
ENSG00000168067.12	MAP4K2	968.449	-0.689052	0.0641206	-10.7462	6.17574e-27	1.63136e-25
ENSG00000164117.14	FBXO8	1066.57	-0.557403	0.0518903	-10.742	6.46535e-27	1.70553e-25
ENSG00000105983.22	LMBR1	1673.82	-0.550895	0.0513108	-10.7364	6.86476e-27	1.80843e-25
ENSG00000228278.5	ORM2	6.54253	2.94137	0.274057	10.7327	7.14943e-27	1.88087e-25
ENSG00000196878.15	LAMB3	76.9687	2.00025	0.186387	10.7317	7.22554e-27	1.89832e-25
ENSG00000164983.8	TMEM65	540.724	0.860574	0.0802036	10.7299	7.37034e-27	1.93374e-25
ENSG00000196411.10	EPHB4	34.3042	2.5178	0.234738	10.726	7.68384e-27	2.01327e-25
ENSG00000090924.15	PLEKHG2	183.571	1.6733	0.156151	10.7159	8.56857e-27	2.24205e-25
ENSG00000205133.12	TRIQK	2404.16	-0.857994	0.0800795	-10.7143	8.72309e-27	2.27941e-25
ENSG00000138029.14	HADHB	6925.94	-0.526625	0.049164	-10.7116	8.97921e-27	2.34318e-25
ENSG00000177535.8	OR2B11	40.1467	2.94743	0.275167	10.7114	8.99913e-27	2.34522e-25
ENSG00000104043.15	ATP8B4	880.618	1.6235	0.151628	10.7071	9.4248e-27	2.45285e-25
ENSG00000106034.18	CPED1	4005.62	-0.941978	0.0879986	-10.7045	9.69841e-27	2.52068e-25
ENSG00000250510.8	GPR162	103.602	1.29259	0.120839	10.6968	1.05354e-26	2.73455e-25
ENSG00000122224.18	LY9	65.3571	2.11919	0.19814	10.6954	1.06948e-26	2.77222e-25
ENSG00000137831.15	UACA	1000.98	-0.604301	0.0565361	-10.6888	1.14889e-26	2.97407e-25
ENSG00000213694.6	S1PR3	53.0883	3.35137	0.313566	10.688	1.15896e-26	2.99613e-25
ENSG00000154548.9	SRSF12	25.0751	2.19098	0.205095	10.6828	1.22544e-26	3.16379e-25
ENSG00000138795.10	LEF1	44.1471	2.31135	0.216377	10.6821	1.23512e-26	3.18454e-25
ENSG00000143554.14	SLC27A3	3089.93	-0.869631	0.0814229	-10.6804	1.25707e-26	3.23683e-25
ENSG00000167984.18	NLRC3	142.166	1.69314	0.158737	10.6663	1.4635e-26	3.76336e-25
ENSG00000143457.11	GOLPH3L	724.526	-0.799411	0.074969	-10.6632	1.51276e-26	3.88488e-25
ENSG00000170379.20	TCAF2	29.7739	1.90282	0.178537	10.6579	1.60212e-26	4.10893e-25
ENSG00000085998.14	POMGNT1	1550.74	-0.729931	0.0685385	-10.6499	1.74475e-26	4.46882e-25
ENSG00000106484.16	MEST	30.2962	1.8289	0.171746	10.6488	1.76536e-26	4.51563e-25
ENSG00000091490.11	SEL1L3	3927.09	-0.918794	0.0863312	-10.6427	1.88671e-26	4.81969e-25
ENSG00000143198.13	MGST3	6069.34	-0.714305	0.0671277	-10.641	1.921e-26	4.90083e-25
ENSG00000166025.18	AMOTL1	2027.08	-1.26338	0.118767	-10.6375	1.99489e-26	5.08264e-25
ENSG00000155545.20	MIER3	1031.66	-0.412503	0.0387799	-10.637	2.00435e-26	5.10005e-25
ENSG00000124507.11	PACSIN1	29.864	3.38222	0.318043	10.6345	2.06009e-26	5.235e-25
ENSG00000012822.16	CALCOCO1	3381.59	-0.63985	0.0601934	-10.6299	2.16352e-26	5.49063e-25
ENSG00000115648.14	MLPH	3584.01	-1.26639	0.119194	-10.6246	2.28971e-26	5.8033e-25
ENSG00000158292.7	GPR153	957.294	-1.36527	0.128519	-10.6231	2.32684e-26	5.88969e-25
ENSG00000111860.14	CEP85L	508.325	0.789888	0.0743752	10.6203	2.39769e-26	6.06112e-25
ENSG00000145649.8	GZMA	121.097	2.44661	0.230525	10.6132	2.58722e-26	6.53173e-25
ENSG00000141682.12	PMAIP1	99.8082	1.28144	0.120772	10.6105	2.66406e-26	6.71697e-25
ENSG00000175463.12	TBC1D10C	2008	-1.01508	0.0957853	-10.5974	3.06218e-26	7.71073e-25
ENSG00000162881.6	OXER1	25.1326	1.75573	0.165713	10.595	3.14212e-26	7.90175e-25
ENSG00000169410.10	PTPN9	2750.53	-0.471439	0.0445003	-10.5941	3.17531e-26	7.97487e-25
ENSG00000139291.14	TMEM19	1914.6	-0.478136	0.0451384	-10.5927	3.22282e-26	8.08374e-25
ENSG00000157654.19	PALM2AKAP2	348.673	1.41043	0.133341	10.5776	3.78721e-26	9.48711e-25
ENSG00000115523.17	GNLY	96.4345	2.67765	0.25329	10.5715	4.04087e-26	1.01095e-24
ENSG00000184611.12	KCNH7	38.5867	1.90146	0.180014	10.5628	4.43075e-26	1.10706e-24
ENSG00000134905.17	CARS2	2186.96	-0.581048	0.0550267	-10.5594	4.59699e-26	1.14712e-24
ENSG00000130167.14	TSPAN16	9.85859	3.44757	0.326688	10.5531	4.91656e-26	1.22529e-24
ENSG00000116852.15	KIF21B	577.226	0.870138	0.0824757	10.5502	5.06719e-26	1.2612e-24
ENSG00000146281.6	PM20D2	211.823	0.867544	0.0822486	10.5478	5.19837e-26	1.29219e-24
ENSG00000072401.15	UBE2D1	2018.02	0.932254	0.0884737	10.5371	5.82858e-26	1.44699e-24
ENSG00000144218.20	AFF3	72.3248	2.43328	0.231034	10.5321	6.14354e-26	1.52324e-24
ENSG00000169442.9	CD52	17513.5	-1.27902	0.121458	-10.5306	6.24387e-26	1.54613e-24
ENSG00000133030.22	MPRIP	2377.03	-0.658301	0.0625146	-10.5304	6.25958e-26	1.54805e-24
ENSG00000138378.19	STAT4	82.6175	1.87348	0.177927	10.5295	6.31682e-26	1.56021e-24
ENSG00000183386.10	FHL3	343.488	1.18795	0.112849	10.5269	6.49556e-26	1.60232e-24
ENSG00000249751.4	ECSCR	188.594	-1.6691	0.158612	-10.5232	6.75578e-26	1.66439e-24
ENSG00000023445.16	BIRC3	810.521	1.54204	0.146569	10.521	6.91637e-26	1.7018e-24
ENSG00000198538.11	ZNF28	1261.85	-0.436887	0.0415394	-10.5174	7.18118e-26	1.76471e-24
ENSG00000141655.17	TNFRSF11A	94.2905	2.23849	0.213042	10.5073	7.9988e-26	1.96315e-24
ENSG00000184602.6	SNN	1156.84	0.903031	0.0859624	10.505	8.19609e-26	2.00903e-24
ENSG00000177666.17	PNPLA2	1015.33	-0.85071	0.0809842	-10.5046	8.22356e-26	2.01322e-24
ENSG00000152217.20	SETBP1	54.0298	2.64017	0.25141	10.5014	8.50866e-26	2.08038e-24
ENSG00000171714.12	ANO5	1365.87	-1.34003	0.127672	-10.4959	9.02366e-26	2.20352e-24
ENSG00000029153.14	ARNTL2	393.835	1.64334	0.156576	10.4955	9.05769e-26	2.20905e-24
ENSG00000116106.12	EPHA4	38.5123	2.81765	0.26854	10.4924	9.35777e-26	2.27937e-24
ENSG00000169397.3	RNASE3	7.83777	3.13564	0.298855	10.4922	9.38578e-26	2.28332e-24
ENSG00000142655.13	PEX14	1457.76	-1.10249	0.105115	-10.4885	9.75922e-26	2.3712e-24
ENSG00000102096.9	PIM2	589.659	1.4893	0.142083	10.4819	1.04667e-25	2.5399e-24
ENSG00000161835.11	TAMALIN	87.4132	2.3636	0.225574	10.4782	1.08825e-25	2.63752e-24
ENSG00000196329.12	GIMAP5	75.1888	1.74817	0.166857	10.477	1.10185e-25	2.66713e-24
ENSG00000167851.15	CD300A	1384.02	1.52856	0.145909	10.4761	1.11236e-25	2.68921e-24
ENSG00000173548.9	SNX33	672.765	-0.614763	0.0586836	-10.4759	1.11489e-25	2.69198e-24
ENSG00000187912.12	CLEC17A	27.6924	2.50856	0.239483	10.4749	1.12647e-25	2.71656e-24
ENSG00000160602.14	NEK8	207.485	-0.836429	0.079861	-10.4736	1.14261e-25	2.75206e-24
ENSG00000151690.15	MFSD6	2776.99	-0.831016	0.0793597	-10.4715	1.16767e-25	2.80893e-24
ENSG00000163220.11	S100A9	22577.3	1.26196	0.120527	10.4704	1.18132e-25	2.83825e-24
ENSG00000101236.17	RNF24	827.539	1.30564	0.124715	10.469	1.19864e-25	2.8763e-24
ENSG00000175582.20	RAB6A	4781.23	-0.36044	0.0344392	-10.466	1.23806e-25	2.96722e-24
ENSG00000120318.16	ARAP3	427.379	1.8832	0.180233	10.4487	1.4853e-25	3.55537e-24
ENSG00000164125.16	GASK1B	1108.65	2.18677	0.209414	10.4423	1.58849e-25	3.7977e-24
ENSG00000171862.11	PTEN	4766.47	0.557001	0.0533469	10.4411	1.60899e-25	3.84196e-24
ENSG00000134539.17	KLRD1	121.027	2.26628	0.217233	10.4325	1.76279e-25	4.20403e-24
ENSG00000067704.10	IARS2	4234.55	-0.408798	0.0391872	-10.4319	1.77257e-25	4.22215e-24
ENSG00000132514.14	CLEC10A	1145.21	2.07703	0.199131	10.4305	1.79922e-25	4.28038e-24
ENSG00000127311.10	HELB	316.586	1.06227	0.101853	10.4295	1.81918e-25	4.32256e-24
ENSG00000115598.10	IL1RL2	18.9534	2.51124	0.240836	10.4272	1.86362e-25	4.42272e-24
ENSG00000108960.9	MMD	2549.79	-0.755909	0.0725027	-10.4259	1.88769e-25	4.47438e-24
ENSG00000055332.19	EIF2AK2	5418.12	-0.799373	0.0767078	-10.421	1.98822e-25	4.7069e-24
ENSG00000092531.10	SNAP23	977.38	0.474104	0.0455035	10.4191	2.02908e-25	4.79778e-24
ENSG00000180900.20	SCRIB	801.786	-0.551692	0.0529578	-10.4176	2.06141e-25	4.8683e-24
ENSG00000124107.5	SLPI	621.621	2.81278	0.270025	10.4167	2.07997e-25	4.90615e-24
ENSG00000008083.14	JARID2	1150.06	0.686164	0.0658913	10.4136	2.14973e-25	5.06453e-24
ENSG00000152332.16	UHMK1	10458.2	-0.363251	0.0348837	-10.4132	2.15829e-25	5.07852e-24
ENSG00000181409.14	AATK	138.592	1.4759	0.141767	10.4107	2.2152e-25	5.20612e-24
ENSG00000170545.17	SMAGP	30.6671	1.58255	0.152052	10.408	2.28064e-25	5.35343e-24
ENSG00000135083.16	CCNJL	44.8086	3.35742	0.322627	10.4065	2.31561e-25	5.42895e-24
ENSG00000255833.2	TIFAB	140.35	2.29622	0.220679	10.4052	2.34672e-25	5.49524e-24
ENSG00000158161.16	EYA3	1141.22	0.555363	0.0534017	10.3997	2.48638e-25	5.81525e-24
ENSG00000127483.19	HP1BP3	5697.04	-0.398018	0.0382726	-10.3996	2.49059e-25	5.81808e-24
ENSG00000100034.14	PPM1F	1387.85	0.711033	0.0683726	10.3994	2.49553e-25	5.8226e-24
ENSG00000126803.9	HSPA2	71.6009	1.57667	0.151669	10.3955	2.59949e-25	6.05787e-24
ENSG00000139211.7	AMIGO2	4169.25	-1.37867	0.132648	-10.3935	2.65481e-25	6.17937e-24
ENSG00000170315.14	UBB	8325.53	-0.855272	0.0822959	-10.3926	2.67831e-25	6.22658e-24
ENSG00000163453.11	IGFBP7	134.9	1.50706	0.145098	10.3865	2.8555e-25	6.63057e-24
ENSG00000171643.14	S100Z	38.8893	2.1995	0.211792	10.3852	2.89632e-25	6.71732e-24
ENSG00000124216.4	SNAI1	26.8334	2.69412	0.259472	10.3831	2.96029e-25	6.85748e-24
ENSG00000144290.17	SLC4A10	54.8522	3.17066	0.305395	10.3821	2.99024e-25	6.91859e-24
ENSG00000163812.15	ZDHHC3	4753.18	-0.401328	0.0386588	-10.3813	3.01704e-25	6.97229e-24
ENSG00000198513.13	ATL1	747.428	-0.996912	0.0960512	-10.379	3.09117e-25	7.13509e-24
ENSG00000035928.16	RFC1	1764.87	-0.328792	0.03168	-10.3785	3.10495e-25	7.14986e-24
ENSG00000170540.15	ARL6IP1	9640.64	-0.688747	0.066362	-10.3786	3.10223e-25	7.14986e-24
ENSG00000163606.11	CD200R1	97.7833	1.86048	0.17927	10.3781	3.11937e-25	7.17454e-24
ENSG00000196465.10	MYL6B	57.6856	1.11634	0.10761	10.374	3.25729e-25	7.48288e-24
ENSG00000116128.11	BCL9	125.769	1.15367	0.111213	10.3735	3.27224e-25	7.50834e-24
ENSG00000100380.14	ST13	7155.68	-0.556561	0.0536628	-10.3714	3.34434e-25	7.6647e-24
ENSG00000162813.18	BPNT1	1039.87	-0.748463	0.0721721	-10.3705	3.37655e-25	7.72939e-24
ENSG00000124155.18	PIGT	3481.67	-0.454353	0.0438277	-10.3668	3.51062e-25	8.02681e-24
ENSG00000174799.11	CEP135	594.141	0.584665	0.0564049	10.3655	3.55894e-25	8.1277e-24
ENSG00000136244.12	IL6	33.9716	2.30337	0.222407	10.3565	3.90907e-25	8.91682e-24
ENSG00000154319.16	FAM167A	19.8881	2.75655	0.266249	10.3532	4.04535e-25	9.21683e-24
ENSG00000163687.14	DNASE1L3	25.5863	1.90711	0.18439	10.3428	4.51078e-25	1.02652e-23
ENSG00000160584.16	SIK3	799.426	0.656487	0.0635409	10.3317	5.06426e-25	1.15113e-23
ENSG00000187775.17	DNAH17	130.36	1.47229	0.142547	10.3284	5.24269e-25	1.19029e-23
ENSG00000159753.14	CARMIL2	50.052	2.04451	0.197968	10.3275	5.29179e-25	1.20003e-23
ENSG00000175315.3	CST6	66.3153	2.16159	0.209338	10.3258	5.3851e-25	1.21976e-23
ENSG00000151502.11	VPS26B	1790.98	-0.415903	0.040281	-10.325	5.42995e-25	1.22849e-23
ENSG00000111796.4	KLRB1	87.2662	2.40866	0.233313	10.3237	5.50389e-25	1.24376e-23
ENSG00000135643.5	KCNMB4	18.41	3.41909	0.331258	10.3215	5.63325e-25	1.27152e-23
ENSG00000204396.11	VWA7	390.726	-1.40484	0.136113	-10.3211	5.6556e-25	1.27507e-23
ENSG00000126251.6	GPR42	6.17219	3.96636	0.384527	10.3149	6.03306e-25	1.35859e-23
ENSG00000166578.10	IQCD	27.1023	2.36732	0.229524	10.314	6.08991e-25	1.36981e-23
ENSG00000108679.13	LGALS3BP	15648.4	-1.30003	0.126053	-10.3133	6.13463e-25	1.37827e-23
ENSG00000189068.11	VSTM1	63.0696	3.32862	0.32288	10.3092	6.40529e-25	1.43741e-23
ENSG00000100077.15	GRK3	7626.17	-0.405712	0.0393555	-10.3089	6.42339e-25	1.4398e-23
ENSG00000146054.18	TRIM7	33.1264	1.90582	0.18489	10.3078	6.49451e-25	1.45407e-23
ENSG00000107104.20	KANK1	74.571	2.22513	0.215892	10.3067	6.57379e-25	1.47012e-23
ENSG00000166170.11	BAG5	2633.46	-0.359584	0.0349099	-10.3003	7.02075e-25	1.56826e-23
ENSG00000140548.10	ZNF710	1234.1	0.784913	0.0762108	10.2992	7.10235e-25	1.58467e-23
ENSG00000071794.16	HLTF	913.548	-0.495668	0.0481302	-10.2985	7.15796e-25	1.59524e-23
ENSG00000058091.17	CDK14	2267.09	-0.517478	0.0502814	-10.2916	7.68527e-25	1.71079e-23
ENSG00000169692.13	AGPAT2	1917.49	-0.741344	0.0720392	-10.2908	7.75011e-25	1.72325e-23
ENSG00000176485.13	PLAAT3	1879.99	-1.29453	0.125935	-10.2793	8.73168e-25	1.93927e-23
ENSG00000006831.10	ADIPOR2	3782.22	-0.545523	0.0531404	-10.2657	1.00609e-24	2.23194e-23
ENSG00000147324.11	MFHAS1	1994.89	-0.716498	0.0697989	-10.2652	1.0113e-24	2.24092e-23
ENSG00000164626.9	KCNK5	15.014	2.27121	0.221339	10.2612	1.05391e-24	2.33267e-23
ENSG00000123066.9	MED13L	3677	0.615746	0.060044	10.2549	1.12472e-24	2.48658e-23
ENSG00000173578.8	XCR1	26.0341	2.78453	0.271663	10.2499	1.18432e-24	2.61536e-23
ENSG00000137078.9	SIT1	49.4022	1.47255	0.143813	10.2393	1.32166e-24	2.91532e-23
ENSG00000164483.17	SAMD3	45.2433	2.66676	0.260505	10.2369	1.35528e-24	2.98609e-23
ENSG00000006607.14	FARP2	1135.19	-0.416272	0.0406947	-10.2291	1.46832e-24	3.23146e-23
ENSG00000103415.12	HMOX2	1908.23	-0.680658	0.0665662	-10.2253	1.52771e-24	3.35836e-23
ENSG00000095015.6	MAP3K1	5930.32	0.763808	0.0747147	10.223	1.56425e-24	3.4348e-23
ENSG00000093000.19	NUP50	2355.48	0.399931	0.0391293	10.2208	1.60097e-24	3.51144e-23
ENSG00000147912.13	FBXO10	297.397	-0.792806	0.0776004	-10.2165	1.67229e-24	3.66373e-23
ENSG00000178623.12	GPR35	88.9311	1.88798	0.184837	10.2143	1.71127e-24	3.7449e-23
ENSG00000178695.6	KCTD12	16451.9	0.626766	0.0614042	10.2072	1.84048e-24	4.02312e-23
ENSG00000166313.19	APBB1	52.1138	1.9855	0.194693	10.1981	2.02214e-24	4.41524e-23
ENSG00000180096.12	SEPTIN1	73.1151	1.56002	0.153	10.1962	2.06188e-24	4.49695e-23
ENSG00000204590.12	GNL1	1195.34	-0.670622	0.0658108	-10.1902	2.19414e-24	4.78002e-23
ENSG00000143126.8	CELSR2	48.7526	2.12501	0.208708	10.1818	2.39201e-24	5.20523e-23
ENSG00000124214.21	STAU1	2860.16	-0.40522	0.0398187	-10.1766	2.52183e-24	5.48158e-23
ENSG00000164494.12	PDSS2	766.351	-0.433224	0.0425853	-10.1731	2.61483e-24	5.67737e-23
ENSG00000164236.12	ANKRD33B	38.1937	2.20569	0.216824	10.1727	2.62443e-24	5.69183e-23
ENSG00000183019.7	MCEMP1	13260.9	-0.97193	0.0955453	-10.1724	2.63221e-24	5.70234e-23
ENSG00000181704.12	YIPF6	1741.76	-0.354708	0.034881	-10.1691	2.72508e-24	5.89693e-23
ENSG00000099194.6	SCD	34058.2	-1.40968	0.138743	-10.1603	2.98129e-24	6.44417e-23
ENSG00000146285.14	SCML4	54.7701	2.48663	0.244888	10.1542	3.17525e-24	6.85578e-23
ENSG00000154945.7	ANKRD40	1608.73	-0.418412	0.0412278	-10.1488	3.35483e-24	7.23546e-23
ENSG00000129472.15	RAB2B	783.394	-0.463783	0.0457037	-10.1476	3.39671e-24	7.31764e-23
ENSG00000113494.17	PRLR	52.37	3.25627	0.32098	10.1448	3.49513e-24	7.52132e-23
ENSG00000182749.6	PAQR7	46.4599	1.51123	0.149004	10.1423	3.58731e-24	7.71113e-23
ENSG00000105366.15	SIGLEC8	23.4864	2.91576	0.287583	10.1388	3.71463e-24	7.97596e-23
ENSG00000135535.17	CD164	26494	-0.520374	0.051329	-10.138	3.74659e-24	8.0357e-23
ENSG00000103365.15	GGA2	12576.6	-0.945376	0.0932873	-10.134	3.90273e-24	8.36133e-23
ENSG00000129521.15	EGLN3	38.6725	2.78611	0.274969	10.1324	3.96606e-24	8.48763e-23
ENSG00000131171.13	SH3BGRL	15343.2	-0.485958	0.0479756	-10.1293	4.09706e-24	8.75832e-23
ENSG00000168938.6	PPIC	737.318	-1.21608	0.120125	-10.1235	4.3465e-24	9.27109e-23
ENSG00000196187.12	TMEM63A	3598.92	-0.932992	0.0921602	-10.1236	4.34205e-24	9.27109e-23
ENSG00000120051.15	CFAP58	48.0753	1.57964	0.156099	10.1195	4.52573e-24	9.64278e-23
ENSG00000101695.9	RNF125	441.453	1.10097	0.108804	10.1189	4.55607e-24	9.69677e-23
ENSG00000198792.13	TMEM184B	1509.79	-0.655108	0.0648009	-10.1096	5.01135e-24	1.06541e-22
ENSG00000114698.15	PLSCR4	19.7898	2.36294	0.233762	10.1083	5.07523e-24	1.07781e-22
ENSG00000113555.6	PCDH12	46.0819	1.69289	0.167486	10.1076	5.11209e-24	1.08426e-22
ENSG00000181220.17	ZNF746	747.9	0.491357	0.0486131	10.1075	5.11679e-24	1.08426e-22
ENSG00000140320.12	BAHD1	844.808	-0.543984	0.0538536	-10.1012	5.45899e-24	1.15551e-22
ENSG00000166582.10	CENPV	349.259	-1.18143	0.116979	-10.0996	5.54849e-24	1.17317e-22
ENSG00000174080.12	CTSF	407.594	-1.30508	0.129317	-10.092	5.99142e-24	1.26544e-22
ENSG00000132294.15	EFR3A	7563.59	-0.457733	0.0453607	-10.091	6.05735e-24	1.27733e-22
ENSG00000163235.16	TGFA	571.649	1.8162	0.179984	10.0909	6.06088e-24	1.27733e-22
ENSG00000153066.13	TXNDC11	3737.6	-0.592797	0.0587592	-10.0886	6.20547e-24	1.30638e-22
ENSG00000155659.15	VSIG4	40383.3	-1.11355	0.110462	-10.0808	6.71601e-24	1.41233e-22
ENSG00000172159.16	FRMD3	80.8046	1.0551	0.104697	10.0777	6.93262e-24	1.4563e-22
ENSG00000100422.14	CERK	1242.02	0.995826	0.0989497	10.064	7.97265e-24	1.67296e-22
ENSG00000117266.16	CDK18	538.943	-1.36472	0.135613	-10.0634	8.01996e-24	1.67925e-22
ENSG00000143365.19	RORC	46.7258	2.32546	0.23108	10.0635	8.01318e-24	1.67925e-22
ENSG00000186188.11	FFAR4	2727.29	-1.17875	0.117134	-10.0632	8.03222e-24	1.68001e-22
ENSG00000276085.1	CCL3L3	122.553	3.15054	0.313099	10.0624	8.09739e-24	1.69181e-22
ENSG00000185156.6	MFSD6L	11.6949	2.42071	0.240853	10.0506	9.13157e-24	1.90583e-22
ENSG00000107551.21	RASSF4	4661.24	0.950381	0.0945632	10.0502	9.16662e-24	1.91109e-22
ENSG00000168785.8	TSPAN5	36.9096	2.34737	0.233613	10.0481	9.36632e-24	1.95063e-22
ENSG00000109654.16	TRIM2	85.4265	1.78828	0.178148	10.0382	1.0355e-23	2.15422e-22
ENSG00000167601.12	AXL	12990.7	-1.13435	0.11304	-10.0349	1.0706e-23	2.22485e-22
ENSG00000012983.11	MAP4K5	1562.7	-0.595562	0.0593525	-10.0343	1.0769e-23	2.23555e-22
ENSG00000144455.14	SUMF1	3019.42	-0.540941	0.0539194	-10.0324	1.09829e-23	2.27751e-22
ENSG00000066027.12	PPP2R5A	3384.76	-0.474202	0.0472846	-10.0287	1.14032e-23	2.36198e-22
ENSG00000145050.19	MANF	1116.27	0.680168	0.067823	10.0286	1.14146e-23	2.36198e-22
ENSG00000141540.11	TTYH2	150.61	1.09323	0.109024	10.0274	1.15465e-23	2.38673e-22
ENSG00000135604.10	STX11	4017.63	-0.633788	0.0632454	-10.0211	1.23136e-23	2.54257e-22
ENSG00000165929.13	TC2N	220.854	2.06322	0.205939	10.0186	1.26247e-23	2.60404e-22
ENSG00000166963.13	MAP1A	161.61	1.78121	0.177846	10.0154	1.30381e-23	2.68646e-22
ENSG00000094631.21	HDAC6	2008.76	-0.587402	0.0586605	-10.0136	1.32843e-23	2.73427e-22
ENSG00000272398.6	CD24	216.651	2.05599	0.205337	10.0127	1.33983e-23	2.75482e-22
ENSG00000106785.15	TRIM14	3877.99	-0.690009	0.0689369	-10.0093	1.38765e-23	2.85011e-22
ENSG00000099860.9	GADD45B	715.509	1.42288	0.142171	10.0082	1.40223e-23	2.87703e-22
ENSG00000099904.16	ZDHHC8	707.428	-0.693581	0.0693616	-9.99949	1.53185e-23	3.13964e-22
ENSG00000124203.6	ZNF831	70.2126	2.25722	0.225762	9.99822	1.55153e-23	3.17663e-22
ENSG00000111859.17	NEDD9	1014.01	0.79031	0.0790763	9.99427	1.6148e-23	3.30158e-22
ENSG00000174165.8	ZDHHC24	756.746	-0.515425	0.0515724	-9.99419	1.61597e-23	3.30158e-22
ENSG00000122729.19	ACO1	5909.39	-1.04517	0.104663	-9.98611	1.75321e-23	3.5782e-22
ENSG00000135218.19	CD36	4874.22	1.86637	0.186936	9.98405	1.79006e-23	3.64958e-22
ENSG00000132670.20	PTPRA	3386.16	-0.351577	0.0352264	-9.98051	1.85511e-23	3.77615e-22
ENSG00000163006.12	CCDC138	92.2971	0.97338	0.0975285	9.98046	1.85604e-23	3.77615e-22
ENSG00000033178.13	UBA6	3752.21	-0.311067	0.0311702	-9.9796	1.87216e-23	3.80496e-22
ENSG00000027869.12	SH2D2A	37.2751	2.25215	0.225688	9.97904	1.88272e-23	3.82241e-22
ENSG00000133028.12	SCO1	1311.46	-0.265923	0.0266569	-9.97574	1.94644e-23	3.94765e-22
ENSG00000205268.11	PDE7A	1066.11	0.858584	0.0861121	9.97054	2.05116e-23	4.15568e-22
ENSG00000163683.12	SMIM14	5575.26	-0.709556	0.0711688	-9.97004	2.06144e-23	4.17215e-22
ENSG00000002726.21	AOC1	83.9327	2.55767	0.256593	9.96783	2.10786e-23	4.26166e-22
ENSG00000171503.12	ETFDH	1084.2	-0.427651	0.0429337	-9.96073	2.264e-23	4.57258e-22
ENSG00000131943.18	C19orf12	628.493	-0.447286	0.0449247	-9.95637	2.36553e-23	4.77267e-22
ENSG00000157827.20	FMNL2	6565.67	-1.02679	0.103131	-9.95616	2.37045e-23	4.77762e-22
ENSG00000107731.12	UNC5B	2977.46	-1.21821	0.122376	-9.9547	2.40557e-23	4.84337e-22
ENSG00000130818.12	ZNF426	1000.34	-0.246664	0.0247877	-9.95105	2.49545e-23	5.01912e-22
ENSG00000204301.6	NOTCH4	69.5596	1.60372	0.161164	9.95089	2.49949e-23	5.02204e-22
ENSG00000170832.13	USP32	3783.19	0.486354	0.0488914	9.94764	2.58242e-23	5.18329e-22
ENSG00000185022.12	MAFF	1791.7	-1.30313	0.131064	-9.94273	2.71295e-23	5.43965e-22
ENSG00000179841.8	AKAP5	1793.6	-1.39788	0.140646	-9.939	2.81631e-23	5.64106e-22
ENSG00000150712.11	MTMR12	1851.36	-0.378884	0.0381285	-9.93704	2.87227e-23	5.74722e-22
ENSG00000132749.11	TESMIN	27.166	2.71731	0.273654	9.92974	3.0905e-23	6.1775e-22
ENSG00000178074.6	C2orf69	1309.01	-0.563406	0.0567416	-9.92932	3.10353e-23	6.19715e-22
ENSG00000145819.18	ARHGAP26	2824.72	0.90061	0.0907179	9.92759	3.158e-23	6.29813e-22
ENSG00000182621.18	PLCB1	62.4821	2.88646	0.290753	9.92751	3.1606e-23	6.29813e-22
ENSG00000112685.14	EXOC2	1906.42	-0.471286	0.0474738	-9.92727	3.168e-23	6.3064e-22
ENSG00000143952.20	VPS54	2213.64	-0.357949	0.0360599	-9.92651	3.19222e-23	6.34809e-22
ENSG00000150455.14	TIRAP	283.28	-0.501468	0.0505263	-9.92489	3.24444e-23	6.44534e-22
ENSG00000127084.19	FGD3	1526.42	0.702926	0.0708417	9.92248	3.3238e-23	6.59624e-22
ENSG00000170265.12	ZNF282	503.913	-0.509448	0.0513493	-9.92122	3.36608e-23	6.67331e-22
ENSG00000157500.12	APPL1	4479.04	-0.348799	0.0351717	-9.91702	3.51077e-23	6.95304e-22
ENSG00000022267.19	FHL1	3262.56	-1.62003	0.16339	-9.91509	3.57946e-23	7.08185e-22
ENSG00000112902.12	SEMA5A	30.6587	2.86783	0.28925	9.91472	3.59275e-23	7.09822e-22
ENSG00000120280.6	TASL	1026.34	0.785784	0.0792548	9.91465	3.59506e-23	7.09822e-22
ENSG00000198858.10	R3HDM4	1134.25	1.10471	0.111438	9.91321	3.64752e-23	7.19449e-22
ENSG00000119411.11	BSPRY	12.2191	2.33394	0.235451	9.91264	3.6681e-23	7.22771e-22
ENSG00000083168.11	KAT6A	3061.52	0.673562	0.0679537	9.91207	3.6894e-23	7.26231e-22
ENSG00000039560.14	RAI14	46.7806	2.19914	0.22188	9.91138	3.71484e-23	7.30498e-22
ENSG00000134070.5	IRAK2	239.34	1.11152	0.112164	9.90978	3.77489e-23	7.41553e-22
ENSG00000180739.14	S1PR5	13.5142	3.6322	0.366588	9.90812	3.83791e-23	7.53171e-22
ENSG00000127419.17	TMEM175	535.261	-0.57445	0.0579835	-9.90714	3.87598e-23	7.59872e-22
ENSG00000131724.11	IL13RA1	8614.69	0.528107	0.0533302	9.90259	4.05636e-23	7.94433e-22
ENSG00000114812.13	VIPR1	37.2833	3.13315	0.316401	9.90244	4.06224e-23	7.9478e-22
ENSG00000197943.10	PLCG2	2936.04	0.45289	0.0457365	9.90216	4.0738e-23	7.9624e-22
ENSG00000169403.12	PTAFR	11640.9	0.666066	0.0672692	9.90149	4.10125e-23	8.00797e-22
ENSG00000102401.20	ARMCX3	1759.09	-0.467268	0.047195	-9.90079	4.12988e-23	8.05576e-22
ENSG00000111144.10	LTA4H	61000.5	-0.78694	0.079487	-9.90022	4.15343e-23	8.09355e-22
ENSG00000184584.13	STING1	3763.85	-0.793553	0.0801639	-9.89913	4.19911e-23	8.17435e-22
ENSG00000113648.16	MACROH2A1	10138.9	0.382117	0.0386107	9.89666	4.30425e-23	8.37063e-22
ENSG00000168792.5	ABHD15	1116.17	-0.496489	0.0502282	-9.88467	4.85173e-23	9.42588e-22
ENSG00000183307.4	TMEM121B	111.114	2.20728	0.223343	9.88293	4.93659e-23	9.58114e-22
ENSG00000083750.13	RRAGB	496.295	-0.491709	0.0497606	-9.88149	5.0081e-23	9.71021e-22
ENSG00000144668.12	ITGA9	55.8779	2.39574	0.242496	9.8795	5.10855e-23	9.89507e-22
ENSG00000041353.10	RAB27B	29.6847	1.89741	0.192128	9.87574	5.3038e-23	1.0263e-21
ENSG00000145743.17	FBXL17	1012.1	-0.471446	0.0477466	-9.87393	5.4004e-23	1.04395e-21
ENSG00000160703.16	NLRX1	751.071	-0.675528	0.0684622	-9.86716	5.7775e-23	1.11574e-21
ENSG00000188706.13	ZDHHC9	541.709	-0.582822	0.0590685	-9.86689	5.79326e-23	1.11767e-21
ENSG00000275023.5	MLLT6	1160.94	0.832565	0.0844032	9.86413	5.95467e-23	1.14766e-21
ENSG00000046604.13	DSG2	27.3602	1.94177	0.196862	9.86361	5.98566e-23	1.15249e-21
ENSG00000087077.14	TRIP6	1256.98	-0.712064	0.0721935	-9.86327	6.0063e-23	1.15532e-21
ENSG00000074696.13	HACD3	2599.07	-0.657626	0.0667192	-9.85663	6.41658e-23	1.23301e-21
ENSG00000109906.14	ZBTB16	60.6843	2.73809	0.277948	9.85108	6.78141e-23	1.30183e-21
ENSG00000255587.9	RAB44	24.7994	2.69462	0.273579	9.84948	6.88989e-23	1.32135e-21
ENSG00000204345.1	CD300LD	10.0708	3.72842	0.378614	9.84756	7.02314e-23	1.34557e-21
ENSG00000084652.16	TXLNA	3737.24	-0.413968	0.0420404	-9.84691	7.06817e-23	1.35286e-21
ENSG00000254087.8	LYN	9599.03	0.722157	0.0733625	9.84368	7.29937e-23	1.39573e-21
ENSG00000127152.18	BCL11B	127.705	2.15735	0.219233	9.84045	7.53715e-23	1.43978e-21
ENSG00000137955.16	RABGGTB	3083.34	-0.549484	0.0558634	-9.83622	7.86122e-23	1.50021e-21
ENSG00000115159.16	GPD2	5223.5	-0.460356	0.0468098	-9.83462	7.987e-23	1.52271e-21
ENSG00000130300.9	PLVAP	11.3979	3.25262	0.330814	9.83219	8.18161e-23	1.55828e-21
ENSG00000000971.16	CFH	50.0202	2.01967	0.205446	9.83068	8.30522e-23	1.58027e-21
ENSG00000136999.5	CCN3	24.3057	2.31979	0.235993	9.82991	8.36929e-23	1.5909e-21
ENSG00000160888.7	IER2	550.591	1.18177	0.120254	9.82731	8.58782e-23	1.63084e-21
ENSG00000141664.10	ZCCHC2	3250.55	-0.593124	0.0604239	-9.81603	9.60475e-23	1.82218e-21
ENSG00000204131.9	NHSL2	488.165	2.34603	0.239106	9.81167	1.00293e-22	1.90087e-21
ENSG00000135926.15	TMBIM1	20367.5	-0.672691	0.0685643	-9.8111	1.0086e-22	1.90974e-21
ENSG00000170340.11	B3GNT2	3895.74	-0.680415	0.0693625	-9.80955	1.0242e-22	1.93739e-21
ENSG00000139567.13	ACVRL1	3026.51	-1.19919	0.122248	-9.80943	1.02544e-22	1.93784e-21
ENSG00000133318.14	RTN3	6672.2	-0.376409	0.0383781	-9.80791	1.04105e-22	1.96542e-21
ENSG00000115718.18	PROC	17.4111	2.28029	0.232561	9.80509	1.07051e-22	2.01908e-21
ENSG00000185697.16	MYBL1	101.721	1.32858	0.13553	9.80289	1.09407e-22	2.06151e-21
ENSG00000023572.10	GLRX2	1343.54	-0.565675	0.0577086	-9.80226	1.10093e-22	2.07241e-21
ENSG00000143409.15	MINDY1	282.034	0.71542	0.0729886	9.80181	1.10582e-22	2.07961e-21
ENSG00000147853.17	AK3	1312.32	-0.578829	0.0590827	-9.79694	1.16048e-22	2.18029e-21
ENSG00000167664.8	TMIGD2	14.3545	2.87903	0.293926	9.79508	1.18208e-22	2.21872e-21
ENSG00000101331.17	CCM2L	11.9518	3.5103	0.358393	9.79457	1.18805e-22	2.22776e-21
ENSG00000164830.19	OXR1	2931.35	-0.549324	0.0560904	-9.79354	1.20014e-22	2.24827e-21
ENSG00000130787.14	HIP1R	50.3602	1.63972	0.167505	9.7891	1.25409e-22	2.34706e-21
ENSG00000154309.9	DISP1	1150.39	-0.793142	0.081038	-9.78729	1.27674e-22	2.38715e-21
ENSG00000101187.16	SLCO4A1	14.2374	2.68545	0.274428	9.78563	1.29781e-22	2.4242e-21
ENSG00000110077.14	MS4A6A	5968.1	1.56453	0.159932	9.78245	1.33924e-22	2.49919e-21
ENSG00000142102.16	PGGHG	261.4	1.93565	0.19794	9.779	1.38572e-22	2.58344e-21
ENSG00000177465.5	ACOT4	984.152	-0.946057	0.0967608	-9.77728	1.40953e-22	2.6253e-21
ENSG00000027697.15	IFNGR1	13153	0.49943	0.0510906	9.77537	1.43625e-22	2.66994e-21
ENSG00000144909.8	OSBPL11	7361.28	-0.571978	0.0585117	-9.77545	1.43518e-22	2.66994e-21
ENSG00000017483.15	SLC38A5	24.2047	2.64191	0.270329	9.77296	1.47084e-22	2.73162e-21
ENSG00000107281.10	NPDC1	18.8262	2.14863	0.219917	9.77018	1.51177e-22	2.80495e-21
ENSG00000197122.12	SRC	2735.31	-0.7156	0.0732503	-9.76924	1.52599e-22	2.82862e-21
ENSG00000076321.11	KLHL20	700.774	-0.298826	0.0305912	-9.76839	1.53878e-22	2.84961e-21
ENSG00000013392.8	RWDD2A	388.562	-0.707313	0.0724197	-9.76685	1.56235e-22	2.89049e-21
ENSG00000153113.24	CAST	9718.6	-0.396217	0.0405998	-9.75911	1.68637e-22	3.11697e-21
ENSG00000124772.12	CPNE5	35.2753	3.34906	0.34322	9.75778	1.70861e-22	3.15507e-21
ENSG00000105887.11	MTPN	13165.2	-0.564705	0.0579032	-9.75258	1.79841e-22	3.31774e-21
ENSG00000146457.16	WTAP	2356.19	0.377273	0.0386938	9.75021	1.84093e-22	3.39295e-21
ENSG00000003096.14	KLHL13	15.0865	2.50736	0.257186	9.74918	1.85962e-22	3.42414e-21
ENSG00000146232.17	NFKBIE	1119.75	0.841157	0.0863236	9.74422	1.95268e-22	3.59209e-21
ENSG00000133985.3	TTC9	72.172	2.07416	0.212914	9.74175	2.00069e-22	3.67691e-21
ENSG00000012223.13	LTF	29.0927	3.07319	0.315599	9.73763	2.08366e-22	3.82576e-21
ENSG00000115392.12	FANCL	755.716	-0.593681	0.0609706	-9.73718	2.0929e-22	3.83909e-21
ENSG00000183813.7	CCR4	96.7303	2.33033	0.239711	9.72142	2.44356e-22	4.47809e-21
ENSG00000188822.8	CNR2	32.3954	2.49022	0.25628	9.71678	2.55746e-22	4.6824e-21
ENSG00000113368.12	LMNB1	997.537	1.3407	0.138003	9.71504	2.60148e-22	4.7585e-21
ENSG00000166920.13	C15orf48	650.087	1.68338	0.173278	9.7149	2.60504e-22	4.76052e-21
ENSG00000172380.6	GNG12	1716.02	-1.07118	0.110306	-9.71097	2.7075e-22	4.9431e-21
ENSG00000145715.15	RASA1	2300.4	-0.49453	0.050928	-9.71037	2.72354e-22	4.9677e-21
ENSG00000122862.5	SRGN	29910.6	0.750256	0.0772688	9.70968	2.74185e-22	4.9964e-21
ENSG00000067369.14	TP53BP1	1528.44	-0.38469	0.0396368	-9.70537	2.86031e-22	5.20249e-21
ENSG00000130518.17	IQCN	48.5919	1.73534	0.178801	9.70546	2.85794e-22	5.20249e-21
ENSG00000188163.8	FAM166A	10.3905	2.06209	0.212504	9.70376	2.90598e-22	5.2806e-21
ENSG00000189180.16	ZNF33A	1376.12	0.489005	0.0504151	9.69957	3.0277e-22	5.49664e-21
ENSG00000183160.9	TMEM119	17.4388	2.46987	0.254692	9.6975	3.0897e-22	5.60395e-21
ENSG00000163320.12	CGGBP1	4496.67	-0.381217	0.0393119	-9.69726	3.09693e-22	5.61181e-21
ENSG00000124535.16	WRNIP1	1367.72	-0.441364	0.0455301	-9.69389	3.20084e-22	5.79469e-21
ENSG00000162368.13	CMPK1	6047.96	-0.454355	0.0468944	-9.6889	3.36134e-22	6.07957e-21
ENSG00000134352.20	IL6ST	4341	0.746417	0.0770553	9.68677	3.4321e-22	6.20176e-21
ENSG00000179348.12	GATA2	19.589	2.54458	0.262691	9.68657	3.4389e-22	6.20827e-21
ENSG00000079739.17	PGM1	1776.33	-0.783212	0.08094	-9.67645	3.79684e-22	6.84809e-21
ENSG00000118777.12	ABCG2	2457.44	-1.26867	0.131228	-9.66766	4.1373e-22	7.45521e-21
ENSG00000152133.16	GPATCH11	1917.64	-0.695256	0.0719195	-9.66713	4.15862e-22	7.48668e-21
ENSG00000065243.20	PKN2	4046.81	-0.718581	0.0743535	-9.6644	4.27134e-22	7.68247e-21
ENSG00000158321.18	AUTS2	93.6125	2.47558	0.256301	9.65886	4.50856e-22	8.10163e-21
ENSG00000127415.13	IDUA	348.181	-0.778876	0.0806925	-9.65239	4.8021e-22	8.62111e-21
ENSG00000186318.17	BACE1	1484	-0.925925	0.0959562	-9.64945	4.94193e-22	8.86392e-21
ENSG00000117298.16	ECE1	456.791	2.01821	0.209223	9.64624	5.09922e-22	9.1376e-21
ENSG00000137628.18	DDX60	3432.37	-0.800131	0.0829507	-9.64587	5.11764e-22	9.16213e-21
ENSG00000135655.16	USP15	5604.96	0.364184	0.0377896	9.63713	5.57221e-22	9.96676e-21
ENSG00000136738.15	STAM	1190.99	-0.318225	0.0330249	-9.63592	5.63864e-22	1.00763e-20
ENSG00000108828.16	VAT1	13555.6	-0.820786	0.0852139	-9.63207	5.85391e-22	1.04513e-20
ENSG00000116544.12	DLGAP3	16.2567	2.69528	0.279869	9.6305	5.94414e-22	1.06027e-20
ENSG00000170323.9	FABP4	20471.9	-1.79967	0.186913	-9.62841	6.06583e-22	1.08098e-20
ENSG00000113441.16	LNPEP	11711.2	-0.439128	0.0456499	-9.61946	6.61766e-22	1.17824e-20
ENSG00000055208.19	TAB2	1910.62	0.706575	0.0735033	9.61284	7.05738e-22	1.25537e-20
ENSG00000116337.20	AMPD2	1360.2	0.981232	0.102118	9.60883	7.33813e-22	1.30412e-20
ENSG00000077984.6	CST7	177.23	1.87784	0.195442	9.60816	7.38563e-22	1.31136e-20
ENSG00000157168.20	NRG1	88.0669	3.55128	0.369659	9.60689	7.47751e-22	1.32645e-20
ENSG00000185436.12	IFNLR1	1535.28	-1.27048	0.132287	-9.604	7.69021e-22	1.36294e-20
ENSG00000185442.13	FAM174B	52.7946	1.28818	0.134184	9.60011	7.98566e-22	1.41401e-20
ENSG00000163975.12	MELTF	46.2851	1.54005	0.160442	9.59879	8.08886e-22	1.43098e-20
ENSG00000142188.17	TMEM50B	908.733	0.688968	0.0717864	9.59747	8.1931e-22	1.4481e-20
ENSG00000130037.5	KCNA5	11.3829	3.28249	0.342037	9.5969	8.23873e-22	1.45483e-20
ENSG00000075618.18	FSCN1	106.054	1.6945	0.176595	9.59539	8.35976e-22	1.47486e-20
ENSG00000102265.12	TIMP1	2652.67	1.20388	0.125542	9.58939	8.86093e-22	1.56186e-20
ENSG00000006555.11	TTC22	28.8419	2.43965	0.254468	9.58727	9.04506e-22	1.59287e-20
ENSG00000100024.15	UPB1	26.8935	3.30778	0.345034	9.58682	9.08432e-22	1.59833e-20
ENSG00000197121.15	PGAP1	87.623	1.25256	0.130656	9.58672	9.09338e-22	1.59847e-20
ENSG00000070729.14	CNGB1	28.3221	3.11085	0.324564	9.58471	9.27177e-22	1.62835e-20
ENSG00000196405.13	EVL	10716.8	-1.21769	0.127049	-9.58445	9.29524e-22	1.631e-20
ENSG00000196074.13	SYCP2	67.9908	1.21321	0.126604	9.58274	9.4503e-22	1.65671e-20
ENSG00000181274.7	FRAT2	1638.27	0.687734	0.0717715	9.58228	9.49247e-22	1.6626e-20
ENSG00000140807.7	NKD1	67.3085	2.69729	0.281617	9.57786	9.90752e-22	1.73373e-20
ENSG00000213626.13	LBH	147.584	1.83998	0.192114	9.57752	9.94047e-22	1.73792e-20
ENSG00000104671.8	DCTN6	890.032	-0.462688	0.0483128	-9.57691	9.99927e-22	1.74663e-20
ENSG00000133800.9	LYVE1	18.4377	3.39929	0.355138	9.57174	1.0512e-21	1.83455e-20
ENSG00000001460.18	STPG1	357.335	-0.79	0.0825653	-9.56819	1.08795e-21	1.89697e-20
ENSG00000110497.14	AMBRA1	1577.69	-0.500877	0.0523548	-9.56697	1.1008e-21	1.91765e-20
ENSG00000168710.18	AHCYL1	4751.86	-0.498023	0.0520653	-9.56537	1.11804e-21	1.94594e-20
ENSG00000079335.20	CDC14A	289.021	0.899534	0.0940525	9.56417	1.13101e-21	1.96498e-20
ENSG00000105251.11	SHD	7.79611	3.48859	0.364753	9.56426	1.13011e-21	1.96498e-20
ENSG00000166016.6	ABTB2	55.8143	1.3467	0.140823	9.56312	1.14264e-21	1.98341e-20
ENSG00000117500.13	TMED5	10863.8	-0.540807	0.0565643	-9.56093	1.16706e-21	2.02399e-20
ENSG00000133026.13	MYH10	95.6501	1.38483	0.144856	9.56005	1.17701e-21	2.03941e-20
ENSG00000166619.15	BLCAP	2291.5	-0.406078	0.0425012	-9.5545	1.24184e-21	2.14982e-20
ENSG00000198756.12	COLGALT2	28.4016	2.49336	0.260973	9.55413	1.24632e-21	2.15565e-20
ENSG00000144369.13	FAM171B	21.6447	2.32181	0.243052	9.55272	1.2634e-21	2.18326e-20
ENSG00000176533.13	GNG7	29.4963	2.45885	0.25742	9.55188	1.2736e-21	2.19892e-20
ENSG00000182247.10	UBE2E2	1404.42	-0.50855	0.0532436	-9.55138	1.27976e-21	2.20759e-20
ENSG00000184613.11	NELL2	56.5702	2.00489	0.209917	9.55087	1.28614e-21	2.21662e-20
ENSG00000147160.9	AWAT2	168.652	-2.00342	0.210009	-9.53971	1.43236e-21	2.46644e-20
ENSG00000065665.21	SEC61A2	83.3101	1.06467	0.111609	9.53931	1.43781e-21	2.47362e-20
ENSG00000077232.19	DNAJC10	4111.01	0.435228	0.0456449	9.53508	1.49774e-21	2.57444e-20
ENSG00000047932.14	GOPC	1197	-0.332508	0.0348776	-9.53355	1.51998e-21	2.61035e-20
ENSG00000066651.20	TRMT11	429.426	-0.450804	0.0472964	-9.53145	1.55095e-21	2.66119e-20
ENSG00000156642.17	NPTN	6843.16	-0.404632	0.0424527	-9.53136	1.55238e-21	2.66128e-20
ENSG00000114098.18	ARMC8	2894.63	-0.308528	0.0323757	-9.52961	1.57877e-21	2.70413e-20
ENSG00000004700.16	RECQL	2291.37	-0.469491	0.0492701	-9.52893	1.58913e-21	2.71947e-20
ENSG00000078114.19	NEBL	106.172	2.4252	0.254619	9.52479	1.6537e-21	2.82747e-20
ENSG00000115446.12	UNC50	1378.91	-0.330648	0.034715	-9.52466	1.65585e-21	2.82866e-20
ENSG00000154743.19	TSEN2	942.347	-0.965291	0.101356	-9.52377	1.67015e-21	2.85058e-20
ENSG00000276070.5	CCL4L2	217.598	2.51922	0.264645	9.51927	1.74402e-21	2.97404e-20
ENSG00000177272.9	KCNA3	2058.1	-1.30421	0.137036	-9.51732	1.77708e-21	3.02775e-20
ENSG00000074695.6	LMAN1	5289.74	-0.586635	0.0616453	-9.51629	1.79471e-21	3.05511e-20
ENSG00000158966.16	CACHD1	31.608	2.55097	0.268179	9.51219	1.86687e-21	3.17515e-20
ENSG00000164091.12	WDR82	3650.82	0.432228	0.0454428	9.51147	1.87978e-21	3.19431e-20
ENSG00000144233.11	AMMECR1L	955.379	-0.325721	0.034262	-9.50677	1.96666e-21	3.33901e-20
ENSG00000058668.15	ATP2B4	1315.38	1.60862	0.169254	9.50417	2.0164e-21	3.42047e-20
ENSG00000154174.8	TOMM70	3256.73	-0.400326	0.0421233	-9.50366	2.02631e-21	3.43427e-20
ENSG00000132965.10	ALOX5AP	20028.3	-0.609854	0.0641739	-9.50315	2.0364e-21	3.44836e-20
ENSG00000101842.14	VSIG1	7.94548	3.00078	0.315826	9.50138	2.07117e-21	3.50418e-20
ENSG00000105486.14	LIG1	562.626	-0.567836	0.0597721	-9.50002	2.09856e-21	3.54743e-20
ENSG00000125869.10	LAMP5	46.0828	2.49536	0.262674	9.49984	2.10208e-21	3.55027e-20
ENSG00000122203.15	KIAA1191	1594.75	-0.516884	0.0544109	-9.49965	2.10607e-21	3.55392e-20
ENSG00000137054.16	POLR1E	650.281	-0.636968	0.0670591	-9.4986	2.12721e-21	3.58648e-20
ENSG00000105711.13	SCN1B	33.0348	3.00016	0.315946	9.49578	2.18572e-21	3.68192e-20
ENSG00000168434.13	COG7	490.572	-0.3573	0.0376468	-9.49084	2.29177e-21	3.85722e-20
ENSG00000131370.16	SH3BP5	808.124	-0.89555	0.0944157	-9.48518	2.41973e-21	4.06905e-20
ENSG00000102098.19	SCML2	27.8693	1.75285	0.184837	9.4832	2.46602e-21	4.1433e-20
ENSG00000204116.11	CHIC1	67.0229	1.63454	0.172383	9.482	2.49454e-21	4.18758e-20
ENSG00000144815.16	NXPE3	2396.06	-0.486033	0.0512597	-9.48177	2.50004e-21	4.1932e-20
ENSG00000139641.13	ESYT1	14630.7	-0.602642	0.0635656	-9.48064	2.52739e-21	4.2354e-20
ENSG00000155313.15	USP25	5696.03	-0.440425	0.046458	-9.48007	2.54119e-21	4.25484e-20
ENSG00000198846.6	TOX	48.4	1.67179	0.176357	9.47962	2.55222e-21	4.26963e-20
ENSG00000166224.17	SGPL1	3259.23	0.586542	0.0619048	9.47489	2.67034e-21	4.46338e-20
ENSG00000153046.18	CDYL	1286.85	-0.311454	0.0328862	-9.47067	2.78067e-21	4.64379e-20
ENSG00000090776.6	EFNB1	1171.83	-0.946004	0.0998939	-9.47008	2.79628e-21	4.66585e-20
ENSG00000120451.11	SNX19	4046.53	-0.387362	0.0409162	-9.4672	2.87447e-21	4.79219e-20
ENSG00000198719.9	DLL1	27.4674	2.25477	0.238174	9.46689	2.88309e-21	4.80243e-20
ENSG00000166451.14	CENPN	412.591	-0.643782	0.0680125	-9.46564	2.91762e-21	4.85577e-20
ENSG00000114480.13	GBE1	1290.81	-0.449863	0.0475407	-9.46269	3.00135e-21	4.99084e-20
ENSG00000105835.13	NAMPT	17403.5	1.33504	0.141091	9.46228	3.01311e-21	5.0061e-20
ENSG00000196663.16	TECPR2	668.456	1.00873	0.106616	9.46141	3.03806e-21	5.04323e-20
ENSG00000137145.21	DENND4C	14784.4	-0.885322	0.0935778	-9.46081	3.05568e-21	5.06814e-20
ENSG00000076258.10	FMO4	348.558	-0.783754	0.0828493	-9.45999	3.07972e-21	5.10366e-20
ENSG00000173950.16	XXYLT1	299.085	0.873121	0.0923011	9.45949	3.09436e-21	5.12352e-20
ENSG00000145388.15	METTL14	1224.63	-0.31942	0.0337931	-9.45222	3.31709e-21	5.48763e-20
ENSG00000128815.19	WDFY4	7558.28	-0.517163	0.0547209	-9.45093	3.35835e-21	5.55115e-20
ENSG00000187862.13	TTC24	17.2111	2.64193	0.279637	9.44774	3.46229e-21	5.71809e-20
ENSG00000085721.13	RRN3	1328.87	-0.338557	0.0358588	-9.44138	3.67905e-21	6.0709e-20
ENSG00000113319.13	RASGRF2	34.6381	2.45031	0.259596	9.43893	3.76601e-21	6.20912e-20
ENSG00000198933.9	TBKBP1	89.3854	2.26435	0.239915	9.43814	3.79441e-21	6.25063e-20
ENSG00000198780.12	FAM169A	27.9194	1.71678	0.181926	9.4367	3.84712e-21	6.33207e-20
ENSG00000206560.11	ANKRD28	2746.54	-0.716509	0.0759552	-9.43331	3.97343e-21	6.53442e-20
ENSG00000178234.13	GALNT11	1625.54	-0.445941	0.047307	-9.42652	4.23915e-21	6.9655e-20
ENSG00000184640.20	SEPTIN9	11151.7	-0.579096	0.0614417	-9.42514	4.29537e-21	7.05189e-20
ENSG00000117139.18	KDM5B	1173.35	0.451424	0.047899	9.42451	4.32133e-21	7.08852e-20
ENSG00000054282.16	SDCCAG8	2645.98	-0.445132	0.0472344	-9.42389	4.34672e-21	7.12413e-20
ENSG00000186017.14	ZNF566	385.969	-0.404865	0.0429779	-9.42031	4.49754e-21	7.36511e-20
ENSG00000183624.14	HMCES	859.147	-0.677916	0.0719792	-9.41822	4.58813e-21	7.50711e-20
ENSG00000163322.14	ABRAXAS1	242.764	0.624547	0.0663427	9.41396	4.77798e-21	7.81115e-20
ENSG00000129103.19	SUMF2	4155.45	-0.729218	0.0774673	-9.41324	4.81092e-21	7.85838e-20
ENSG00000125731.13	SH2D3A	37.9713	1.73143	0.183996	9.41016	4.95386e-21	8.08506e-20
ENSG00000167543.16	TP53I13	1119.61	-0.795375	0.0845281	-9.40959	4.98064e-21	8.12192e-20
ENSG00000174684.7	B4GAT1	215.08	-0.721863	0.0767225	-9.40874	5.021e-21	8.18085e-20
ENSG00000198673.10	TAFA2	126.398	1.26338	0.134287	9.40804	5.05481e-21	8.22902e-20
ENSG00000161040.16	FBXL13	65.2591	1.48208	0.157548	9.40713	5.09884e-21	8.29373e-20
ENSG00000160117.16	ANKLE1	25.5833	1.78266	0.189507	9.40684	5.11299e-21	8.30979e-20
ENSG00000092931.11	MFSD11	1308.81	-0.440838	0.0468661	-9.40633	5.13772e-21	8.33766e-20
ENSG00000134028.14	ADAMDEC1	335.031	2.98713	0.317567	9.40631	5.13874e-21	8.33766e-20
ENSG00000082781.12	ITGB5	3338.44	-1.06629	0.113365	-9.40581	5.16312e-21	8.37022e-20
ENSG00000011566.15	MAP4K3	1076.34	-0.406807	0.0432584	-9.40411	5.24747e-21	8.49985e-20
ENSG00000038945.15	MSR1	89056.4	-1.22837	0.130628	-9.40356	5.27494e-21	8.53721e-20
ENSG00000156052.11	GNAQ	5593.45	0.442688	0.0470836	9.40217	5.34504e-21	8.64345e-20
ENSG00000102743.15	SLC25A15	161.333	1.03361	0.109951	9.40064	5.42342e-21	8.76289e-20
ENSG00000134594.5	RAB33A	16.3948	1.61433	0.171782	9.39754	5.58529e-21	9.01692e-20
ENSG00000144681.11	STAC	6953.71	-0.907211	0.0965549	-9.3958	5.67831e-21	9.15946e-20
ENSG00000227268.5	KLLN	27.0153	1.76805	0.188194	9.39483	5.73098e-21	9.23675e-20
ENSG00000155093.19	PTPRN2	36.8283	1.67462	0.178318	9.39117	5.93366e-21	9.55546e-20
ENSG00000087206.17	UIMC1	673.539	0.439379	0.0468067	9.38709	6.16801e-21	9.92461e-20
ENSG00000122641.11	INHBA	9938.12	-1.49536	0.159314	-9.3862	6.22026e-21	1.00004e-19
ENSG00000137200.13	CMTR1	1921.6	-0.540171	0.0575588	-9.38468	6.31052e-21	1.01371e-19
ENSG00000177485.7	ZBTB33	3128.28	-0.58592	0.0624382	-9.384	6.35172e-21	1.01948e-19
ENSG00000130175.10	PRKCSH	3646.63	-0.56671	0.0604353	-9.37715	6.77801e-21	1.08646e-19
ENSG00000169136.12	ATF5	242.301	0.773006	0.0824354	9.37712	6.7802e-21	1.08646e-19
ENSG00000109452.12	INPP4B	125.774	1.96989	0.210088	9.37651	6.81951e-21	1.09185e-19
ENSG00000104133.15	SPG11	6610.52	-0.412368	0.0439884	-9.37448	6.9517e-21	1.1121e-19
ENSG00000014914.21	MTMR11	776.666	-1.20963	0.129052	-9.37318	7.03785e-21	1.12495e-19
ENSG00000101346.14	POFUT1	1555.85	-0.482309	0.0514721	-9.37029	7.23317e-21	1.15522e-19
ENSG00000074935.14	TUBE1	464.167	-0.593027	0.0633272	-9.36448	7.64235e-21	1.21957e-19
ENSG00000140612.14	SEC11A	6090.86	-0.610949	0.0652514	-9.363	7.75025e-21	1.23577e-19
ENSG00000065457.11	ADAT1	1288.3	-0.333129	0.03558	-9.36281	7.76441e-21	1.23701e-19
ENSG00000188215.10	DCUN1D3	725.536	0.83663	0.0893599	9.36248	7.78861e-21	1.23985e-19
ENSG00000214787.10	MS4A4E	41.6732	1.94926	0.208331	9.35653	8.23988e-21	1.31061e-19
ENSG00000189241.8	TSPYL1	2079.67	-0.540862	0.0578092	-9.35598	8.28321e-21	1.31642e-19
ENSG00000117000.9	RLF	1390.52	0.341856	0.0365507	9.35291	8.52672e-21	1.35401e-19
ENSG00000101109.12	STK4	7165.71	0.376179	0.0402322	9.3502	8.74824e-21	1.38805e-19
ENSG00000143061.18	IGSF3	27.0412	1.96606	0.210292	9.34918	8.83292e-21	1.40034e-19
ENSG00000144959.11	NCEH1	15883.9	-0.672073	0.0719045	-9.34674	9.03874e-21	1.4318e-19
ENSG00000168916.15	ZNF608	34.5764	2.4992	0.267415	9.3458	9.12003e-21	1.4435e-19
ENSG00000164116.17	GUCY1A1	30.4132	2.64533	0.283128	9.34325	9.3418e-21	1.47739e-19
ENSG00000013016.16	EHD3	44.8719	1.49399	0.159936	9.34114	9.53047e-21	1.506e-19
ENSG00000103855.18	CD276	3125.97	-0.892909	0.0956468	-9.33548	1.00534e-20	1.58604e-19
ENSG00000166927.13	MS4A7	29245.6	-0.72025	0.0771518	-9.33549	1.00522e-20	1.58604e-19
ENSG00000162694.14	EXTL2	470.247	-0.995163	0.106609	-9.33474	1.01243e-20	1.59593e-19
ENSG00000128011.5	LRFN1	58.2202	1.54348	0.165394	9.33219	1.03705e-20	1.63342e-19
ENSG00000183134.5	PTGDR2	22.9196	2.33606	0.250359	9.33081	1.05063e-20	1.65346e-19
ENSG00000117394.24	SLC2A1	179.465	1.15658	0.123988	9.32818	1.07701e-20	1.6936e-19
ENSG00000124201.15	ZNFX1	6848.14	-0.553533	0.059374	-9.32282	1.13286e-20	1.77998e-19
ENSG00000138768.15	USO1	5824.13	-0.366204	0.0393144	-9.31474	1.22251e-20	1.91929e-19
ENSG00000107957.16	SH3PXD2A	1670.65	-1.08311	0.116324	-9.31113	1.26484e-20	1.98414e-19
ENSG00000089737.17	DDX24	4459.2	-0.444331	0.047741	-9.30711	1.31363e-20	2.05902e-19
ENSG00000065485.20	PDIA5	206.02	0.691141	0.0742689	9.30593	1.3282e-20	2.08017e-19
ENSG00000184787.19	UBE2G2	2846.27	-0.356985	0.0383686	-9.30411	1.35118e-20	2.11445e-19
ENSG00000075223.14	SEMA3C	5294.76	-0.850268	0.0914239	-9.30027	1.40086e-20	2.19042e-19
ENSG00000116604.18	MEF2D	810.334	0.714447	0.076822	9.30003	1.40411e-20	2.19374e-19
ENSG00000109472.14	CPE	3617.07	-1.54616	0.166268	-9.29918	1.41527e-20	2.20939e-19
ENSG00000175711.8	B3GNTL1	227.431	0.608804	0.0654913	9.29595	1.45895e-20	2.27575e-19
ENSG00000116198.14	CEP104	1136.99	-0.352928	0.0379722	-9.29438	1.48062e-20	2.3077e-19
ENSG00000013375.16	PGM3	1210.28	-0.410032	0.0441315	-9.29113	1.52663e-20	2.37749e-19
ENSG00000170677.6	SOCS6	2455.42	-0.426446	0.0458999	-9.29078	1.53169e-20	2.38346e-19
ENSG00000165914.15	TTC7B	1545.78	-0.711667	0.0766154	-9.28882	1.56001e-20	2.42558e-19
ENSG00000183347.15	GBP6	37.3634	1.90254	0.204899	9.28526	1.61315e-20	2.50619e-19
ENSG00000129473.11	BCL2L2	736.385	-0.534751	0.0575966	-9.28441	1.62604e-20	2.52421e-19
ENSG00000119321.9	FKBP15	11477.2	-0.42985	0.0463035	-9.28333	1.64267e-20	2.54798e-19
ENSG00000198355.5	PIM3	1395.11	0.905489	0.0975406	9.2832	1.64462e-20	2.54896e-19
ENSG00000174007.9	CEP19	165.704	0.938293	0.101086	9.28213	1.66119e-20	2.57259e-19
ENSG00000177374.13	HIC1	40.9447	2.15225	0.231909	9.28057	1.68569e-20	2.60845e-19
ENSG00000100075.10	SLC25A1	1198.97	-0.67046	0.0722487	-9.27989	1.69649e-20	2.62306e-19
ENSG00000007312.13	CD79B	11.9254	2.7175	0.292893	9.27813	1.72483e-20	2.66475e-19
ENSG00000072803.18	FBXW11	2571.22	-0.325608	0.035095	-9.27789	1.72862e-20	2.66848e-19
ENSG00000037637.11	FBXO42	1645.09	-0.401608	0.0432928	-9.27656	1.75038e-20	2.69994e-19
ENSG00000185477.5	GPRIN3	17516.4	-0.859277	0.0926544	-9.274	1.79296e-20	2.7634e-19
ENSG00000164118.13	CEP44	964.059	-0.653033	0.0704194	-9.27348	1.80169e-20	2.77466e-19
ENSG00000109736.15	MFSD10	1373.13	-0.705519	0.0760835	-9.27296	1.81052e-20	2.78605e-19
ENSG00000206561.14	COLQ	42.7821	2.13583	0.230342	9.27242	1.81962e-20	2.79783e-19
ENSG00000172465.14	TCEAL1	443.605	-0.499152	0.0538327	-9.27228	1.8221e-20	2.79942e-19
ENSG00000081985.13	IL12RB2	37.5291	2.07373	0.223693	9.27042	1.85418e-20	2.84645e-19
ENSG00000173744.18	AGFG1	5838.45	-0.546852	0.0589947	-9.26951	1.87009e-20	2.86861e-19
ENSG00000096006.12	CRISP3	11.5402	3.10712	0.335211	9.26913	1.87664e-20	2.87638e-19
ENSG00000050438.17	SLC4A8	976.142	-0.934925	0.100867	-9.26893	1.88015e-20	2.87947e-19
ENSG00000100351.17	GRAP2	86.1684	1.94459	0.209866	9.26583	1.93558e-20	2.96203e-19
ENSG00000125845.7	BMP2	10.1095	3.12784	0.337578	9.26553	1.94105e-20	2.96806e-19
ENSG00000164296.7	TIGD6	266.745	-0.445762	0.0481336	-9.26094	2.02635e-20	3.09606e-19
ENSG00000007866.22	TEAD3	17.1917	2.4806	0.267991	9.25628	2.11686e-20	3.23179e-19
ENSG00000177425.11	PAWR	42.0322	2.56064	0.276652	9.25585	2.12539e-20	3.24227e-19
ENSG00000163374.20	YY1AP1	1068.58	0.44474	0.0480528	9.25525	2.13723e-20	3.25776e-19
ENSG00000138670.18	RASGEF1B	6035.25	-0.727433	0.0785989	-9.255	2.14238e-20	3.26305e-19
ENSG00000134986.14	NREP	47.978	1.70146	0.183895	9.25239	2.19536e-20	3.34112e-19
ENSG00000128654.14	MTX2	665.091	-0.442699	0.0478622	-9.24946	2.25633e-20	3.43122e-19
ENSG00000109065.12	NAT9	921.48	-0.669815	0.072423	-9.24865	2.27341e-20	3.45447e-19
ENSG00000158411.11	MITD1	575.528	0.416112	0.0450277	9.24123	2.43671e-20	3.69972e-19
ENSG00000196586.16	MYO6	1984.83	-1.02133	0.110534	-9.23998	2.46533e-20	3.74024e-19
ENSG00000204611.7	ZNF616	731.705	-0.532089	0.0576003	-9.23762	2.52044e-20	3.82087e-19
ENSG00000179889.19	PDXDC1	3141.17	-0.332769	0.0360311	-9.23562	2.568e-20	3.88992e-19
ENSG00000155974.13	GRIP1	33.7255	2.12076	0.229647	9.23487	2.58594e-20	3.91404e-19
ENSG00000085265.11	FCN1	5044.87	1.87245	0.202766	9.23455	2.59385e-20	3.92276e-19
ENSG00000173905.9	GOLIM4	3426.61	-0.443006	0.0479731	-9.23447	2.59575e-20	3.92276e-19
ENSG00000109099.16	PMP22	2180.93	1.49662	0.162075	9.23415	2.60349e-20	3.93117e-19
ENSG00000142687.18	KIAA0319L	1815.3	-0.303976	0.0329189	-9.23407	2.60537e-20	3.93117e-19
ENSG00000184677.18	ZBTB40	1958.23	-0.413283	0.0447637	-9.23254	2.64277e-20	3.9845e-19
ENSG00000197769.6	MAP1LC3C	98.384	-1.10511	0.11972	-9.2308	2.68624e-20	4.04689e-19
ENSG00000132475.10	H3-3B	12441.7	0.743758	0.0805847	9.22952	2.71837e-20	4.09212e-19
ENSG00000205302.7	SNX2	11333.5	-0.554376	0.0600772	-9.22772	2.76463e-20	4.15852e-19
ENSG00000044446.12	PHKA2	944.743	-0.424413	0.0460272	-9.22093	2.94532e-20	4.42688e-19
ENSG00000262655.4	SPON1	16.5006	2.90978	0.315571	9.22069	2.95197e-20	4.43344e-19
ENSG00000118515.11	SGK1	10440	0.999937	0.108455	9.21982	2.97605e-20	4.46615e-19
ENSG00000184743.13	ATL3	8261.52	-0.480361	0.0521109	-9.21806	3.02537e-20	4.53665e-19
ENSG00000167106.12	FAM102A	156.263	1.05583	0.114596	9.21353	3.15571e-20	4.72845e-19
ENSG00000249437.8	NAIP	704.476	1.46633	0.15918	9.21175	3.2086e-20	4.80398e-19
ENSG00000105855.10	ITGB8	2577.75	-1.29557	0.140692	-9.20852	3.30652e-20	4.94677e-19
ENSG00000163508.13	EOMES	29.6552	2.78208	0.302185	9.20655	3.36768e-20	5.03272e-19
ENSG00000167588.13	GPD1	12909.7	-1.58339	0.171986	-9.2065	3.36917e-20	5.03272e-19
ENSG00000135838.13	NPL	3438.6	0.710685	0.0772301	9.20217	3.50791e-20	5.23594e-19
ENSG00000163219.12	ARHGAP25	3298.13	0.511773	0.0556222	9.20088	3.55035e-20	5.29521e-19
ENSG00000171735.19	CAMTA1	902.378	-0.526629	0.0572388	-9.20056	3.56086e-20	5.3068e-19
ENSG00000161405.17	IKZF3	246.479	1.88417	0.204805	9.19981	3.58585e-20	5.33995e-19
ENSG00000087157.19	PGS1	970.285	0.882736	0.0959676	9.19826	3.63781e-20	5.41317e-19
ENSG00000159788.19	RGS12	3229.21	-0.691452	0.075174	-9.19802	3.6461e-20	5.42133e-19
ENSG00000187605.16	TET3	2035.64	0.739069	0.0803904	9.1935	3.80252e-20	5.64958e-19
ENSG00000187764.12	SEMA4D	2121.06	0.842258	0.0916165	9.1933	3.80966e-20	5.65586e-19
ENSG00000162722.9	TRIM58	34.6327	2.5459	0.276937	9.19305	3.81862e-20	5.66482e-19
ENSG00000116120.11	FARSB	1211.85	-0.368465	0.0400926	-9.19035	3.91552e-20	5.80413e-19
ENSG00000261371.6	PECAM1	35662	-0.631893	0.0687637	-9.18933	3.95285e-20	5.85499e-19
ENSG00000128607.14	KLHDC10	1565.56	-0.372969	0.040599	-9.18665	4.05253e-20	5.99806e-19
ENSG00000159723.5	AGRP	363.384	-1.67204	0.182012	-9.18645	4.06014e-20	6.00474e-19
ENSG00000198807.13	PAX9	18.1208	2.67363	0.291181	9.18202	4.23066e-20	6.25215e-19
ENSG00000075945.13	KIFAP3	710.936	-0.417555	0.0455004	-9.17695	4.43489e-20	6.54897e-19
ENSG00000159640.17	ACE	2818.58	-1.06555	0.116137	-9.17489	4.52016e-20	6.66982e-19
ENSG00000172260.15	NEGR1	44.2375	2.55649	0.278657	9.17433	4.54406e-20	6.69999e-19
ENSG00000143382.16	ADAMTSL4	5583.42	-0.915103	0.0997507	-9.17391	4.56181e-20	6.72104e-19
ENSG00000113761.12	ZNF346	170.433	0.537379	0.0585883	9.17212	4.63804e-20	6.82446e-19
ENSG00000177409.12	SAMD9L	7947.42	-0.663285	0.0723155	-9.1721	4.63904e-20	6.82446e-19
ENSG00000196455.8	PIK3R4	1568.07	-0.271648	0.0296333	-9.16698	4.86477e-20	7.1511e-19
ENSG00000139437.18	TCHP	699.62	-0.487424	0.0531812	-9.16534	4.93889e-20	7.25456e-19
ENSG00000137494.14	ANKRD42	515.557	-0.434406	0.047408	-9.16313	5.04139e-20	7.39951e-19
ENSG00000116199.12	FAM20B	2428	-0.384408	0.0419531	-9.16279	5.05703e-20	7.41686e-19
ENSG00000166579.16	NDEL1	1350.45	0.476605	0.0520224	9.16153	5.11672e-20	7.49873e-19
ENSG00000134882.16	UBAC2	1270.52	0.444451	0.0485273	9.15879	5.24823e-20	7.68564e-19
ENSG00000131873.7	CHSY1	1568.77	1.14083	0.124594	9.15639	5.36615e-20	7.8524e-19
ENSG00000092969.12	TGFB2	34.943	1.98555	0.216884	9.15487	5.44218e-20	7.95765e-19
ENSG00000213516.10	RBMXL1	1100.62	-0.401014	0.0438103	-9.15342	5.51575e-20	8.05915e-19
ENSG00000198885.10	ITPRIPL1	47.6743	1.44081	0.157415	9.15294	5.54025e-20	8.08885e-19
ENSG00000110756.18	HPS5	4804.91	-0.474286	0.0518184	-9.15286	5.54463e-20	8.08916e-19
ENSG00000140396.13	NCOA2	2517.77	0.440052	0.0480805	9.15241	5.56795e-20	8.11707e-19
ENSG00000205927.5	OLIG2	15.1317	2.84188	0.310664	9.14776	5.81249e-20	8.4672e-19
ENSG00000010278.15	CD9	17991.2	-1.01666	0.111174	-9.1448	5.97405e-20	8.69601e-19
ENSG00000043143.21	JADE2	1613.67	-0.67261	0.0735652	-9.14303	6.07239e-20	8.83252e-19
ENSG00000198821.11	CD247	106.084	2.09073	0.228672	9.14293	6.07833e-20	8.83454e-19
ENSG00000067840.12	PDZD4	8.93782	3.03145	0.331697	9.13921	6.29118e-20	9.13705e-19
ENSG00000115306.16	SPTBN1	602.22	1.31585	0.143996	9.13813	6.35388e-20	9.22122e-19
ENSG00000172270.22	BSG	12800.4	-0.956856	0.104756	-9.13411	6.59476e-20	9.56363e-19
ENSG00000085982.14	USP40	1469.25	-0.457656	0.050128	-9.12974	6.86671e-20	9.9454e-19
ENSG00000171055.15	FEZ2	2374.02	-0.44223	0.0484385	-9.12971	6.86827e-20	9.9454e-19
ENSG00000143847.15	PPFIA4	44.9255	2.48335	0.272025	9.12912	6.90593e-20	9.99247e-19
ENSG00000130584.12	ZBTB46	152.085	0.886604	0.0971357	9.12748	7.01099e-20	1.01369e-18
ENSG00000146587.18	RBAK	907.952	-0.327233	0.0358521	-9.12732	7.02183e-20	1.0145e-18
ENSG00000115085.14	ZAP70	90.8387	1.95757	0.214595	9.12218	7.36265e-20	1.06295e-18
ENSG00000112182.15	BACH2	42.0052	2.65363	0.290921	9.12148	7.41019e-20	1.06902e-18
ENSG00000140287.11	HDC	16.9521	2.3845	0.26156	9.11646	7.76198e-20	1.11894e-18
ENSG00000099810.21	MTAP	1152.22	-0.370687	0.0406623	-9.11623	7.77831e-20	1.12046e-18
ENSG00000135776.5	ABCB10	1495.54	-0.489311	0.0537031	-9.11142	8.13122e-20	1.17043e-18
ENSG00000091140.14	DLD	3476.16	-0.405038	0.0444655	-9.10903	8.3123e-20	1.1956e-18
ENSG00000213614.10	HEXA	3448.84	-0.489592	0.0538023	-9.09984	9.04658e-20	1.30025e-18
ENSG00000088367.23	EPB41L1	1651.65	-1.00496	0.110439	-9.09968	9.05947e-20	1.30114e-18
ENSG00000120875.9	DUSP4	148.045	1.64984	0.181401	9.09496	9.46223e-20	1.35798e-18
ENSG00000070087.14	PFN2	72.0507	1.30555	0.143622	9.09014	9.89087e-20	1.41845e-18
ENSG00000075213.11	SEMA3A	43.6214	2.4172	0.265939	9.0893	9.96773e-20	1.42841e-18
ENSG00000163406.11	SLC15A2	137.121	1.13859	0.125295	9.08727	1.01555e-19	1.45425e-18
ENSG00000165029.17	ABCA1	4576.15	1.28813	0.14177	9.08608	1.02672e-19	1.46915e-18
ENSG00000102572.15	STK24	3603.11	-0.518436	0.0570889	-9.0812	1.07381e-19	1.5354e-18
ENSG00000183741.12	CBX6	1651.82	1.1366	0.12517	9.08044	1.08138e-19	1.54509e-18
ENSG00000103429.11	BFAR	1945.4	-0.354739	0.0390974	-9.07321	1.15557e-19	1.64988e-18
ENSG00000109272.4	PF4V1	2.36894	3.40519	0.375432	9.07005	1.18965e-19	1.69729e-18
ENSG00000111728.11	ST8SIA1	43.2581	2.31157	0.254992	9.06526	1.24308e-19	1.77221e-18
ENSG00000111674.9	ENO2	44.3615	1.8149	0.20029	9.06138	1.28813e-19	1.83509e-18
ENSG00000180917.18	CMTR2	2382.17	-0.396964	0.0438102	-9.06099	1.29267e-19	1.84021e-18
ENSG00000008853.17	RHOBTB2	1019.43	-0.764566	0.0844384	-9.05473	1.3691e-19	1.94758e-18
ENSG00000112773.16	TENT5A	3685.15	-0.588922	0.0650477	-9.0537	1.382e-19	1.96449e-18
ENSG00000173559.15	NABP1	3956.89	0.858254	0.0948516	9.04838	1.45098e-19	2.06104e-18
ENSG00000155744.9	FAM126B	1257.27	0.579913	0.0641098	9.04562	1.48817e-19	2.11231e-18
ENSG00000105369.10	CD79A	11.9577	2.52826	0.279528	9.04474	1.50016e-19	2.12776e-18
ENSG00000114374.13	TTTY15	1570.48	-0.512649	0.0566986	-9.04166	1.54309e-19	2.18706e-18
ENSG00000106049.9	HIBADH	1646.94	-0.61049	0.0675255	-9.04089	1.55402e-19	2.20094e-18
ENSG00000049860.14	HEXB	24786.7	-0.550011	0.0608924	-9.0325	1.67792e-19	2.37468e-18
ENSG00000112624.12	BICRAL	952.161	0.518507	0.0574509	9.02523	1.79326e-19	2.53607e-18
ENSG00000174282.12	ZBTB4	2364.59	-0.459756	0.050943	-9.0249	1.79853e-19	2.54166e-18
ENSG00000156886.12	ITGAD	23.909	2.97841	0.330079	9.02333	1.82451e-19	2.57463e-18
ENSG00000204420.10	MPIG6B	29.1697	1.98801	0.220319	9.02334	1.82445e-19	2.57463e-18
ENSG00000082512.15	TRAF5	275.339	0.719736	0.0797793	9.02159	1.85381e-19	2.61408e-18
ENSG00000126777.18	KTN1	6733.33	-0.342812	0.0380068	-9.01978	1.88473e-19	2.65574e-18
ENSG00000103485.19	QPRT	277.523	-0.874762	0.0970494	-9.01357	1.99449e-19	2.80633e-18
ENSG00000133477.17	FAM83F	40.9684	2.74192	0.304198	9.01358	1.99445e-19	2.80633e-18
ENSG00000100714.17	MTHFD1	2378.78	-0.592406	0.065735	-9.01204	2.02267e-19	2.84391e-18
ENSG00000130150.12	MOSPD2	3514.64	-0.376587	0.0417885	-9.01174	2.02817e-19	2.84957e-18
ENSG00000119471.15	HSDL2	2588.34	-0.480008	0.0532898	-9.0075	2.10813e-19	2.95978e-18
ENSG00000137474.22	MYO7A	161.109	1.7732	0.196895	9.00581	2.1408e-19	3.00347e-18
ENSG00000198492.16	YTHDF2	2749.32	-0.282339	0.0313517	-9.00553	2.14636e-19	3.0091e-18
ENSG00000115295.20	CLIP4	7150.38	-0.755936	0.0839664	-9.00284	2.19956e-19	3.08145e-18
ENSG00000110536.14	PTPMT1	539.428	-0.744435	0.0827275	-8.99864	2.28541e-19	3.1994e-18
ENSG00000145391.14	SETD7	3828.19	-0.530496	0.058956	-8.99816	2.29524e-19	3.21085e-18
ENSG00000185122.11	HSF1	1276.68	-0.602331	0.0669647	-8.99475	2.36762e-19	3.30971e-18
ENSG00000066427.24	ATXN3	2600.7	-0.319599	0.0355364	-8.99356	2.39344e-19	3.3434e-18
ENSG00000133104.14	SPART	3324.09	-0.434491	0.0483138	-8.9931	2.40357e-19	3.35514e-18
ENSG00000198574.6	SH2D1B	14.0043	2.57965	0.286951	8.98985	2.47577e-19	3.45343e-18
ENSG00000099219.14	ERMP1	2375.9	-0.76926	0.0855774	-8.98905	2.49367e-19	3.4759e-18
ENSG00000160588.10	MPZL3	709.413	0.816811	0.0908727	8.98852	2.50593e-19	3.49048e-18
ENSG00000186174.12	BCL9L	134.159	1.01752	0.113217	8.98737	2.53216e-19	3.52448e-18
ENSG00000177427.13	MIEF2	283.001	-0.642854	0.0715579	-8.98369	2.61828e-19	3.64174e-18
ENSG00000197622.13	CDC42SE1	6144.9	0.568327	0.06328	8.98115	2.67958e-19	3.72433e-18
ENSG00000173762.8	CD7	50.0716	1.94338	0.216395	8.98074	2.68944e-19	3.73535e-18
ENSG00000066468.23	FGFR2	31.4302	2.48508	0.276729	8.9802	2.70286e-19	3.7513e-18
ENSG00000110880.11	CORO1C	26608.5	-0.484183	0.0539247	-8.97887	2.73556e-19	3.79397e-18
ENSG00000101280.8	ANGPT4	1336.83	-1.62391	0.180865	-8.97858	2.74281e-19	3.80131e-18
ENSG00000165359.16	INTS6L	378.711	0.692284	0.077133	8.9752	2.82829e-19	3.91699e-18
ENSG00000042445.14	RETSAT	1512.35	-0.686511	0.0764921	-8.97493	2.83533e-19	3.92393e-18
ENSG00000198851.10	CD3E	95.6304	1.8778	0.209234	8.97463	2.84315e-19	3.93195e-18
ENSG00000131788.16	PIAS3	247.742	0.494484	0.055107	8.97315	2.88144e-19	3.98206e-18
ENSG00000256043.5	CTSO	1911.45	-0.547641	0.0610437	-8.97129	2.93066e-19	4.04431e-18
ENSG00000260314.3	MRC1	105917	-0.623435	0.0694917	-8.97135	2.92895e-19	4.04431e-18
ENSG00000157184.7	CPT2	769.731	-0.429463	0.0478793	-8.96969	2.97352e-19	4.10054e-18
ENSG00000161533.12	ACOX1	6968.35	-0.512895	0.0571981	-8.96699	3.04717e-19	4.19911e-18
ENSG00000089876.12	DHX32	1141.67	-0.508931	0.0567634	-8.96583	3.07955e-19	4.24072e-18
ENSG00000166479.10	TMX3	3192.53	-0.362488	0.0404444	-8.96263	3.17033e-19	4.36264e-18
ENSG00000109184.15	DCUN1D4	1117.95	-0.523518	0.0584518	-8.9564	3.35444e-19	4.61272e-18
ENSG00000064042.18	LIMCH1	55.3087	1.9874	0.221899	8.9563	3.35757e-19	4.61374e-18
ENSG00000100385.14	IL2RB	148.633	1.84607	0.206146	8.95515	3.39266e-19	4.65866e-18
ENSG00000167555.14	ZNF528	737.511	-0.771105	0.0861244	-8.95338	3.44748e-19	4.73059e-18
ENSG00000143303.12	METTL25B	451.968	-0.571289	0.0638432	-8.94832	3.60933e-19	4.94917e-18
ENSG00000105401.9	CDC37	5877.9	-0.548621	0.0613268	-8.94585	3.69096e-19	5.05752e-18
ENSG00000007541.17	PIGQ	388.818	-0.585044	0.0654157	-8.94349	3.77086e-19	5.16336e-18
ENSG00000166794.6	PPIB	1860.37	0.561764	0.0628777	8.93423	4.10013e-19	5.61026e-18
ENSG00000085511.20	MAP3K4	1469.68	-0.244533	0.0273818	-8.93048	4.24151e-19	5.79963e-18
ENSG00000203797.12	DDO	934.336	-1.22315	0.136971	-8.92997	4.26122e-19	5.82246e-18
ENSG00000164327.13	RICTOR	2127.37	0.583594	0.0653677	8.92787	4.34309e-19	5.93015e-18
ENSG00000101935.11	AMMECR1	306.184	0.564643	0.0632626	8.92538	4.44164e-19	6.06045e-18
ENSG00000111906.18	HDDC2	2073.28	-0.758007	0.0849329	-8.92477	4.46608e-19	6.08951e-18
ENSG00000196782.12	MAML3	531.658	0.690463	0.077403	8.92037	4.64723e-19	6.33206e-18
ENSG00000132386.11	SERPINF1	476.213	1.24114	0.139138	8.92018	4.65533e-19	6.33864e-18
ENSG00000119514.7	GALNT12	2491.93	-1.2928	0.144935	-8.91984	4.66941e-19	6.35261e-18
ENSG00000145247.12	OCIAD2	54.115	1.11545	0.125053	8.91978	4.67214e-19	6.35261e-18
ENSG00000159403.18	C1R	40.0609	1.75218	0.196483	8.91771	4.76037e-19	6.46804e-18
ENSG00000217128.12	FNIP1	3265.72	0.434434	0.0487211	8.91675	4.80161e-19	6.51949e-18
ENSG00000085832.17	EPS15	5471.45	-0.270664	0.0303582	-8.91567	4.84863e-19	6.57874e-18
ENSG00000143515.19	ATP8B2	184.13	1.72161	0.193159	8.91294	4.96962e-19	6.73818e-18
ENSG00000154127.10	UBASH3B	7496.03	-0.728256	0.0817087	-8.91284	4.97418e-19	6.73965e-18
ENSG00000109667.12	SLC2A9	1299.59	-0.611791	0.0687009	-8.90514	5.33191e-19	7.21931e-18
ENSG00000181847.12	TIGIT	60.5307	1.86677	0.209645	8.90444	5.36574e-19	7.26003e-18
ENSG00000135074.16	ADAM19	432.153	1.65779	0.186201	8.90324	5.42399e-19	7.33374e-18
ENSG00000130816.17	DNMT1	2709.7	0.757368	0.0851098	8.89872	5.64962e-19	7.63349e-18
ENSG00000197540.8	GZMM	13.5968	2.32371	0.261236	8.89508	5.83781e-19	7.88226e-18
ENSG00000091262.16	ABCC6	41.2357	2.28855	0.257308	8.89421	5.88383e-19	7.93887e-18
ENSG00000101940.18	WDR13	1167.65	-0.565953	0.0636358	-8.89363	5.9147e-19	7.97497e-18
ENSG00000197566.10	ZNF624	555.072	-0.38692	0.0435108	-8.8925	5.97471e-19	8.05029e-18
ENSG00000120756.13	PLS1	43.7074	1.58779	0.178574	8.89151	6.02836e-19	8.11694e-18
ENSG00000127948.16	POR	6948.58	-0.869449	0.0977873	-8.89122	6.04404e-19	8.13239e-18
ENSG00000135250.17	SRPK2	1284.96	0.403504	0.0453844	8.89081	6.06658e-19	8.15706e-18
ENSG00000149187.18	CELF1	4595.33	-0.434644	0.0488919	-8.88989	6.11674e-19	8.21881e-18
ENSG00000079337.16	RAPGEF3	513.952	-0.977281	0.109951	-8.88833	6.2034e-19	8.32949e-18
ENSG00000136273.13	HUS1	895.258	-0.344448	0.0387684	-8.88476	6.40572e-19	8.59519e-18
ENSG00000198740.9	ZNF652	1380.85	0.557885	0.0628036	8.883	6.50789e-19	8.72624e-18
ENSG00000114779.20	ABHD14B	1137.34	-0.636411	0.0716451	-8.88283	6.51792e-19	8.73365e-18
ENSG00000221866.9	PLXNA4	57.1108	3.03177	0.341416	8.87999	6.68691e-19	8.95391e-18
ENSG00000116675.16	DNAJC6	1094.84	-1.25508	0.14134	-8.87989	6.69284e-19	8.95565e-18
ENSG00000104823.9	ECH1	1412.13	-0.618041	0.0696065	-8.87906	6.7425e-19	9.01588e-18
ENSG00000137094.15	DNAJB5	156.129	0.960308	0.108181	8.87683	6.87914e-19	9.18967e-18
ENSG00000146909.8	NOM1	1007.56	-0.397985	0.0448344	-8.87679	6.88195e-19	9.18967e-18
ENSG00000107742.13	SPOCK2	367.088	2.1212	0.239001	8.87526	6.97721e-19	9.31048e-18
ENSG00000165731.20	RET	19.4479	2.86365	0.322719	8.87351	7.08774e-19	9.45145e-18
ENSG00000136630.13	HLX	93.1834	1.46576	0.165213	8.87196	7.18689e-19	9.57709e-18
ENSG00000118961.15	LDAH	811.687	-0.455462	0.0513471	-8.87026	7.29747e-19	9.71776e-18
ENSG00000089012.14	SIRPG	14.7677	2.50322	0.282258	8.86856	7.40976e-19	9.86053e-18
ENSG00000125740.14	FOSB	277.551	2.18578	0.246498	8.86736	7.48985e-19	9.96027e-18
ENSG00000084073.10	ZMPSTE24	4454.18	-0.365967	0.041284	-8.86463	7.67608e-19	1.02009e-17
ENSG00000170892.13	TSEN34	647.553	0.788711	0.088975	8.86441	7.69119e-19	1.0214e-17
ENSG00000162433.15	AK4	32.7758	2.02873	0.228874	8.86398	7.72053e-19	1.0246e-17
ENSG00000170142.12	UBE2E1	684.219	0.459893	0.051884	8.86388	7.72788e-19	1.02487e-17
ENSG00000102760.13	RGCC	5156.49	-1.11722	0.12605	-8.86331	7.76757e-19	1.02943e-17
ENSG00000179715.13	PCED1B	690.509	-0.74663	0.0842426	-8.86286	7.79886e-19	1.03287e-17
ENSG00000095209.12	TMEM38B	1692.89	-0.672268	0.0758842	-8.85913	8.06382e-19	1.06723e-17
ENSG00000100994.12	PYGB	4780.72	-0.763013	0.0861567	-8.85611	8.28546e-19	1.09582e-17
ENSG00000088256.9	GNA11	504.003	-0.766245	0.086532	-8.85505	8.36482e-19	1.10556e-17
ENSG00000100055.21	CYTH4	4651.73	0.92846	0.104854	8.85477	8.38575e-19	1.10757e-17
ENSG00000168229.4	PTGDR	11.8446	2.2034	0.248869	8.85364	8.4707e-19	1.11803e-17
ENSG00000132003.9	ZSWIM4	42.2367	1.20881	0.13656	8.85189	8.60464e-19	1.13493e-17
ENSG00000106537.8	TSPAN13	98.1439	1.62834	0.183967	8.85127	8.65322e-19	1.14057e-17
ENSG00000119638.14	NEK9	2612.41	-0.351429	0.0397075	-8.85046	8.71614e-19	1.14808e-17
ENSG00000128271.22	ADORA2A	9.35052	2.72358	0.307772	8.84934	8.80369e-19	1.15882e-17
ENSG00000166938.13	DIS3L	1409.56	-0.479426	0.0541867	-8.84768	8.93563e-19	1.17539e-17
ENSG00000187808.5	SOWAHD	538.113	-0.794124	0.0897698	-8.84622	9.05343e-19	1.19008e-17
ENSG00000204160.12	ZDHHC18	1504.72	0.638439	0.0721736	8.84589	9.08e-19	1.19276e-17
ENSG00000131323.16	TRAF3	1218.21	0.565365	0.0639187	8.84507	9.14725e-19	1.20079e-17
ENSG00000018280.17	SLC11A1	18614	-0.726595	0.0821531	-8.84439	9.20286e-19	1.20727e-17
ENSG00000137460.10	FHDC1	35.8876	1.82093	0.205894	8.84404	9.23207e-19	1.21028e-17
ENSG00000196693.15	ZNF33B	338.956	0.863084	0.0976607	8.83757	9.78188e-19	1.28149e-17
ENSG00000103111.15	MON1B	2413.93	-0.482329	0.054581	-8.83694	9.83719e-19	1.28787e-17
ENSG00000107816.17	LZTS2	639.656	-0.721628	0.0816678	-8.83613	9.90876e-19	1.29636e-17
ENSG00000135245.10	HILPDA	464.958	-1.03783	0.117497	-8.83287	1.0202e-18	1.33382e-17
ENSG00000068400.13	GRIPAP1	1599.26	-0.437043	0.0495037	-8.82849	1.06102e-18	1.38626e-17
ENSG00000151116.17	UEVLD	1728.37	-0.302341	0.0342557	-8.826	1.08487e-18	1.41647e-17
ENSG00000171943.12	SRGAP2C	126.348	0.855986	0.0970159	8.82315	1.11281e-18	1.45197e-17
ENSG00000106615.10	RHEB	2184.72	-0.369088	0.0418431	-8.82076	1.13683e-18	1.48231e-17
ENSG00000164597.15	COG5	2185.79	-0.262584	0.0297707	-8.82024	1.14217e-18	1.48828e-17
ENSG00000085831.16	TTC39A	55.2487	2.05534	0.233072	8.81849	1.16018e-18	1.51072e-17
ENSG00000010539.12	ZNF200	570.831	0.600119	0.0680765	8.81537	1.19288e-18	1.55227e-17
ENSG00000182107.7	TMEM30B	21.8596	2.12076	0.240592	8.81473	1.19975e-18	1.56016e-17
ENSG00000166801.16	FAM111A	2689.43	-0.60864	0.0690557	-8.81376	1.21014e-18	1.57261e-17
ENSG00000100418.8	DESI1	1699.92	-0.570526	0.0647323	-8.81362	1.21168e-18	1.57356e-17
ENSG00000100079.7	LGALS2	132.518	2.92244	0.331674	8.81119	1.2382e-18	1.60692e-17
ENSG00000064393.16	HIPK2	5746.76	-0.716011	0.0812832	-8.80884	1.26446e-18	1.63963e-17
ENSG00000169641.13	LUZP1	1883.99	-0.528224	0.0599656	-8.80879	1.26509e-18	1.63963e-17
ENSG00000099797.15	TECR	874.668	-0.675204	0.0766607	-8.8077	1.27742e-18	1.6545e-17
ENSG00000106992.19	AK1	108.086	-1.30952	0.148687	-8.80728	1.28217e-18	1.65844e-17
ENSG00000116824.5	CD2	359.801	1.67746	0.190461	8.80734	1.28149e-18	1.65844e-17
ENSG00000163328.14	GPR155	392.761	0.869667	0.098756	8.80622	1.29441e-18	1.67315e-17
ENSG00000112697.17	TMEM30A	14192.8	-0.569361	0.0646913	-8.8012	1.35364e-18	1.74854e-17
ENSG00000160932.11	LY6E	9688.39	-1.21122	0.137722	-8.79467	1.43474e-18	1.85207e-17
ENSG00000089127.15	OAS1	3748.54	-0.902766	0.10266	-8.79377	1.44622e-18	1.86565e-17
ENSG00000133872.14	SARAF	18515.8	-0.472071	0.0536871	-8.79301	1.45606e-18	1.8771e-17
ENSG00000072210.19	ALDH3A2	6307.86	-0.761401	0.0865941	-8.79275	1.45942e-18	1.88018e-17
ENSG00000136732.16	GYPC	3185.36	-1.00479	0.114315	-8.7897	1.49965e-18	1.93073e-17
ENSG00000197580.13	BCO2	32.9938	1.76449	0.200801	8.78726	1.53256e-18	1.97178e-17
ENSG00000135407.10	AVIL	119.693	1.09106	0.124172	8.78673	1.53973e-18	1.97969e-17
ENSG00000165480.16	SKA3	107.733	1.42247	0.16191	8.78558	1.55564e-18	1.99883e-17
ENSG00000151612.18	ZNF827	58.4558	2.61393	0.297544	8.78504	1.56308e-18	2.00705e-17
ENSG00000154188.10	ANGPT1	39.4098	3.19488	0.363678	8.78489	1.56516e-18	2.0084e-17
ENSG00000142583.18	SLC2A5	53.655	1.78854	0.203632	8.78321	1.58877e-18	2.03735e-17
ENSG00000109929.10	SC5D	1829.68	-0.638998	0.0727857	-8.77916	1.64693e-18	2.11054e-17
ENSG00000151893.15	CACUL1	6168.6	-0.302108	0.0344238	-8.77614	1.69187e-18	2.16669e-17
ENSG00000026025.16	VIM	58441.1	-0.522657	0.0595666	-8.77434	1.71915e-18	2.20017e-17
ENSG00000110195.14	FOLR1	242.403	-1.40225	0.159832	-8.77325	1.73586e-18	2.2201e-17
ENSG00000132635.17	PCED1A	684.49	-0.755206	0.0860986	-8.77141	1.76439e-18	2.2551e-17
ENSG00000102409.10	BEX4	1915.26	-0.541504	0.0617448	-8.77004	1.78606e-18	2.28129e-17
ENSG00000183918.17	SH2D1A	51.2155	2.22874	0.254217	8.76704	1.83419e-18	2.34122e-17
ENSG00000130309.11	COLGALT1	14063.6	-0.533428	0.0608461	-8.76684	1.83744e-18	2.34359e-17
ENSG00000148737.17	TCF7L2	1732.16	-1.04049	0.118685	-8.76678	1.83847e-18	2.34359e-17
ENSG00000166527.8	CLEC4D	392.032	2.25781	0.257588	8.76517	1.86492e-18	2.37575e-17
ENSG00000011198.10	ABHD5	5814.19	-0.709976	0.0810036	-8.76474	1.87204e-18	2.38325e-17
ENSG00000109180.15	OCIAD1	3302.95	-0.306759	0.0350034	-8.7637	1.8894e-18	2.40378e-17
ENSG00000106624.11	AEBP1	20.8244	3.02547	0.345268	8.76267	1.90687e-18	2.42441e-17
ENSG00000163935.14	SFMBT1	604.169	-0.404097	0.0461204	-8.76178	1.92192e-18	2.44195e-17
ENSG00000128789.21	PSMG2	2040.68	-0.370611	0.042299	-8.76169	1.92336e-18	2.44218e-17
ENSG00000041880.15	PARP3	670.422	-0.746239	0.0852024	-8.75842	1.98004e-18	2.5125e-17
ENSG00000136295.15	TTYH3	1309.06	0.963905	0.110101	8.75476	2.04541e-18	2.59375e-17
ENSG00000068784.13	SRBD1	1530.21	-0.37992	0.043411	-8.75171	2.10143e-18	2.66305e-17
ENSG00000114737.16	CISH	2259.52	0.903998	0.103296	8.75151	2.10512e-18	2.66598e-17
ENSG00000115756.13	HPCAL1	2202.24	-0.633566	0.0724039	-8.75044	2.12519e-18	2.68788e-17
ENSG00000121691.7	CAT	13178	-0.657208	0.0751051	-8.75052	2.12381e-18	2.68788e-17
ENSG00000106605.11	BLVRA	3366.45	-0.79224	0.0905536	-8.74885	2.15542e-18	2.72434e-17
ENSG00000184574.10	LPAR5	90.6562	1.28108	0.14644	8.74815	2.16876e-18	2.73942e-17
ENSG00000173372.17	C1QA	51361.6	-1.23759	0.141479	-8.74749	2.18151e-18	2.75373e-17
ENSG00000163702.20	IL17RC	439.21	-0.62488	0.0714631	-8.74409	2.24813e-18	2.83597e-17
ENSG00000134318.14	ROCK2	2455.12	-0.313447	0.0358501	-8.74326	2.26472e-18	2.85505e-17
ENSG00000155792.10	DEPTOR	50.3041	1.42537	0.163063	8.74122	2.30608e-18	2.9053e-17
ENSG00000152778.10	IFIT5	2333.67	-0.579266	0.0662693	-8.74109	2.30882e-18	2.90686e-17
ENSG00000263956.6	NBPF11	285.387	-0.68373	0.0782411	-8.73876	2.35693e-18	2.96551e-17
ENSG00000050327.15	ARHGEF5	200.757	-1.10644	0.126623	-8.73803	2.37212e-18	2.98269e-17
ENSG00000135929.9	CYP27A1	23441.6	-0.939127	0.107488	-8.73703	2.39319e-18	3.00723e-17
ENSG00000100722.20	ZC3H14	1653.11	-0.302485	0.0346239	-8.7363	2.40861e-18	3.02465e-17
ENSG00000105135.16	ILVBL	1126.3	-0.63346	0.0725119	-8.73594	2.41633e-18	3.03238e-17
ENSG00000186088.16	GSAP	5787.53	-0.600881	0.0687937	-8.73454	2.44651e-18	3.06827e-17
ENSG00000180644.8	PRF1	157.023	2.00939	0.230124	8.73178	2.50686e-18	3.14192e-17
ENSG00000136869.16	TLR4	11917.9	0.538015	0.0616306	8.72967	2.55412e-18	3.19909e-17
ENSG00000125968.9	ID1	6.62945	2.29607	0.263053	8.72853	2.58009e-18	3.22953e-17
ENSG00000214517.10	PPME1	714.128	-0.354579	0.0406234	-8.72845	2.58198e-18	3.22981e-17
ENSG00000131981.16	LGALS3	33777.2	-0.74035	0.0848238	-8.72809	2.59e-18	3.23775e-17
ENSG00000111335.14	OAS2	5868.25	-0.892065	0.102212	-8.72758	2.60189e-18	3.25052e-17
ENSG00000102349.18	KLF8	704.226	-1.00101	0.114706	-8.72676	2.62068e-18	3.27188e-17
ENSG00000103154.10	NECAB2	9.92231	3.36199	0.385338	8.72479	2.66681e-18	3.32734e-17
ENSG00000113088.6	GZMK	22.0744	2.85896	0.327832	8.72079	2.76271e-18	3.44478e-17
ENSG00000096717.12	SIRT1	1121.07	0.377521	0.0432943	8.71987	2.7851e-18	3.46869e-17
ENSG00000105509.11	HAS1	10.8382	2.98251	0.342036	8.71986	2.78547e-18	3.46869e-17
ENSG00000149289.11	ZC3H12C	261.683	1.82143	0.208886	8.71973	2.78873e-18	3.47053e-17
ENSG00000231389.7	HLA-DPA1	86855.9	-0.533237	0.0611746	-8.71664	2.86582e-18	3.56417e-17
ENSG00000076067.13	RBMS2	2585.55	-0.877884	0.100723	-8.71584	2.88598e-18	3.58694e-17
ENSG00000086848.15	ALG9	321.248	-0.883581	0.101382	-8.71534	2.89892e-18	3.60072e-17
ENSG00000182463.16	TSHZ2	43.0834	2.56188	0.293965	8.71492	2.90956e-18	3.61162e-17
ENSG00000267385.1		4.64563	3.18779	0.365934	8.71139	3.00181e-18	3.72374e-17
ENSG00000120896.13	SORBS3	1438.1	-0.82789	0.0950624	-8.70891	3.06812e-18	3.80356e-17
ENSG00000166024.14	R3HCC1L	1428.6	-0.328887	0.0377687	-8.70793	3.09486e-18	3.83427e-17
ENSG00000082458.12	DLG3	41.2588	1.67228	0.192123	8.70422	3.19759e-18	3.95901e-17
ENSG00000274523.5	RCC1L	1185.93	-0.442506	0.0508438	-8.70324	3.22544e-18	3.99094e-17
ENSG00000005381.8	MPO	45.0327	1.90252	0.218613	8.70268	3.24128e-18	4.00798e-17
ENSG00000111863.13	ADTRP	3849.17	-1.16737	0.134175	-8.70033	3.30906e-18	4.08919e-17
ENSG00000101843.19	PSMD10	1811.67	-0.406167	0.0466977	-8.6978	3.38366e-18	4.17871e-17
ENSG00000092445.12	TYRO3	31.93	2.6406	0.303636	8.69658	3.42044e-18	4.22145e-17
ENSG00000204472.13	AIF1	7970.61	0.781088	0.0898239	8.69576	3.44505e-18	4.24912e-17
ENSG00000162493.17	PDPN	68.9486	2.17855	0.250546	8.69519	3.46263e-18	4.26637e-17
ENSG00000165816.13	VWA2	22.5554	2.38876	0.274723	8.69516	3.46344e-18	4.26637e-17
ENSG00000196151.11	WDSUB1	644.625	-0.464635	0.0534405	-8.69443	3.48574e-18	4.29111e-17
ENSG00000184860.10	SDR42E1	35.0612	2.60498	0.299979	8.68388	3.82486e-18	4.70559e-17
ENSG00000050820.17	BCAR1	1155.94	-1.08765	0.125255	-8.68346	3.83896e-18	4.71995e-17
ENSG00000132824.14	SERINC3	7011.51	-0.319277	0.0367805	-8.68062	3.93602e-18	4.83622e-17
ENSG00000163931.16	TKT	15104.7	-0.713038	0.0821499	-8.67972	3.96728e-18	4.87154e-17
ENSG00000129467.14	ADCY4	109.844	1.21207	0.139724	8.67475	4.14447e-18	5.08589e-17
ENSG00000145623.13	OSMR	31.8143	1.84084	0.212289	8.67142	4.26776e-18	5.23388e-17
ENSG00000102575.13	ACP5	49675.2	-0.9734	0.11226	-8.67097	4.28458e-18	5.25118e-17
ENSG00000139182.15	CLSTN3	128.234	1.1428	0.131813	8.66984	4.32741e-18	5.30033e-17
ENSG00000164403.15	SHROOM1	37.178	1.37047	0.158086	8.66913	4.35451e-18	5.33015e-17
ENSG00000126903.16	SLC10A3	606.355	-0.703191	0.0811179	-8.66874	4.36911e-18	5.34465e-17
ENSG00000078081.8	LAMP3	166.919	1.36401	0.157351	8.66853	4.37719e-18	5.35116e-17
ENSG00000170634.13	ACYP2	486.899	-0.848272	0.0979157	-8.66329	4.58345e-18	5.59977e-17
ENSG00000204681.11	GABBR1	84.6974	2.3717	0.273817	8.66163	4.65065e-18	5.6783e-17
ENSG00000197808.12	ZNF461	241.036	-0.481363	0.0555751	-8.66149	4.65641e-18	5.68176e-17
ENSG00000105697.9	HAMP	54.8576	2.44555	0.282404	8.65976	4.72777e-18	5.76521e-17
ENSG00000121316.11	PLBD1	16744.4	-0.766217	0.0884826	-8.65952	4.73757e-18	5.77352e-17
ENSG00000112303.14	VNN2	1787.21	1.40624	0.16244	8.65699	4.84378e-18	5.89925e-17
ENSG00000135317.13	SNX14	3288.98	-0.292221	0.0337643	-8.65472	4.9413e-18	6.01425e-17
ENSG00000133392.18	MYH11	87.3797	1.99239	0.230273	8.65227	5.04866e-18	6.14105e-17
ENSG00000112599.9	GUCA1B	18.0296	1.50608	0.174087	8.65129	5.09199e-18	6.18988e-17
ENSG00000139112.11	GABARAPL1	4643.02	-0.607251	0.0702025	-8.64999	5.15044e-18	6.25701e-17
ENSG00000107614.22	TRDMT1	442.38	0.556347	0.0643371	8.64737	5.27009e-18	6.39836e-17
ENSG00000188282.12	RUFY4	63.732	2.1212	0.245306	8.64717	5.27911e-18	6.4053e-17
ENSG00000105176.18	URI1	1638.74	-0.284007	0.0328502	-8.64551	5.3564e-18	6.49501e-17
ENSG00000282988.2		8.8674	2.10779	0.243815	8.64504	5.37855e-18	6.51779e-17
ENSG00000134324.12	LPIN1	1316.5	-0.468226	0.0541683	-8.64391	5.43198e-18	6.57843e-17
ENSG00000143499.14	SMYD2	1300.34	-0.500469	0.0579014	-8.64347	5.45324e-18	6.60006e-17
ENSG00000133121.21	STARD13	208.94	1.29701	0.150064	8.64308	5.47152e-18	6.61805e-17
ENSG00000008517.18	IL32	99.9299	1.73938	0.201259	8.64249	5.50022e-18	6.64862e-17
ENSG00000144895.12	EIF2A	4256.28	-0.362695	0.0419795	-8.63982	5.62992e-18	6.80115e-17
ENSG00000062370.17	ZNF112	204.554	-0.691649	0.0800589	-8.63924	5.65857e-18	6.83151e-17
ENSG00000164266.11	SPINK1	45.1847	2.82177	0.326647	8.63859	5.69111e-18	6.86652e-17
ENSG00000154856.13	APCDD1	19.9564	2.64974	0.306819	8.63616	5.81317e-18	7.00943e-17
ENSG00000112655.16	PTK7	34.5975	2.18574	0.253094	8.63608	5.81759e-18	7.01039e-17
ENSG00000101474.12	APMAP	5950.8	-0.510268	0.0590914	-8.63523	5.8611e-18	7.05844e-17
ENSG00000178950.17	GAK	3175.22	-0.307615	0.0356265	-8.63444	5.90156e-18	7.10276e-17
ENSG00000152894.15	PTPRK	33.2415	2.12566	0.246265	8.63159	6.0503e-18	7.27725e-17
ENSG00000124496.12	TRERF1	442.312	1.81403	0.210171	8.63123	6.06953e-18	7.29585e-17
ENSG00000130005.13	GAMT	10.7457	2.41384	0.279705	8.62998	6.13624e-18	7.37148e-17
ENSG00000070018.9	LRP6	38.1903	2.50186	0.289942	8.62884	6.19783e-18	7.44085e-17
ENSG00000128512.23	DOCK4	2553.94	0.887649	0.102895	8.62674	6.31248e-18	7.57381e-17
ENSG00000154380.17	ENAH	80.277	2.10378	0.243871	8.62662	6.31928e-18	7.57727e-17
ENSG00000111581.10	NUP107	1754.06	-0.4255	0.0493593	-8.62046	6.66872e-18	7.99133e-17
ENSG00000112576.13	CCND3	4572.38	-0.767877	0.08908	-8.62008	6.69045e-18	8.01242e-17
ENSG00000164379.7	FOXQ1	10.3945	3.36574	0.390503	8.61898	6.75557e-18	8.08541e-17
ENSG00000115165.10	CYTIP	3327.62	0.657884	0.0763364	8.61822	6.80014e-18	8.13374e-17
ENSG00000103066.13	PLA2G15	3985.21	-0.735068	0.0853025	-8.61719	6.86165e-18	8.20225e-17
ENSG00000147642.17	SYBU	29.6929	2.16751	0.251541	8.61692	6.87778e-18	8.21647e-17
ENSG00000144677.15	CTDSPL	377.607	-0.849319	0.0985807	-8.61547	6.96567e-18	8.31634e-17
ENSG00000155158.20	TTC39B	4315.66	-1.22355	0.142034	-8.61455	7.0216e-18	8.37795e-17
ENSG00000053747.17	LAMA3	40.2861	2.55233	0.296312	8.61365	7.0773e-18	8.43923e-17
ENSG00000131871.15	SELENOS	1685.13	-0.408328	0.047406	-8.61343	7.09053e-18	8.4498e-17
ENSG00000163833.8	FBXO40	20.193	2.29878	0.266977	8.61039	7.28114e-18	8.67162e-17
ENSG00000163380.16	LMOD3	53.4791	1.18919	0.138114	8.61023	7.29131e-18	8.6784e-17
ENSG00000154262.13	ABCA6	114.241	2.01262	0.233789	8.60868	7.39038e-18	8.79093e-17
ENSG00000186907.8	RTN4RL2	5.66177	3.32909	0.386808	8.60657	7.5282e-18	8.94937e-17
ENSG00000174738.13	NR1D2	2675.72	-0.849871	0.0987504	-8.60625	7.54924e-18	8.96889e-17
ENSG00000130758.8	MAP3K10	241.457	-0.714443	0.0830164	-8.60605	7.56229e-18	8.97888e-17
ENSG00000164031.17	DNAJB14	3674.53	-0.363673	0.0422602	-8.60556	7.59436e-18	9.01145e-17
ENSG00000168778.13	TCTN2	272.319	-0.715278	0.0831564	-8.6016	7.86153e-18	9.32276e-17
ENSG00000095627.9	TDRD1	23.4261	2.0683	0.240497	8.60009	7.96531e-18	9.44006e-17
ENSG00000008323.15	PLEKHG6	68.5861	1.20158	0.139739	8.59875	8.0591e-18	9.54539e-17
ENSG00000115365.12	LANCL1	968.35	-0.462851	0.0538289	-8.59857	8.07129e-18	9.54816e-17
ENSG00000127870.17	RNF6	2566.17	-0.270553	0.0314648	-8.59859	8.07044e-18	9.54816e-17
ENSG00000171827.11	ZNF570	425.79	-0.405177	0.0471247	-8.59797	8.11365e-18	9.59241e-17
ENSG00000175471.19	MCTP1	1672.91	0.56285	0.0654779	8.59604	8.25155e-18	9.7495e-17
ENSG00000135925.9	WNT10A	9.91069	2.73152	0.317771	8.59587	8.26395e-18	9.75821e-17
ENSG00000050426.16	LETMD1	1197.55	-0.593875	0.0690906	-8.5956	8.28333e-18	9.77514e-17
ENSG00000075884.14	ARHGAP15	1409.28	0.723701	0.0842029	8.59473	8.346e-18	9.84311e-17
ENSG00000117984.15	CTSD	49688.9	-0.818618	0.0952578	-8.59371	8.42044e-18	9.92485e-17
ENSG00000137491.15	SLCO2B1	25300.8	-0.67766	0.0788814	-8.59087	8.63162e-18	1.01676e-16
ENSG00000100225.18	FBXO7	3492.48	-0.312883	0.0364291	-8.58881	8.78748e-18	1.03449e-16
ENSG00000153237.18	CCDC148	17.4363	2.31158	0.269276	8.58444	9.12811e-18	1.07394e-16
ENSG00000239672.8	NME1	418.39	0.77414	0.0901956	8.58291	9.25057e-18	1.08768e-16
ENSG00000142920.17	AZIN2	56.7715	1.84772	0.21544	8.57648	9.78238e-18	1.14952e-16
ENSG00000151062.15	CACNA2D4	317.471	0.744153	0.0867743	8.57574	9.84536e-18	1.15622e-16
ENSG00000077514.9	POLD3	1430.49	-0.456264	0.0532061	-8.57539	9.87476e-18	1.15897e-16
ENSG00000168005.9	SPINDOC	343.934	-0.770216	0.0898548	-8.57178	1.01897e-17	1.19521e-16
ENSG00000028310.18	BRD9	1042.33	-0.407589	0.0475583	-8.5703	1.03216e-17	1.20995e-16
ENSG00000148634.16	HERC4	2889.76	-0.315893	0.0368855	-8.56415	1.08881e-17	1.27558e-16
ENSG00000163485.17	ADORA1	336.091	-1.08224	0.126383	-8.56314	1.0983e-17	1.28593e-16
ENSG00000151693.11	ASAP2	38.9857	1.96633	0.229685	8.56101	1.11887e-17	1.30922e-16
ENSG00000187824.9	TMEM220	377.395	-0.750956	0.0877464	-8.55826	1.14585e-17	1.33999e-16
ENSG00000243649.9	CFB	45.0813	1.24394	0.145354	8.55796	1.14878e-17	1.34259e-16
ENSG00000123739.11	PLA2G12A	296.593	-0.495079	0.0578665	-8.55554	1.17317e-17	1.37027e-16
ENSG00000162849.16	KIF26B	30.5717	2.53479	0.296288	8.55516	1.17703e-17	1.37395e-16
ENSG00000243646.10	IL10RB	48.7838	0.97806	0.114337	8.55421	1.18674e-17	1.38446e-16
ENSG00000171566.12	PLRG1	1702.28	-0.277618	0.0324579	-8.55317	1.19754e-17	1.39621e-16
ENSG00000100139.14	MICALL1	728.853	-0.558927	0.0653483	-8.55304	1.19886e-17	1.39691e-16
ENSG00000147872.10	PLIN2	14805.5	-0.956184	0.111802	-8.5525	1.20455e-17	1.40271e-16
ENSG00000132570.15	PCBD2	640.936	-0.384975	0.0450168	-8.5518	1.21182e-17	1.41032e-16
ENSG00000114742.14	WDR48	1902.31	-0.274882	0.0321621	-8.54677	1.26584e-17	1.47169e-16
ENSG00000151376.18	ME3	733.231	-1.18005	0.13807	-8.54675	1.26607e-17	1.47169e-16
ENSG00000128641.19	MYO1B	57.1144	1.91877	0.224533	8.5456	1.27867e-17	1.48545e-16
ENSG00000028116.18	VRK2	1798.44	-0.538885	0.063085	-8.54221	1.3168e-17	1.52883e-16
ENSG00000143494.15	VASH2	49.9511	1.8257	0.213838	8.53779	1.36814e-17	1.58748e-16
ENSG00000204580.13	DDR1	143.27	1.55225	0.181854	8.53568	1.39329e-17	1.6157e-16
ENSG00000108424.11	KPNB1	8093.02	-0.321321	0.03765	-8.53443	1.40851e-17	1.63237e-16
ENSG00000254004.7	ZNF260	764.975	-0.3486	0.0408495	-8.53376	1.41672e-17	1.64091e-16
ENSG00000130962.18	PRRG1	226.968	-0.635019	0.0744179	-8.53315	1.42419e-17	1.64858e-16
ENSG00000143502.16	SUSD4	20.0776	2.71851	0.318618	8.53217	1.43624e-17	1.66153e-16
ENSG00000164120.14	HPGD	3004.59	-1.23966	0.145313	-8.53101	1.45079e-17	1.67736e-16
ENSG00000061676.15	NCKAP1	87.0952	2.08025	0.24386	8.5305	1.45711e-17	1.68367e-16
ENSG00000182831.12	C16orf72	3188.97	0.402472	0.0472229	8.52281	1.55722e-17	1.79827e-16
ENSG00000166908.18	PIP4K2C	1097.42	-0.409025	0.0480071	-8.5201	1.59419e-17	1.83986e-16
ENSG00000167105.8	TMEM92	45.1527	1.39992	0.164326	8.51912	1.60765e-17	1.85429e-16
ENSG00000152495.11	CAMK4	147.634	1.38827	0.162998	8.51714	1.63538e-17	1.88516e-16
ENSG00000125149.12	PHAF1	1280.99	-0.31366	0.0368332	-8.51569	1.65604e-17	1.90671e-16
ENSG00000149294.17	NCAM1	38.1674	2.83299	0.332677	8.51574	1.65532e-17	1.90671e-16
ENSG00000047644.19	WWC3	1078.52	0.597138	0.0701242	8.51543	1.65974e-17	1.90983e-16
ENSG00000049656.14	CLPTM1L	2920.55	-0.327011	0.0384274	-8.50984	1.7417e-17	2.00176e-16
ENSG00000144043.12	TEX261	1394.09	-0.435527	0.0511792	-8.50985	1.74156e-17	2.00176e-16
ENSG00000145920.15	CPLX2	21.4196	2.80264	0.329533	8.5049	1.81757e-17	2.08773e-16
ENSG00000002933.9	TMEM176A	590.362	2.43138	0.285978	8.50198	1.86378e-17	2.13954e-16
ENSG00000101425.14	BPI	18.6241	3.38791	0.398528	8.50107	1.87857e-17	2.15525e-16
ENSG00000100433.16	KCNK10	27.7843	2.89067	0.340066	8.50032	1.89073e-17	2.16791e-16
ENSG00000099377.14	HSD3B7	1005.32	-0.645025	0.0758857	-8.49996	1.89654e-17	2.17329e-16
ENSG00000166523.8	CLEC4E	899.989	1.53108	0.180139	8.49948	1.90448e-17	2.1811e-16
ENSG00000170266.16	GLB1	8260.59	-0.49611	0.0584023	-8.4947	1.98437e-17	2.27125e-16
ENSG00000052802.13	MSMO1	2280.47	-1.03587	0.121974	-8.49256	2.02137e-17	2.31224e-16
ENSG00000152380.10	FAM151B	344.633	-0.540873	0.0637211	-8.48813	2.09997e-17	2.40073e-16
ENSG00000155363.18	MOV10	1077.94	-0.581145	0.0684864	-8.48555	2.14704e-17	2.45309e-16
ENSG00000148339.12	SLC25A25	1194.4	-0.767414	0.090449	-8.48449	2.16665e-17	2.47404e-16
ENSG00000131100.13	ATP6V1E1	6655.81	-0.462641	0.0545318	-8.48387	2.17817e-17	2.48573e-16
ENSG00000119917.15	IFIT3	8358.62	-0.948884	0.111894	-8.48023	2.24756e-17	2.5634e-16
ENSG00000143179.16	UCK2	232.485	1.37773	0.162509	8.47784	2.2941e-17	2.61495e-16
ENSG00000109685.19	NSD2	1707.6	-0.384465	0.0453561	-8.47659	2.31899e-17	2.64177e-16
ENSG00000176946.12	THAP4	871.25	-0.612626	0.0722865	-8.47496	2.35159e-17	2.67734e-16
ENSG00000171476.22	HOPX	68.7085	1.94921	0.230019	8.47412	2.36865e-17	2.69517e-16
ENSG00000146842.17	TMEM209	1017.36	-0.414733	0.0489474	-8.47303	2.39091e-17	2.71891e-16
ENSG00000162496.9	DHRS3	2547.61	-0.836845	0.0987949	-8.47053	2.4428e-17	2.77629e-16
ENSG00000184838.15	PRR16	9.45495	3.26793	0.385809	8.47032	2.44724e-17	2.7797e-16
ENSG00000179364.14	PACS2	1784.64	-0.456664	0.0539339	-8.4671	2.5158e-17	2.8559e-16
ENSG00000135269.18	TES	1353.55	0.744121	0.0879035	8.46521	2.55692e-17	2.90089e-16
ENSG00000059378.13	PARP12	4391.86	-0.487637	0.0576109	-8.46432	2.57652e-17	2.92141e-16
ENSG00000103316.12	CRYM	22.4132	1.84979	0.218591	8.46233	2.62078e-17	2.96986e-16
ENSG00000151650.8	VENTX	101.542	1.77196	0.209424	8.46113	2.64792e-17	2.99887e-16
ENSG00000116668.13	SWT1	432.586	0.447409	0.0528818	8.46056	2.66107e-17	3.01199e-16
ENSG00000127507.18	ADGRE2	1483.23	1.39232	0.164576	8.46006	2.67233e-17	3.02246e-16
ENSG00000164683.18	HEY1	20.1537	2.42458	0.286593	8.46001	2.67344e-17	3.02246e-16
ENSG00000165533.19	TTC8	565.574	-0.619072	0.0732171	-8.45529	2.78392e-17	3.14554e-16
ENSG00000145349.17	CAMK2D	1645.08	-0.479358	0.0566949	-8.45505	2.78963e-17	3.15016e-16
ENSG00000274386.5	TMEM269	14.4677	1.95555	0.23133	8.45353	2.82615e-17	3.18954e-16
ENSG00000149930.18	TAOK2	1391.11	-0.287836	0.0340553	-8.45201	2.86333e-17	3.22962e-16
ENSG00000143127.13	ITGA10	32.6932	1.98102	0.234411	8.45103	2.88749e-17	3.25498e-16
ENSG00000177932.7	ZNF354C	325.903	-0.482699	0.0571181	-8.4509	2.89062e-17	3.25661e-16
ENSG00000206013.2	IFITM5	3.53794	3.20325	0.379168	8.4481	2.96093e-17	3.33388e-16
ENSG00000196510.13	ANAPC7	1546.4	-0.390282	0.0462002	-8.44764	2.97262e-17	3.3451e-16
ENSG00000221944.9	TIGD1	147.929	0.831659	0.0984501	8.44752	2.97568e-17	3.3466e-16
ENSG00000070785.17	EIF2B3	1084.83	-0.360764	0.0427137	-8.4461	3.01202e-17	3.38552e-16
ENSG00000161714.12	PLCD3	30.0235	1.86011	0.220358	8.44132	3.13784e-17	3.52489e-16
ENSG00000135387.21	CAPRIN1	10719.1	-0.249121	0.0295306	-8.43605	3.28249e-17	3.68524e-16
ENSG00000114638.8	UPK1B	21.1042	2.13509	0.253096	8.43588	3.28724e-17	3.68845e-16
ENSG00000132153.15	DHX30	1584.48	-0.431554	0.0511795	-8.43217	3.39302e-17	3.80493e-16
ENSG00000107829.15	FBXW4	607.7	-0.575656	0.0682946	-8.429	3.48625e-17	3.90722e-16
ENSG00000178700.9	DHFR2	509.838	-0.424496	0.0503656	-8.4283	3.50735e-17	3.9286e-16
ENSG00000196372.13	ASB13	1685.85	-0.703416	0.0834819	-8.42597	3.57768e-17	4.00506e-16
ENSG00000143434.16	SEMA6C	29.8192	2.21936	0.263553	8.42095	3.73433e-17	4.17801e-16
ENSG00000143882.12	ATP6V1C2	23.6992	1.18866	0.141189	8.41888	3.80106e-17	4.25022e-16
ENSG00000124731.13	TREM1	13997.4	-0.892251	0.105983	-8.4188	3.80347e-17	4.25046e-16
ENSG00000166164.16	BRD7	1871.16	-0.302565	0.0359428	-8.41796	3.83106e-17	4.27883e-16
ENSG00000130766.5	SESN2	915.554	-0.64156	0.0762322	-8.41587	3.90001e-17	4.35332e-16
ENSG00000119686.10	FLVCR2	5037.93	-0.416654	0.0495092	-8.4157	3.9056e-17	4.35706e-16
ENSG00000140859.16	KIFC3	962.142	1.02086	0.121331	8.41381	3.96891e-17	4.42514e-16
ENSG00000144648.16	ACKR2	17.0316	2.60816	0.309997	8.41348	3.98035e-17	4.43535e-16
ENSG00000224531.6	SMIM13	673.222	-0.428188	0.0509039	-8.4117	4.04122e-17	4.50058e-16
ENSG00000153208.17	MERTK	504.828	1.98568	0.236084	8.41091	4.06827e-17	4.52811e-16
ENSG00000105122.13	RASAL3	420.243	0.830644	0.0987762	8.40936	4.12248e-17	4.58581e-16
ENSG00000145284.12	SCD5	26.1056	2.18647	0.260053	8.40779	4.178e-17	4.64492e-16
ENSG00000163492.15	CCDC141	34.074	2.69036	0.32016	8.40317	4.34575e-17	4.82864e-16
ENSG00000113845.10	TIMMDC1	1851.03	-0.313025	0.0372544	-8.40236	4.37579e-17	4.85924e-16
ENSG00000090097.22	PCBP4	18.7854	1.65902	0.197541	8.39835	4.52778e-17	5.02513e-16
ENSG00000115310.18	RTN4	13379.9	-0.458275	0.0545695	-8.39801	4.54094e-17	5.03686e-16
ENSG00000034693.15	PEX3	490.011	-0.380126	0.0452652	-8.39776	4.55072e-17	5.04002e-16
ENSG00000143995.20	MEIS1	28.2335	2.26366	0.269556	8.39774	4.55143e-17	5.04002e-16
ENSG00000144161.13	ZC3H8	181.774	0.702227	0.0836209	8.39774	4.55159e-17	5.04002e-16
ENSG00000182010.11	RTKN2	30.7225	2.04885	0.244039	8.39559	4.63564e-17	5.13016e-16
ENSG00000100299.18	ARSA	1253.51	-0.658825	0.0784778	-8.39506	4.65675e-17	5.15058e-16
ENSG00000167994.13	RAB3IL1	31.1034	2.27103	0.270708	8.38924	4.89302e-17	5.40883e-16
ENSG00000134780.10	DAGLA	846.988	-0.791127	0.0943139	-8.38824	4.93468e-17	5.45177e-16
ENSG00000034053.14	APBA2	21.5222	2.5164	0.299998	8.38804	4.943e-17	5.45785e-16
ENSG00000172986.13	GXYLT2	9.89029	2.74474	0.327225	8.38794	4.94739e-17	5.45959e-16
ENSG00000135968.21	GCC2	2924.54	-0.525975	0.0627066	-8.38787	4.95047e-17	5.45988e-16
ENSG00000170525.21	PFKFB3	1460.66	1.02369	0.122065	8.38646	5.00993e-17	5.52232e-16
ENSG00000106052.13	TAX1BP1	9565.01	-0.341221	0.0406948	-8.38487	5.07803e-17	5.5942e-16
ENSG00000137497.18	NUMA1	3624.15	-0.484655	0.0578089	-8.38375	5.12685e-17	5.64477e-16
ENSG00000144136.11	SLC20A1	2237.91	0.725965	0.0865929	8.38365	5.13099e-17	5.64613e-16
ENSG00000128694.12	OSGEPL1	292.371	-0.40077	0.0478148	-8.38173	5.21556e-17	5.73593e-16
ENSG00000156787.17	TBC1D31	868.026	-0.40717	0.04858	-8.38144	5.22849e-17	5.7469e-16
ENSG00000137103.20	TMEM8B	55.9959	2.45036	0.292375	8.3809	5.2525e-17	5.77001e-16
ENSG00000188761.13	BCL2L15	29.6826	2.20934	0.263722	8.37752	5.40533e-17	5.93453e-16
ENSG00000103005.12	USB1	343.785	0.903185	0.107847	8.37468	5.53718e-17	6.07586e-16
ENSG00000169047.6	IRS1	27.5253	2.93823	0.350883	8.3738	5.57898e-17	6.11826e-16
ENSG00000137941.17	TTLL7	43.2974	1.83069	0.218643	8.37296	5.61905e-17	6.15641e-16
ENSG00000183690.13	EFHC2	26.6754	2.02568	0.241932	8.37293	5.62012e-17	6.15641e-16
ENSG00000174808.12	BTC	8.69944	2.25373	0.269207	8.37176	5.67661e-17	6.21127e-16
ENSG00000198643.7	FAM3D	17.1438	1.94159	0.23192	8.3718	5.67437e-17	6.21127e-16
ENSG00000175348.11	TMEM9B	2907.37	-0.326495	0.039012	-8.36907	5.80733e-17	6.35072e-16
ENSG00000111249.14	CUX2	24.7897	3.06566	0.366386	8.3673	5.89548e-17	6.44349e-16
ENSG00000100523.16	DDHD1	3887.04	-0.699332	0.0835974	-8.36548	5.98712e-17	6.53996e-16
ENSG00000134138.20	MEIS2	41.8558	2.60745	0.311743	8.3641	6.05776e-17	6.6134e-16
ENSG00000125772.14	GPCPD1	18518.8	-0.480397	0.0574413	-8.36327	6.10046e-17	6.65626e-16
ENSG00000153774.9	CFDP1	947.634	-0.381132	0.0455951	-8.35904	6.32295e-17	6.89514e-16
ENSG00000177888.8	ZBTB41	1288.17	-0.401981	0.0480924	-8.35851	6.35137e-17	6.92224e-16
ENSG00000176953.12	NFATC2IP	1043.22	-0.410012	0.0490541	-8.35835	6.36011e-17	6.92787e-16
ENSG00000113456.19	RAD1	729.11	-0.304346	0.0364141	-8.35791	6.38373e-17	6.9458e-16
ENSG00000162604.12	TM2D1	880.172	-0.358718	0.0429193	-8.35797	6.38072e-17	6.9458e-16
ENSG00000196526.10	AFAP1	28.0219	1.7921	0.214434	8.35735	6.41424e-17	6.97508e-16
ENSG00000196104.11	SPOCK3	10.1444	3.1167	0.37295	8.35686	6.4407e-17	6.99993e-16
ENSG00000102230.14	PCYT1B	16.4636	2.5113	0.300552	8.35564	6.5078e-17	7.06889e-16
ENSG00000239998.6	LILRA2	1393.14	1.27885	0.153069	8.35477	6.55623e-17	7.11751e-16
ENSG00000176390.12	CRLF3	1845.91	0.520745	0.0623337	8.35414	6.59113e-17	7.15139e-16
ENSG00000100368.14	CSF2RB	7427.22	0.862696	0.103269	8.35389	6.60522e-17	7.16267e-16
ENSG00000140526.18	ABHD2	16453.4	-0.646874	0.077443	-8.3529	6.66078e-17	7.21888e-16
ENSG00000163412.13	EIF4E3	364.584	1.61959	0.194013	8.34785	6.95197e-17	7.53026e-16
ENSG00000089692.9	LAG3	23.7323	2.13423	0.255708	8.34635	7.04075e-17	7.6195e-16
ENSG00000111266.9	DUSP16	440.114	0.781199	0.093598	8.34632	7.04221e-17	7.6195e-16
ENSG00000180316.13	PNPLA1	50.1684	1.33629	0.160124	8.34534	7.10087e-17	7.67868e-16
ENSG00000177469.13	CAVIN1	21.9756	1.79921	0.215604	8.34499	7.12191e-17	7.69715e-16
ENSG00000161640.15	SIGLEC11	677.488	-1.09865	0.1317	-8.34206	7.30057e-17	7.88583e-16
ENSG00000119698.12	PPP4R4	18.4864	2.47156	0.296312	8.34106	7.36267e-17	7.94848e-16
ENSG00000215788.11	TNFRSF25	49.2916	2.0836	0.249805	8.34092	7.37138e-17	7.95346e-16
ENSG00000189171.14	S100A13	659.805	-1.31189	0.157299	-8.34008	7.42399e-17	8.00577e-16
ENSG00000101040.19	ZMYND8	1490.01	-0.338239	0.0405741	-8.33634	7.66276e-17	8.25866e-16
ENSG00000141699.11	RETREG3	3286.44	-0.414292	0.0497194	-8.33259	7.90935e-17	8.51969e-16
ENSG00000173621.9	LRFN4	390.921	-0.622301	0.074688	-8.33202	7.94765e-17	8.55619e-16
ENSG00000005469.12	CROT	494.079	-0.381257	0.0457651	-8.33074	8.03419e-17	8.64456e-16
ENSG00000165195.16	PIGA	531.865	0.356982	0.0428645	8.32814	8.21198e-17	8.83095e-16
ENSG00000136111.14	TBC1D4	4093.79	-0.81258	0.0975717	-8.32803	8.21995e-17	8.83463e-16
ENSG00000204531.20	POU5F1	14.6288	2.17839	0.26169	8.32433	8.48101e-17	9.11016e-16
ENSG00000152492.15	CCDC50	2906.09	-0.547825	0.0658151	-8.3237	8.52614e-17	9.15356e-16
ENSG00000100949.15	RABGGTA	1554.99	-0.685572	0.0823881	-8.32125	8.70438e-17	9.33974e-16
ENSG00000132698.15	RAB25	15.8981	2.20938	0.265517	8.32105	8.71909e-17	9.35036e-16
ENSG00000126353.3	CCR7	94.4361	1.65734	0.199179	8.32085	8.7335e-17	9.36064e-16
ENSG00000185112.6	FAM43A	66.7603	1.02353	0.123033	8.31915	8.85936e-17	9.49029e-16
ENSG00000196072.12	BLOC1S2	3592.88	-0.478941	0.0575852	-8.31709	9.01487e-17	9.65154e-16
ENSG00000149573.9	MPZL2	1714.57	-0.97915	0.117768	-8.31424	9.23383e-17	9.8805e-16
ENSG00000150093.20	ITGB1	12185.6	-0.354791	0.0426772	-8.31335	9.30355e-17	9.94961e-16
ENSG00000167004.13	PDIA3	10540.5	0.450203	0.054155	8.31323	9.31296e-17	9.95419e-16
ENSG00000127463.15	EMC1	2590.43	-0.36264	0.0436228	-8.31309	9.32428e-17	9.9608e-16
ENSG00000008513.16	ST3GAL1	5591.18	-0.434712	0.0522935	-8.31292	9.33792e-17	9.96987e-16
ENSG00000148175.13	STOM	12094.8	-0.592	0.0712251	-8.31167	9.43626e-17	1.00693e-15
ENSG00000133639.6	BTG1	4796.43	0.784572	0.09441	8.31026	9.54912e-17	1.01842e-15
ENSG00000160185.15	UBASH3A	39.9352	1.88764	0.227245	8.3066	9.84796e-17	1.04971e-15
ENSG00000050730.16	TNIP3	135.076	1.62171	0.195258	8.30546	9.94344e-17	1.0593e-15
ENSG00000153922.11	CHD1	2890.95	0.464861	0.0559775	8.30441	1.00314e-16	1.06808e-15
ENSG00000126266.3	FFAR1	6.46324	2.9839	0.359349	8.30365	1.00962e-16	1.0744e-15
ENSG00000143217.9	NECTIN4	54.3794	1.44572	0.174119	8.30309	1.01442e-16	1.07891e-15
ENSG00000151779.13	NBAS	2532.81	-0.327065	0.0393976	-8.30163	1.02689e-16	1.09158e-15
ENSG00000144827.9	ABHD10	1893.44	-0.412854	0.0497326	-8.30148	1.02821e-16	1.09238e-15
ENSG00000116641.18	DOCK7	2308.69	-0.554305	0.0668014	-8.2978	1.06059e-16	1.12617e-15
ENSG00000187210.14	GCNT1	2482.49	-0.678871	0.0818285	-8.29626	1.07438e-16	1.14018e-15
ENSG00000140470.15	ADAMTS17	19.3302	2.20091	0.265368	8.29381	1.09678e-16	1.16332e-15
ENSG00000148143.13	ZNF462	44.5992	2.45705	0.296259	8.29358	1.0989e-16	1.16493e-15
ENSG00000049768.16	FOXP3	16.6245	1.58151	0.190711	8.29269	1.10711e-16	1.17299e-15
ENSG00000203730.3	TEDDM1	13.2606	2.86436	0.345431	8.29212	1.11243e-16	1.17799e-15
ENSG00000124003.13	MOGAT1	146.184	-1.37034	0.165261	-8.29193	1.11428e-16	1.1793e-15
ENSG00000134508.12	CABLES1	678.177	-0.962507	0.116084	-8.29146	1.11871e-16	1.18334e-15
ENSG00000006740.17	ARHGAP44	39.6852	1.86344	0.22483	8.2882	1.14971e-16	1.21547e-15
ENSG00000183977.14	PP2D1	24.7743	1.32312	0.159682	8.28593	1.17194e-16	1.2383e-15
ENSG00000146411.6	SLC2A12	11.0783	1.6301	0.196769	8.28433	1.18773e-16	1.25429e-15
ENSG00000154165.5	GPR15	49.3438	1.85747	0.224223	8.28402	1.19088e-16	1.25694e-15
ENSG00000182287.15	AP1S2	1698.96	0.98675	0.119121	8.28361	1.19499e-16	1.26059e-15
ENSG00000159399.10	HK2	7605.65	-0.863325	0.104273	-8.27948	1.23712e-16	1.30432e-15
ENSG00000165272.16	AQP3	5050.02	-1.02573	0.123898	-8.27884	1.24376e-16	1.31061e-15
ENSG00000285868.1		11.7141	2.47458	0.299001	8.27615	1.27224e-16	1.33989e-15
ENSG00000133069.17	TMCC2	17.4086	1.89345	0.228844	8.27397	1.29571e-16	1.36387e-15
ENSG00000169860.7	P2RY1	1961.11	-0.878387	0.106164	-8.27389	1.29657e-16	1.36403e-15
ENSG00000273604.2	EPOP	15.6321	2.09882	0.253714	8.27237	1.31326e-16	1.38085e-15
ENSG00000158473.8	CD1D	658.912	0.870882	0.105279	8.27212	1.31592e-16	1.3829e-15
ENSG00000156738.18	MS4A1	36.2205	2.77156	0.335161	8.26936	1.34685e-16	1.41463e-15
ENSG00000198517.10	MAFK	478.083	-0.573144	0.0693125	-8.26899	1.35101e-16	1.41823e-15
ENSG00000104964.15	TLE5	2912.04	-0.69234	0.0837288	-8.26885	1.35259e-16	1.41912e-15
ENSG00000146112.12	PPP1R18	5008.29	0.488471	0.0590968	8.26561	1.38983e-16	1.4574e-15
ENSG00000070061.16	ELP1	1908.37	-0.250518	0.0303106	-8.26503	1.39665e-16	1.46377e-15
ENSG00000100568.11	VTI1B	2462.17	-0.333944	0.0404073	-8.26446	1.40331e-16	1.46995e-15
ENSG00000172301.11	COPRS	1190.74	-0.521383	0.0630954	-8.26341	1.41566e-16	1.48208e-15
ENSG00000129595.14	EPB41L4A	416.773	-1.02127	0.123605	-8.26236	1.42819e-16	1.49439e-15
ENSG00000111199.12	TRPV4	548.581	-0.829341	0.100378	-8.26221	1.43002e-16	1.4955e-15
ENSG00000106299.8	WASL	826.156	-0.374433	0.0453197	-8.26202	1.43222e-16	1.497e-15
ENSG00000144021.3	CIAO1	3627.96	-0.294152	0.0356068	-8.26113	1.44305e-16	1.5075e-15
ENSG00000149782.13	PLCB3	1972.31	-0.595475	0.0720874	-8.26046	1.4511e-16	1.5151e-15
ENSG00000128596.17	CCDC136	19.3193	2.71896	0.329182	8.25974	1.45984e-16	1.52297e-15
ENSG00000132326.12	PER2	1006.76	-0.633009	0.0766381	-8.25971	1.46021e-16	1.52297e-15
ENSG00000174579.4	MSL2	1612.51	0.36823	0.044597	8.25683	1.49596e-16	1.55942e-15
ENSG00000153292.16	ADGRF1	70.8224	1.9868	0.240686	8.25474	1.52229e-16	1.58601e-15
ENSG00000103852.13	TTC23	431.351	-0.627856	0.076066	-8.25409	1.53067e-16	1.59389e-15
ENSG00000104774.13	MAN2B1	10145	-0.529129	0.0641163	-8.25264	1.54931e-16	1.61243e-15
ENSG00000172340.15	SUCLG2	2176.73	-0.433626	0.052545	-8.25247	1.55158e-16	1.61393e-15
ENSG00000134987.12	WDR36	2604.85	-0.271961	0.0329821	-8.24573	1.64149e-16	1.70653e-15
ENSG00000137312.15	FLOT1	3192.85	1.34153	0.162711	8.2449	1.653e-16	1.71758e-15
ENSG00000153283.13	CD96	173.096	1.81074	0.219641	8.24411	1.6639e-16	1.72798e-15
ENSG00000169435.14	RASSF6	17.7409	2.24879	0.272794	8.24356	1.67161e-16	1.73506e-15
ENSG00000277632.2	CCL3	110.677	1.78868	0.216994	8.24299	1.67961e-16	1.74243e-15
ENSG00000182197.12	EXT1	313.102	0.808748	0.0981213	8.24233	1.68894e-16	1.75117e-15
ENSG00000168818.10	STX18	1440.61	-0.422773	0.0513099	-8.2396	1.72781e-16	1.79051e-15
ENSG00000060140.9	STYK1	16.1915	2.25984	0.274311	8.23823	1.74772e-16	1.81017e-15
ENSG00000197467.16	COL13A1	53.7212	2.66303	0.32333	8.23628	1.7765e-16	1.83901e-15
ENSG00000173846.13	PLK3	981.129	0.811024	0.0984764	8.23572	1.78486e-16	1.84667e-15
ENSG00000137571.11	SLCO5A1	32.4921	2.24281	0.272349	8.23506	1.79461e-16	1.85577e-15
ENSG00000188419.14	CHM	1636.38	-0.332667	0.0403977	-8.23479	1.79878e-16	1.85909e-15
ENSG00000087116.16	ADAMTS2	28.5757	3.01131	0.365696	8.23447	1.80358e-16	1.86305e-15
ENSG00000107566.14	ERLIN1	2057	-0.42456	0.051588	-8.22982	1.87494e-16	1.93574e-15
ENSG00000012171.20	SEMA3B	26.6638	2.19711	0.267009	8.2286	1.8941e-16	1.95448e-15
ENSG00000101350.8	KIF3B	1344.16	-0.474616	0.0576866	-8.2275	1.91167e-16	1.97156e-15
ENSG00000158301.18	GPRASP2	76.8722	-0.725558	0.0881956	-8.2267	1.92441e-16	1.98364e-15
ENSG00000185813.11	PCYT2	838.862	-0.743053	0.0903273	-8.22623	1.93197e-16	1.99038e-15
ENSG00000151914.21	DST	11959.1	-0.898339	0.109209	-8.22584	1.93827e-16	1.99581e-15
ENSG00000186854.11	TRABD2A	81.1706	1.07943	0.131241	8.22478	1.95545e-16	2.01243e-15
ENSG00000131473.17	ACLY	4470.7	-0.373623	0.045436	-8.22306	1.98378e-16	2.04051e-15
ENSG00000150337.14	FCGR1A	2145.1	-0.685356	0.0833499	-8.22264	1.99079e-16	2.04663e-15
ENSG00000204305.15	AGER	90.5709	0.888813	0.108141	8.21901	2.05184e-16	2.10827e-15
ENSG00000133131.15	MORC4	207.462	-0.718982	0.0874962	-8.2173	2.08139e-16	2.1375e-15
ENSG00000058272.19	PPP1R12A	4013.4	0.27187	0.0330862	8.21703	2.08603e-16	2.14113e-15
ENSG00000116774.12	OLFML3	16.617	2.30812	0.280919	8.21632	2.09846e-16	2.15275e-15
ENSG00000162729.14	IGSF8	859.283	-0.760868	0.0926215	-8.21481	2.12507e-16	2.1789e-15
ENSG00000164638.11	SLC29A4	17.5445	2.5648	0.31229	8.21288	2.15952e-16	2.21306e-15
ENSG00000066084.13	DIP2B	3821.04	0.439661	0.0535651	8.20797	2.24958e-16	2.30412e-15
ENSG00000008118.10	CAMK1G	12.6303	2.81882	0.343556	8.20483	2.30916e-16	2.3639e-15
ENSG00000257524.6	ST6GALNAC6	88.3027	-1.3482	0.164337	-8.20388	2.32754e-16	2.38146e-15
ENSG00000198286.10	CARD11	119.196	1.45108	0.176897	8.20297	2.34525e-16	2.39832e-15
ENSG00000125648.15	SLC25A23	27.4214	2.21195	0.269689	8.20185	2.36707e-16	2.41818e-15
ENSG00000188676.13	IDO2	14.7553	2.68075	0.326848	8.20185	2.36717e-16	2.41818e-15
ENSG00000104660.19	LEPROTL1	3579.51	-0.411084	0.0501466	-8.19763	2.45174e-16	2.50193e-15
ENSG00000162980.17	ARL5A	1437.7	0.611614	0.0746085	8.19764	2.45146e-16	2.50193e-15
ENSG00000107643.16	MAPK8	1390.86	-0.287144	0.0350338	-8.19619	2.48133e-16	2.5308e-15
ENSG00000104805.16	NUCB1	10429.1	-0.783984	0.0956533	-8.19609	2.4833e-16	2.53148e-15
ENSG00000145730.20	PAM	1512.53	-0.458738	0.0559835	-8.19418	2.52314e-16	2.57073e-15
ENSG00000137815.14	RTF1	2172	-0.342598	0.0418128	-8.19362	2.53491e-16	2.58138e-15
ENSG00000168944.17	CEP120	1503.84	-0.298556	0.0364392	-8.19327	2.54228e-16	2.58752e-15
ENSG00000173409.14	ARV1	556.831	-0.37899	0.0462568	-8.19317	2.54427e-16	2.58819e-15
ENSG00000123191.16	ATP7B	60.709	1.85439	0.226369	8.19188	2.5718e-16	2.61482e-15
ENSG00000077935.17	SMC1B	15.7451	2.63633	0.321838	8.19147	2.58045e-16	2.62224e-15
ENSG00000181656.7	GPR88	4.98449	3.20607	0.391525	8.18866	2.6414e-16	2.68277e-15
ENSG00000135124.15	P2RX4	3285.7	-0.549742	0.067138	-8.18824	2.65075e-16	2.69086e-15
ENSG00000141469.18	SLC14A1	15.9179	2.44727	0.298905	8.18743	2.66864e-16	2.7076e-15
ENSG00000136514.3	RTP4	400.371	-0.72937	0.0891187	-8.18425	2.73998e-16	2.77853e-15
ENSG00000070182.21	SPTB	32.4828	2.77463	0.339189	8.18018	2.83426e-16	2.87246e-15
ENSG00000161929.15	SCIMP	2510.62	-0.437635	0.0534998	-8.18012	2.83557e-16	2.87246e-15
ENSG00000071553.18	ATP6AP1	11774.9	-0.537572	0.0657221	-8.17948	2.85066e-16	2.88624e-15
ENSG00000048052.23	HDAC9	595.531	1.18348	0.144756	8.1757	2.94145e-16	2.97661e-15
ENSG00000163029.16	SMC6	1721.23	-0.517765	0.0633304	-8.17562	2.94359e-16	2.97722e-15
ENSG00000163898.10	LIPH	23.1681	1.8683	0.228675	8.17013	3.08065e-16	3.11422e-15
ENSG00000158089.15	GALNT14	14.6916	3.22456	0.394771	8.16817	3.13104e-16	3.16351e-15
ENSG00000172819.17	RARG	111.884	0.931866	0.114088	8.16796	3.13645e-16	3.16733e-15
ENSG00000168309.18	FAM107A	12.0821	2.73567	0.334973	8.16682	3.16624e-16	3.19574e-15
ENSG00000197822.12	OCLN	20.8859	2.17816	0.266758	8.1653	3.20645e-16	3.23464e-15
ENSG00000164929.17	BAALC	13.0618	2.10739	0.258107	8.16478	3.2201e-16	3.24672e-15
ENSG00000178607.17	ERN1	982.737	0.7194	0.088113	8.16452	3.22723e-16	3.25222e-15
ENSG00000115750.17	TAF1B	839.332	-0.394536	0.0483315	-8.16311	3.26496e-16	3.28854e-15
ENSG00000124243.18	BCAS4	55.2771	1.14318	0.14006	8.16207	3.29333e-16	3.31539e-15
ENSG00000144749.14	LRIG1	140.601	0.94053	0.115255	8.16045	3.33766e-16	3.35827e-15
ENSG00000130695.16	CEP85	955.435	-0.291525	0.0357322	-8.15862	3.38877e-16	3.40793e-15
ENSG00000100151.16	PICK1	636.335	-0.708652	0.086872	-8.15742	3.42249e-16	3.44006e-15
ENSG00000183734.5	ASCL2	64.1122	1.21848	0.149375	8.1572	3.42886e-16	3.44467e-15
ENSG00000001626.16	CFTR	31.8563	2.356	0.288879	8.15567	3.47261e-16	3.48682e-15
ENSG00000050748.18	MAPK9	1366.09	-0.323619	0.0396894	-8.15379	3.5268e-16	3.5394e-15
ENSG00000090470.15	PDCD7	560.589	-0.380081	0.0466252	-8.15184	3.58428e-16	3.59522e-15
ENSG00000147443.13	DOK2	6509.35	-0.690049	0.084653	-8.1515	3.59424e-16	3.60335e-15
ENSG00000134709.12	HOOK1	34.7754	1.77666	0.218046	8.14812	3.6963e-16	3.70375e-15
ENSG00000143257.12	NR1I3	18.4856	1.82419	0.223908	8.14703	3.72967e-16	3.73526e-15
ENSG00000043591.6	ADRB1	12.365	2.18179	0.267806	8.14689	3.73415e-16	3.73781e-15
ENSG00000160360.13	GPSM1	36.0063	1.51044	0.185432	8.14552	3.77656e-16	3.77831e-15
ENSG00000271605.6	MILR1	1282.84	0.678146	0.0832638	8.14454	3.80716e-16	3.80697e-15
ENSG00000137710.17	RDX	3230.71	-0.48611	0.0597115	-8.14098	3.92089e-16	3.91866e-15
ENSG00000186204.15	CYP4F12	15.0451	2.44589	0.300462	8.14044	3.93856e-16	3.9343e-15
ENSG00000101844.18	ATG4A	901.258	-0.48795	0.0599505	-8.13921	3.97853e-16	3.97218e-15
ENSG00000109113.20	RAB34	1372.48	-0.544261	0.0668723	-8.1388	3.99204e-16	3.98361e-15
ENSG00000243279.4	PRAF2	17.4012	1.40325	0.172467	8.13635	4.07358e-16	4.0629e-15
ENSG00000181896.12	ZNF101	712.169	0.322733	0.0396833	8.13273	4.19728e-16	4.18412e-15
ENSG00000065534.19	MYLK	83.6559	1.87439	0.230512	8.13143	4.24254e-16	4.22706e-15
ENSG00000155876.6	RRAGA	1313.32	-0.443802	0.0545848	-8.13052	4.27462e-16	4.25684e-15
ENSG00000136098.17	NEK3	85.1474	1.27215	0.15647	8.13035	4.28065e-16	4.26066e-15
ENSG00000171115.4	GIMAP8	1096.4	0.815296	0.100288	8.12958	4.30784e-16	4.28552e-15
ENSG00000269743.3	SLC25A53	102.525	0.633311	0.0779119	8.12855	4.34457e-16	4.31984e-15
ENSG00000139146.14	SINHCAF	817.241	0.532406	0.0655103	8.12706	4.39822e-16	4.37094e-15
ENSG00000153721.19	CNKSR3	44.4439	2.75288	0.338833	8.12459	4.4887e-16	4.45858e-15
ENSG00000149308.17	NPAT	1749.48	-0.224923	0.0276863	-8.12399	4.51099e-16	4.47842e-15
ENSG00000113296.14	THBS4	17.197	2.11529	0.260421	8.1226	4.56311e-16	4.52785e-15
ENSG00000114270.18	COL7A1	61.3465	2.4905	0.306619	8.12245	4.56857e-16	4.53095e-15
ENSG00000128016.7	ZFP36	2362.45	0.992803	0.122242	8.12159	4.60123e-16	4.561e-15
ENSG00000171051.9	FPR1	6673.6	1.73412	0.213552	8.12038	4.64722e-16	4.60424e-15
ENSG00000185338.6	SOCS1	146.589	1.48709	0.183133	8.12027	4.65132e-16	4.60595e-15
ENSG00000169635.10	HIC2	495.547	-0.525283	0.0646949	-8.1194	4.685e-16	4.63693e-15
ENSG00000114923.17	SLC4A3	17.233	2.82719	0.348261	8.11801	4.73883e-16	4.68782e-15
ENSG00000040531.16	CTNS	1148.93	0.492872	0.0607314	8.1156	4.83373e-16	4.77907e-15
ENSG00000179431.7	FJX1	14.3583	1.719	0.211815	8.11555	4.83601e-16	4.77907e-15
ENSG00000107404.20	DVL1	445.962	-0.597094	0.0735962	-8.11312	4.93377e-16	4.8732e-15
ENSG00000077092.19	RARB	32.4836	1.08784	0.134089	8.11279	4.947e-16	4.88378e-15
ENSG00000139116.19	KIF21A	103.411	1.55132	0.19123	8.11234	4.96551e-16	4.89955e-15
ENSG00000129625.13	REEP5	7167.53	-0.413872	0.051019	-8.11212	4.97425e-16	4.90568e-15
ENSG00000055211.14	GINM1	1546.07	-0.40375	0.0497753	-8.11144	5.00225e-16	4.93079e-15
ENSG00000099953.10	MMP11	10.4856	2.5878	0.319079	8.1102	5.05382e-16	4.97909e-15
ENSG00000234602.9	MCIDAS	5.54147	2.93617	0.362118	8.10833	5.13196e-16	5.05351e-15
ENSG00000160058.19	BSDC1	2175.23	-0.445285	0.0549192	-8.108	5.14584e-16	5.06461e-15
ENSG00000139055.7	ERP27	66.6412	0.762116	0.0940113	8.10664	5.20382e-16	5.11907e-15
ENSG00000168081.9	PNOC	12.7872	2.02469	0.249808	8.10499	5.27504e-16	5.1865e-15
ENSG00000150540.14	HNMT	6145.92	-0.448893	0.0553972	-8.10317	5.35462e-16	5.26207e-15
ENSG00000146085.8	MMUT	1057.66	-0.484352	0.0597779	-8.10252	5.38301e-16	5.2873e-15
ENSG00000183580.10	FBXL7	14.1957	2.90337	0.358338	8.10232	5.39206e-16	5.2935e-15
ENSG00000014641.21	MDH1	7155.84	-0.450418	0.055604	-8.10045	5.47573e-16	5.37292e-15
ENSG00000124209.4	RAB22A	2821.56	-0.273317	0.0337431	-8.09992	5.49934e-16	5.39336e-15
ENSG00000188064.10	WNT7B	14.5464	2.64279	0.326316	8.09888	5.54669e-16	5.43705e-15
ENSG00000196821.10	ILRUN	3964.05	-0.369185	0.0455886	-8.09818	5.57859e-16	5.46555e-15
ENSG00000109686.19	SH3D19	49.9794	1.60021	0.19762	8.09742	5.61378e-16	5.49725e-15
ENSG00000129534.14	MIS18BP1	5249.87	-0.369523	0.0456407	-8.09636	5.66301e-16	5.54266e-15
ENSG00000154258.17	ABCA9	23.9439	2.71757	0.335662	8.09615	5.67281e-16	5.54945e-15
ENSG00000105717.14	PBX4	12.5902	1.98347	0.244995	8.09597	5.68104e-16	5.5547e-15
ENSG00000101624.11	CEP76	311.492	-0.396772	0.0490182	-8.09439	5.75519e-16	5.62436e-15
ENSG00000139644.13	TMBIM6	43766	-0.345913	0.0427465	-8.09221	5.85934e-16	5.72327e-15
ENSG00000111785.21	RIC8B	557.156	-0.514017	0.063539	-8.08979	5.97669e-16	5.83494e-15
ENSG00000145375.9	SPATA5	733.07	-0.334458	0.0413452	-8.08941	5.99525e-16	5.85012e-15
ENSG00000001617.12	SEMA3F	16.3562	2.35986	0.29175	8.08863	6.03376e-16	5.88474e-15
ENSG00000038219.13	BOD1L1	4241	0.395905	0.0489552	8.08707	6.11149e-16	5.95755e-15
ENSG00000141753.7	IGFBP4	26.9453	1.53772	0.1902	8.08476	6.22847e-16	6.06853e-15
ENSG00000128829.12	EIF2AK4	2721.81	-0.318369	0.0393808	-8.08438	6.24836e-16	6.08486e-15
ENSG00000150637.9	CD226	305.153	1.44498	0.178785	8.08225	6.3583e-16	6.18881e-15
ENSG00000196935.9	SRGAP1	144.969	2.01574	0.249428	8.08144	6.4004e-16	6.22354e-15
ENSG00000213930.12	GALT	462.249	-0.549815	0.0680341	-8.08146	6.39938e-16	6.22354e-15
ENSG00000169213.7	RAB3B	32.1943	2.41664	0.299038	8.08138	6.40404e-16	6.22396e-15
ENSG00000109684.15	CLNK	21.9871	2.20291	0.272603	8.08102	6.4225e-16	6.23877e-15
ENSG00000100490.10	CDKL1	415.418	-0.446769	0.0552893	-8.08056	6.44682e-16	6.25926e-15
ENSG00000100505.13	TRIM9	22.0115	2.99898	0.371171	8.07977	6.48867e-16	6.29674e-15
[truncated: 17,953 more rows]

## Sheet: Supplementary table 2
Supplementary table 2: Calculated regularized log (rlog)-transformed normalized counts using DESeq2 in bronchoalveolar lavage cells
Gene_ID	Gene_Name (abbreviation)	Base_1	Base_2	Base_3	Base_4	Base_5	Base_6	Base_7	Base_8	Base_9	Base_10	Base_11	Base_12	Base_13	Base_14	Base_15	Base_16	Base_17	Base_18	Base_19	Base_20	Base_21	Base_23	Base_24	Base_25	Base_26	Sal_1	Sal_2	Sal_3	Sal_4	Sal_5	Sal_6	Sal_7	Sal_8	Sal_9	Sal_10	Sal_12	Sal_14	Sal_15	Sal_17	Sal_18	Sal_19	Sal_20	Sal_21	Sal_22	Sal_23	Sal_24	Sal_25	Sal_26
ENSG00000121410.12	A1BG	3.44711	3.47994	3.42101	3.4396	3.49926	3.57446	3.47432	3.46999	3.5224	3.74809	3.48449	3.40817	3.53415	3.4672	3.49121	3.60282	3.52481	3.45512	3.48711	3.38618	3.49932	3.55282	3.61561	3.51422	3.55777	3.46316	3.49348	3.42693	3.52681	3.39105	3.46059	3.49357	3.57399	3.50234	3.54554	3.44219	3.69136	3.53944	3.42179	3.58068	3.43738	3.37479	3.53153	3.58876	3.47741	3.57014	3.60967	3.55216
ENSG00000148584.15	A1CF	3.69683	3.39213	3.34986	3.34826	3.33423	3.38968	3.39424	3.36398	3.37775	3.36406	3.63516	3.35738	3.37494	3.33592	3.33727	4.0583	3.62792	3.33838	3.33688	3.33652	3.33704	3.33726	3.38481	3.38476	3.33583	3.33551	3.33571	3.35212	3.35648	3.34837	3.44139	3.36879	3.6913	3.35077	3.36715	3.35791	3.36254	3.50754	3.74705	3.3673	3.35526	3.40041	3.35435	3.35555	3.33816	3.33774	3.33893	3.34064
ENSG00000175899.15	A2M	11.762	11.6509	13.5791	12.0197	11.3705	13.5459	12.1784	12.445	13.3198	10.3342	13.0263	12.0762	14.0122	12.322	13.2876	10.9604	14.0381	11.547	10.9798	10.7892	13.6487	12.7605	13.1215	12.7957	11.1867	11.7689	12.0667	13.8072	12.6352	11.8686	13.1495	12.1892	11.6818	13.1043	10.8717	12.2858	12.1782	13.7272	13.9178	10.8346	11.2136	10.6825	13.9279	13.1528	13.2576	13.2433	12.9507	11.6634
ENSG00000166535.20	A2ML1	4.98245	4.6201	4.41084	4.37022	4.53791	4.51753	4.7158	4.69311	4.53497	4.56454	5.0373	4.74445	4.44228	4.53508	4.6419	5.25594	4.89352	4.6091	4.39674	4.4887	4.51122	4.57336	4.73325	4.62673	4.54642	4.62428	5.13578	4.49383	4.43512	4.44999	4.58131	4.74196	5.1287	4.56891	4.47328	4.52862	4.80155	4.61504	5.37705	4.51178	4.41903	4.45994	4.62637	4.52036	4.5749	4.81138	4.53885	4.66762
ENSG00000184389.9	A3GALT2	1.58011	1.54206	1.54435	1.56884	1.56084	1.56249	1.54211	1.54205	1.54204	1.5467	1.61304	1.54558	1.5425	1.54215	1.56772	1.71209	1.58684	1.54253	1.5423	1.54224	1.55487	1.54235	1.55434	1.55433	1.56445	1.55299	1.55323	1.54472	1.54543	1.55199	1.55393	1.54224	1.56937	1.54211	1.54723	1.54567	1.54287	1.58757	1.56259	1.54218	1.5424	1.55438	1.54234	1.56862	1.54249	1.55573	1.59934	1.54288
ENSG00000128274.17	A4GALT	7.30731	7.81179	6.97231	7.15291	8.4736	7.37058	6.99422	7.15398	6.85432	6.90255	7.97289	7.25183	7.40511	7.69549	7.77524	7.29941	7.61011	8.35112	6.92263	7.31952	7.93577	8.68967	7.55374	8.34644	7.53137	7.39728	7.97829	6.91734	6.68865	8.38251	6.98102	7.32448	6.9171	6.85641	6.87871	7.62229	7.27203	7.4185	7.58133	8.87528	7.12185	7.27301	7.69997	7.52217	8.43688	7.30419	8.64763	7.52659
ENSG00000118017.4	A4GNT	6.3954	6.70126	6.04713	6.6694	6.64032	6.29074	6.30204	6.29918	6.55313	6.2456	6.33701	7.07078	6.02384	6.63415	6.56713	6.9711	6.30398	6.94706	6.73459	6.54094	6.50701	6.25073	6.63182	6.21878	6.84151	6.6361	6.85124	6.07458	6.66917	6.61981	6.29177	6.41872	6.32477	6.3981	6.49047	6.53681	6.86415	6.44867	6.63554	6.69386	6.44786	6.27018	6.48424	6.36983	6.33289	6.38552	6.22796	6.63573
ENSG00000094914.14	AAAS	9.81112	9.87937	9.68274	9.66767	10.0508	9.73443	9.88524	9.68949	9.73958	10.0041	9.55284	9.62204	9.74367	9.9085	9.87301	9.93676	9.55789	9.86953	9.82533	9.81738	9.81875	10.0031	10.0192	9.80169	9.90663	9.9382	9.93683	9.48464	9.63347	9.86882	9.71217	9.87618	9.49425	9.79519	9.9205	9.5882	9.76628	9.61579	9.56511	9.94049	9.79601	9.64775	9.8525	9.77456	9.79782	9.85217	9.73903	9.7321
ENSG00000081760.17	AACS	9.002	8.86464	8.76455	8.62463	9.06517	8.62146	8.70982	8.64455	8.88532	9.15587	8.6375	8.67168	9.07213	8.93819	8.94114	9.12007	9.29852	8.65894	8.91059	9.06215	9.00505	9.24863	9.51422	9.25915	8.75233	8.81525	8.92625	8.79351	8.46428	8.90311	8.66391	8.67744	8.62586	8.81759	9.07846	8.70601	8.7367	8.92523	9.3999	8.84891	8.95641	8.9682	8.91682	8.74854	9.18103	9.44365	9.33687	8.89148
ENSG00000114771.14	AADAC	1.56589	1.49268	1.48431	1.48407	1.48206	1.48216	1.51425	1.4822	1.49255	1.48647	1.53828	1.48544	1.48261	1.49337	1.48248	1.49813	1.49744	1.48264	1.51811	1.50561	1.50677	1.49496	1.52853	1.48239	1.50407	1.48224	1.48226	1.48465	1.4853	1.49191	1.51618	1.4941	1.52167	1.48226	1.48695	1.48552	1.49892	1.48281	1.55612	1.53724	1.50786	1.4824	1.48247	1.48254	1.48261	1.48255	1.48272	1.48297
ENSG00000197953.6	AADACL2	4.13003	3.90446	3.73629	4.30845	3.84812	3.75696	3.713	3.66733	3.72019	3.6671	3.8397	3.91452	3.82907	3.74713	3.87985	4.04524	3.85685	3.95167	3.94803	4.1059	3.69799	3.83821	4.06461	3.86797	3.77708	3.80211	3.86079	3.79859	3.72994	3.87373	3.76144	3.67108	3.83805	3.71307	3.66956	3.94588	3.66614	3.71052	3.84935	3.69345	3.70048	4.01855	3.65977	3.72687	3.74337	3.66085	3.67816	3.6832
ENSG00000188984.12	AADACL3	2.63218	2.47426	2.45565	2.45503	2.44975	2.47321	2.45028	2.45013	2.45012	2.46118	2.6933	2.45856	2.45121	2.45037	2.45088	2.7581	2.54811	2.45129	2.45073	2.4506	2.45079	2.45087	2.46431	2.45063	2.45034	2.45022	2.4503	2.45652	2.45821	2.46128	2.45051	2.45061	2.56601	2.46284	2.46241	2.45877	2.45211	2.45173	2.75969	2.47645	2.45098	2.46436	2.46517	2.45103	2.45121	2.45105	2.4515	2.45214
ENSG00000204518.3	AADACL4	2.09116	2.02708	2.01948	2.01912	2.01598	2.03687	2.0163	2.01621	2.0162	2.02281	2.12794	2.02123	2.01685	2.01635	2.01665	2.22579	2.14391	2.04493	2.01656	2.01648	2.0166	2.01665	2.01651	2.0165	2.01633	2.01626	2.02755	2.02	2.02102	2.01608	2.05147	2.02863	2.12022	2.0163	2.02356	2.02135	2.01738	2.03257	2.33784	2.0164	2.01671	2.01651	2.05446	2.01674	2.01685	2.01675	2.01702	2.0174
ENSG00000109576.14	AADAT	2.72458	2.70367	2.69294	2.76146	2.68928	2.69185	2.6834	2.80922	2.67164	2.67131	2.76069	2.7041	2.83797	2.70628	2.77148	2.9314	2.80286	2.70389	2.67401	2.72046	2.68682	2.69993	2.72098	2.66131	2.68378	2.69378	2.69449	2.69627	2.7977	2.73878	2.73021	2.67352	2.78987	2.66099	2.8045	2.669	2.67934	2.80503	2.7393	2.67295	2.67496	2.74381	2.72399	2.70137	2.68961	2.7145	2.66212	2.71183
ENSG00000103591.13	AAGAB	10.4856	10.6673	10.5035	10.5987	10.6238	10.371	10.5288	10.4375	10.4351	10.652	10.2184	10.6802	10.1252	10.2445	10.263	10.2652	10.3229	10.4299	10.4705	10.3679	10.3686	10.2049	10.1403	10.2611	10.3322	10.5058	10.6016	10.5092	10.5402	10.5903	10.5042	10.5318	10.4755	10.4803	10.456	10.6207	10.2371	10.2984	10.2773	10.2742	10.461	10.3889	10.317	10.2149	10.2669	10.2137	10.2562	10.358
ENSG00000115977.21	AAK1	11.3623	11.7045	11.7513	11.6167	11.481	11.7579	11.7185	11.8741	11.689	11.4791	11.8872	11.7213	11.7845	11.6575	11.8505	11.4173	12.013	11.4701	11.3366	11.4234	11.4555	11.6755	11.6535	11.6746	11.6024	11.3716	11.6381	11.9085	11.7964	11.5609	11.7864	11.5576	12.0567	11.6669	11.3505	11.9538	11.923	12.0123	11.8825	11.5312	11.434	11.5655	11.47	12.0088	11.8297	11.8252	11.9193	11.7179
ENSG00000087884.14	AAMDC	6.52453	6.49351	6.66216	6.24555	6.50948	6.52747	6.39032	6.53662	6.59064	6.56346	6.42166	6.55648	6.25626	6.46942	6.6065	6.625	6.42586	6.33221	6.57078	6.40419	6.33489	6.43881	6.28417	6.37253	6.17274	6.4575	6.53751	6.55937	6.694	6.46662	6.31197	6.42027	6.32698	6.50685	6.39426	6.646	6.30344	6.47898	6.38674	6.27142	6.50504	6.40592	6.42871	6.32992	6.48044	6.29632	6.37653	6.08621
ENSG00000127837.10	AAMP	10.9357	10.8376	11.1216	10.9482	10.9416	11.0304	10.8317	10.8837	11.0181	11.0196	11.0692	10.8816	10.9525	11.1309	11.0863	10.9811	10.7171	10.972	10.825	11.0168	10.9278	10.94	11.075	10.834	10.9762	11.0578	10.9318	11.1254	10.951	10.9852	11.0001	10.8827	10.5663	11.0651	11.1433	10.9956	11.0061	10.9956	10.6663	11.1892	10.7608	11.0363	10.9049	10.7004	10.8076	10.9913	10.9486	10.9441
ENSG00000129673.10	AANAT	3.45335	3.34899	3.29269	3.342	3.34146	3.31594	3.35122	3.35866	3.31696	3.34437	3.49927	3.2971	3.3808	3.33083	3.63553	3.61621	3.38952	3.3824	3.28527	3.37943	3.37226	3.54453	3.47483	3.46472	3.38389	3.42011	3.31878	3.35261	3.33131	3.33483	3.30912	3.35703	3.36677	3.36185	3.34975	3.36856	3.45599	3.54302	3.34729	3.36537	3.29924	3.31013	3.4302	3.44739	3.45362	3.437	3.41294	3.47052
ENSG00000131043.13	AAR2	10.0912	10.1592	10.0669	10.0737	10.1424	10.0007	9.5883	10.0242	10.0919	10.2121	9.97115	10.1263	9.99424	10.1704	9.93213	10.0064	10.0102	9.95126	10.0349	10.0515	9.94325	9.90407	9.9002	9.90803	10.058	10.1335	10.112	10.0249	9.94922	10.1103	10.0263	9.62303	9.88559	10.0668	10.0793	10.1486	9.89197	9.89196	10.0023	10.0893	9.9934	10.0404	9.95666	9.86424	9.85803	9.84534	10.0139	10.0673
ENSG00000205002.4	AARD	1.78607	1.79456	1.77526	1.77493	1.77212	1.78303	1.7724	1.77232	1.77232	1.77825	1.86024	1.77683	1.80134	1.77245	1.78606	1.96213	1.77313	1.78753	1.79824	1.77257	1.78577	1.77272	1.77259	1.77259	1.77243	1.77237	1.78401	1.77573	1.77664	1.77221	1.77252	1.77257	1.82796	1.77241	1.77891	1.77694	1.77337	1.78907	1.9864	1.7725	1.78642	1.7726	1.7727	1.7728	1.7729	1.77281	1.77305	1.77339
ENSG00000090861.17	AARS1	11.5975	11.5414	11.9193	11.9229	11.5655	11.8103	11.8663	11.7816	11.7288	11.6561	11.7899	11.4682	11.6145	11.8846	11.5033	11.4609	11.749	11.5097	11.5068	11.7322	11.5501	11.5831	11.7307	11.6194	11.8158	11.5984	11.6587	11.9649	11.7984	11.6398	11.79	11.6667	11.7799	11.856	11.8183	11.6118	11.3666	11.621	11.8659	11.6606	11.5347	11.7333	11.6024	11.7762	11.5987	11.671	11.6601	11.9321
ENSG00000124608.5	AARS2	9.2866	9.11791	9.312	9.20732	9.28138	9.53164	9.14867	9.1928	9.25401	9.41473	9.38844	9.30888	9.3916	9.73882	9.60863	9.42934	9.31219	9.50403	9.42066	9.60476	9.45264	9.49971	9.68426	9.29147	9.65187	9.30476	9.26109	9.29892	9.10551	9.30251	9.26548	9.18127	8.9762	9.26274	9.66735	9.26494	9.61648	9.38396	9.283	9.76009	9.38013	9.422	9.54653	9.41393	9.35234	9.51543	9.38615	9.64919
ENSG00000266967.7	AARSD1	4.47899	4.35646	4.20785	4.31735	4.32593	4.3977	4.30788	4.40508	4.35418	4.36708	4.45872	4.32794	4.39056	4.42047	4.49656	4.48862	4.54735	4.46686	4.227	4.27946	4.40934	4.40397	4.46285	4.30176	4.61236	4.33299	4.33663	4.3708	4.48302	4.28345	4.42015	4.38016	4.58431	4.34528	4.42191	4.29994	4.6454	4.39142	4.54336	4.40834	4.20717	4.34329	4.44008	4.37102	4.40105	4.48113	4.42612	4.50368
ENSG00000157426.14	AASDH	9.19905	9.42673	9.15632	9.30114	9.47971	9.26437	9.16962	9.46395	9.36968	8.97374	9.13074	9.29344	9.14234	9.28648	9.45036	9.1535	9.16299	9.4555	9.35761	9.18098	9.19625	9.12034	9.13119	9.15405	9.34151	9.26905	9.50218	9.19151	9.37673	9.52515	9.31581	9.27828	9.57873	9.42416	9.26865	9.31261	9.26868	9.42304	9.26167	9.3666	9.56442	9.02301	9.22363	9.11714	9.24285	9.21621	9.18565	9.49501
ENSG00000149313.11	AASDHPPT	10.3314	10.5884	10.3848	10.4723	10.4526	10.4265	10.463	10.4895	10.4755	10.505	10.2901	10.6016	10.1922	10.2551	10.2329	10.1922	10.2561	10.3647	10.3906	10.3372	10.4357	10.2092	10.1424	10.2596	10.3819	10.3444	10.4161	10.4216	10.407	10.4103	10.3835	10.4011	10.3935	10.4498	10.3299	10.5047	10.1787	10.3173	10.1214	10.3159	10.4562	10.4105	10.3783	10.1768	10.4696	10.1686	10.2116	10.3554
ENSG00000008311.16	AASS	6.82271	6.39769	6.61283	7.06645	7.06157	7.32141	6.45566	7.30604	6.98592	6.80889	7.37774	7.06956	6.81364	6.6562	7.58226	7.21546	7.21212	7.2266	6.61163	6.83711	7.1402	6.69346	7.23135	6.79804	6.75898	6.72866	6.58163	6.64283	7.46067	7.22049	7.31658	6.62941	7.4563	6.93091	6.76686	7.27655	6.70129	7.53005	7.33506	7.07791	6.76179	6.91917	7.35762	6.98283	6.8075	7.39468	7.01423	7.11604
ENSG00000275700.6	AATF	10.8848	10.9195	10.868	10.8647	10.8478	10.8249	10.8344	10.7917	10.7628	10.7968	10.751	10.7237	10.6571	10.8976	10.6545	10.7736	10.6351	10.8023	10.8363	10.9349	10.7678	10.6787	10.7979	10.7925	10.8507	10.8579	10.8232	10.7772	10.7707	10.8631	10.7981	10.8583	10.7868	10.7899	10.8403	10.8539	10.6052	10.6286	10.5603	10.8814	10.9346	10.8995	10.6629	10.8495	10.6541	10.7874	10.7391	10.8751
ENSG00000181409.14	AATK	5.85884	6.08371	6.09635	6.17066	5.74081	6.10187	5.87291	5.96434	6.026	5.80201	7.17557	6.16957	6.42326	6.34858	7.08211	6.75999	6.6069	6.51415	6.34375	7.18366	6.55739	6.85361	7.1477	6.43068	6.72584	5.90743	6.37427	5.93243	5.89045	5.81594	5.84274	6.3092	5.74465	5.9858	6.35309	5.94709	6.90579	6.6524	6.81624	6.71701	6.51307	6.68916	6.65567	6.65379	6.32832	6.84455	6.57207	6.61077
ENSG00000183044.12	ABAT	10.5714	10.5863	10.74	10.9638	10.4042	11.2005	11.0639	10.8598	10.5495	10.6882	10.6783	10.9136	10.4816	10.9143	10.6983	10.8072	10.7784	11.0597	9.85487	10.5551	11.1886	10.557	10.8118	10.7409	10.753	10.735	10.6039	10.8153	10.7223	10.4816	11.137	11.0512	10.6471	10.4598	10.7491	11.0314	10.7354	10.769	10.8077	11.0552	9.94955	10.6641	11.1557	10.8907	10.6984	10.754	10.9696	10.9391
ENSG00000165029.17	ABCA1	12.1111	11.8649	11.705	10.8609	11.5557	11.6364	11.0562	11.6491	11.9145	11.2348	11.5917	11.4693	12.6686	11.564	11.2337	11.5606	12.033	12.2194	11.4629	12.1277	11.7267	10.3381	11.208	11.3552	11.3783	11.8074	11.7396	11.7409	11.6671	12.0183	11.3422	11.1475	11.2518	11.6597	11.2444	11.7459	11.6764	11.7022	11.6333	11.7909	11.8194	11.9507	12.1486	11.6225	10.9081	11.6333	11.3543	11.8638
ENSG00000154263.17	ABCA10	4.6375	4.39958	4.48212	4.51	4.39816	4.42285	4.2885	4.4973	4.38692	4.34934	4.67536	4.39704	4.54659	4.27763	4.64685	4.84022	4.69573	4.34238	4.33973	4.53895	4.32816	4.40927	4.62722	4.43391	4.41928	4.3584	4.3014	4.30262	4.48938	4.37748	4.30696	4.26842	4.64842	4.40578	4.36129	4.36362	4.29427	4.87322	5.03034	4.2094	4.27492	4.42307	4.44427	4.56763	4.36894	4.51422	4.3785	4.31316
ENSG00000144452.15	ABCA12	4.46538	3.97593	3.94046	3.96604	3.935	3.98386	3.96621	3.87257	3.90291	3.89029	4.41324	3.92768	4.04729	3.8418	4.01796	4.73515	4.44697	3.94559	3.93243	3.97683	3.93388	3.93574	3.96235	3.89636	3.89152	3.94976	3.8747	3.91124	3.9249	3.96688	4.09944	3.84289	4.38205	3.89063	3.89548	3.9761	3.87422	4.08546	4.77741	3.8422	3.84466	3.86134	3.88166	4.05505	3.92506	3.84501	3.95039	3.8501
ENSG00000179869.15	ABCA13	8.36582	7.95824	6.70527	8.69401	7.80062	7.60838	6.74144	7.22686	6.68176	7.55986	7.35886	8.42658	7.27616	7.01037	7.5264	8.73485	6.91335	8.0786	7.80851	8.74803	6.65507	7.57097	8.55133	7.9047	7.3674	7.55756	8.05328	6.60139	7.72741	8.29712	7.26204	6.39248	6.81422	6.61679	6.73083	7.75437	6.51419	7.08134	7.73421	7.28339	6.96934	8.31844	6.37593	6.88274	6.77204	6.64666	6.1334	6.71693
ENSG00000107331.17	ABCA2	8.45486	8.10847	8.23087	7.97765	8.25254	8.28707	8.3748	7.60947	8.31139	8.49369	8.70292	7.8655	8.77487	9.09059	8.57991	8.89965	8.52283	8.45551	8.9059	8.87183	8.65963	8.96668	9.26188	9.0722	8.94073	8.44068	8.00321	8.13038	7.87916	7.97062	7.88714	8.39889	7.25636	8.26841	8.32234	7.90261	8.85006	8.49161	8.44809	8.80731	8.71508	8.63963	8.67486	8.52957	8.77255	8.94419	9.2567	8.74527
ENSG00000167972.14	ABCA3	6.98668	7.03624	6.85534	6.36299	6.97639	6.5704	7.12973	6.55103	6.81767	6.98439	6.86234	6.65725	6.99861	7.49113	6.64303	7.15585	6.62807	6.67435	7.12621	6.98184	6.63047	7.081	6.67879	6.83894	6.80019	6.99533	6.8245	6.74234	6.41094	6.89706	6.55929	7.2287	6.37235	6.72311	7.09354	6.81534	7.15532	6.59794	6.72716	6.77064	7.15781	6.79821	6.6205	6.64217	6.90784	6.44283	6.94266	6.76717
ENSG00000198691.13	ABCA4	4.15094	3.76217	3.71748	3.80608	3.66086	3.71833	3.72323	3.67722	3.67711	3.8563	4.27533	3.78145	3.74019	3.66312	3.75047	4.40242	4.00659	3.75933	3.69867	3.83125	3.68219	3.68278	3.76048	3.72959	3.69424	3.7221	3.70877	3.68474	3.73536	3.7031	3.8671	3.71335	3.99109	3.69365	3.76375	3.73919	3.66934	3.95326	4.43157	3.74143	3.73594	3.76076	3.76554	3.71955	3.70402	3.68413	3.66716	3.71428
ENSG00000154265.16	ABCA5	8.05309	8.05093	8.28419	8.27262	7.83664	8.36963	7.7047	8.42778	8.30008	7.99228	8.34563	7.9413	8.6622	7.55482	8.81347	7.84356	8.4515	7.78728	7.58035	7.91604	8.3744	8.13272	8.64511	8.23821	7.93628	7.81486	8.05274	8.32878	8.19805	8.03781	8.22806	7.76979	8.38241	8.13192	7.9057	7.94837	7.87052	8.63386	8.4564	7.36217	7.39365	7.76756	8.56333	8.46249	8.23764	8.61601	8.17154	7.85753
ENSG00000154262.13	ABCA6	6.18856	5.87325	6.03318	5.89573	6.09058	5.77076	5.80414	5.64757	6.50859	6.16639	6.05179	5.90837	5.78234	5.81535	5.92682	6.49114	6.0875	5.75053	5.91915	7.22073	5.90667	5.79626	5.94501	6.37063	5.86004	5.74547	5.7856	5.91404	5.8638	6.20595	5.7895	5.89353	6.21847	6.38435	5.84745	6.0534	6.11882	5.89613	6.5837	5.52389	6.17952	7.14176	5.87038	5.58379	6.05519	5.92697	6.22471	5.68434
ENSG00000064687.13	ABCA7	9.61587	9.23808	9.6852	9.74298	9.8699	10.2055	9.85501	9.72398	9.823	9.92402	10.7106	9.83351	10.3375	11.1419	10.9606	10.1778	10.2961	10.4925	10.5118	10.9317	10.2812	11.0527	11.0049	10.4038	10.7257	9.93656	9.58078	9.74784	9.72126	9.9041	9.87954	10.095	9.37044	9.73859	10.4161	10.0611	11.1821	10.6356	10.2953	10.9545	10.6072	10.7079	10.3697	10.6436	10.6766	10.7581	10.7929	10.8994
ENSG00000141338.14	ABCA8	4.06145	3.7444	3.66078	3.65847	3.6798	3.68409	3.67259	3.71528	3.67062	3.681	4.00453	3.76501	3.73975	3.64058	3.66133	4.34746	4.14302	3.68457	3.67795	3.6591	3.76297	3.67961	3.78869	3.69372	3.64044	3.68731	3.70393	3.7046	3.88208	3.69655	3.70801	3.72606	4.05806	3.64023	3.68537	3.67229	3.73828	3.78965	4.45737	3.67468	3.7847	3.71063	3.69697	3.76963	3.70275	3.73618	3.66627	3.69445
ENSG00000154258.17	ABCA9	4.10334	3.85536	3.88656	3.99459	3.87205	3.86589	3.87159	3.82711	3.88127	3.83805	4.2392	3.91618	3.89129	3.82982	3.91514	4.47746	4.12084	3.90981	3.92578	4.03926	3.8345	3.89971	4.0652	3.93672	3.85861	3.88383	3.87189	3.85939	3.82764	3.86373	3.91899	3.83239	4.13163	3.87167	3.84229	3.82961	3.89008	3.86437	4.58464	3.90367	3.81922	3.87929	3.81816	3.87093	3.90786	3.90408	3.87936	3.82785
ENSG00000085563.15	ABCB1	5.30701	5.05055	4.99779	5.10661	5.40102	5.20899	4.92977	4.97007	5.25372	5.10036	5.27135	5.07535	5.00763	5.08903	4.96091	5.30024	5.23542	5.04082	4.98083	4.84491	5.20962	5.04211	5.12073	5.12043	5.10751	5.10783	5.17395	4.95845	5.40202	5.57956	5.25119	4.96028	5.1367	5.16334	4.98706	4.88596	5.07163	4.98734	5.44865	5.1591	5.06197	4.81461	5.27418	5.02496	4.94722	5.30466	5.13613	4.97072
ENSG00000135776.5	ABCB10	10.7732	10.8881	10.9555	10.7061	10.6777	10.6691	10.7358	10.8531	10.6863	10.8088	10.5894	10.8576	10.6586	10.5137	10.5744	10.3735	10.4544	10.3478	10.6511	10.5806	10.5676	10.6734	10.5162	10.6084	10.4938	10.7282	10.8255	10.916	10.697	10.633	10.6929	10.7232	10.7571	10.6838	10.7396	10.7998	10.4156	10.4595	10.4264	10.3402	10.6368	10.5646	10.5515	10.4342	10.7361	10.4826	10.5998	10.4842
ENSG00000073734.10	ABCB11	3.80422	3.72552	3.6109	3.72895	3.66604	3.70878	3.62386	3.67512	3.62216	3.62691	3.8735	3.7443	3.68397	3.6248	3.70729	4.2938	3.85166	3.65168	3.59628	3.70003	3.7744	3.64599	3.7285	3.70085	3.65271	3.60912	3.6656	3.68547	3.70142	3.68208	3.79998	3.68613	3.93013	3.69186	3.68682	3.82198	3.64246	3.69414	4.21717	3.62566	3.64743	3.65789	3.77613	3.68021	3.65058	3.64845	3.63629	3.68281
ENSG00000005471.19	ABCB4	5.2978	4.83717	5.3033	4.92361	4.77372	4.9325	5.02863	5.15621	4.97805	4.85841	5.24772	4.89353	5.50808	4.84794	5.19881	5.46321	5.57853	4.91981	4.90255	4.85907	5.01913	4.87251	5.08618	5.23224	4.98549	4.91649	4.8085	5.23819	5.15011	4.74608	5.10268	4.83442	5.20592	5.22542	4.87555	4.86145	4.76022	5.186	5.55832	4.89859	4.89068	4.93242	5.10347	4.99085	5.00291	4.95725	5.29276	4.79812
ENSG00000004846.16	ABCB5	4.32079	3.95376	4.2491	3.85436	4.00267	3.94922	3.91996	4.1324	3.96415	3.92523	4.31203	3.90834	4.00127	3.89532	3.90383	4.48787	4.04588	3.95871	3.8865	4.22354	3.98722	3.93352	3.91401	3.87025	3.8531	3.85228	4.06173	4.08201	3.98307	3.9791	4.06157	3.86999	4.31465	3.92005	3.87824	3.90969	3.92433	4.03376	4.36073	3.89674	4.04704	4.11383	3.90317	3.99497	3.94121	3.93765	3.89694	3.84476
ENSG00000115657.14	ABCB6	3.56464	3.48383	3.48677	3.54621	3.50014	3.51698	3.55305	3.50211	3.51098	3.46068	3.5745	3.44943	3.62938	3.49866	3.62453	3.61005	3.61401	3.54456	3.48547	3.51455	3.51972	3.53267	3.7249	3.51538	3.59115	3.52335	3.49676	3.44066	3.54034	3.46931	3.54206	3.46101	3.49361	3.50625	3.50859	3.48374	3.54026	3.62865	3.61002	3.56891	3.49031	3.47275	3.66912	3.4912	3.48253	3.63246	3.56234	3.59431
ENSG00000131269.19	ABCB7	10.1232	10.0806	10.24	10.3566	10.2845	10.2213	10.1671	10.244	10.1054	9.9972	9.91377	10.1665	10.0646	10.1376	10.0167	10.0385	10.1525	10.1424	10.1454	10.0643	10.1917	10.1224	10.1151	10.0551	10.0096	10.149	10.0923	10.2595	10.3171	10.2257	10.3288	10.2157	10.2261	10.145	9.84344	10.1269	9.98068	10.1025	10.2432	10.1644	10.1293	10.1614	10.1505	10.0697	10.2041	10.1079	10.1234	9.95685
ENSG00000197150.13	ABCB8	9.11282	8.69571	9.52998	8.83269	8.82735	9.23321	9.15655	8.95661	9.15624	9.38236	9.61577	8.75413	9.89115	9.58854	9.69806	9.39741	9.55541	9.24169	9.49015	9.35254	9.37547	9.59281	9.75962	9.65115	9.70207	9.32899	8.80033	9.33042	8.75826	8.89124	8.93465	9.21016	8.4872	9.18613	9.37899	8.7602	9.65906	9.64146	9.47922	9.51362	9.37217	9.0658	9.62626	9.44717	9.4887	9.63238	9.66562	9.70324
ENSG00000150967.18	ABCB9	5.75019	5.45087	5.57211	5.50719	5.55575	5.64132	5.59674	5.43989	5.51908	5.84705	5.98456	5.60698	5.85814	5.78101	5.72109	6.19639	5.92076	5.59705	5.55517	5.70405	5.71912	5.92945	5.88633	5.7006	5.89535	5.60436	5.53742	5.68587	5.4129	5.54865	5.65818	5.55988	5.53719	5.72	5.41212	5.45734	5.7709	5.937	6.19562	5.80404	5.68636	5.77071	5.88337	5.84273	5.85097	5.62849	5.7223	5.76444
ENSG00000103222.20	ABCC1	10.8529	10.645	11.3041	10.795	10.7455	11.0874	11.0447	11.2662	11.0086	10.8014	11.4462	10.7263	11.4695	11.1699	11.1876	10.8829	11.5193	11.0005	10.7077	10.9919	11.0114	11.1809	11.3835	11.0458	11.2675	10.9412	10.8907	11.4477	11.0208	10.8515	11.1491	11.0216	11.3492	11.0753	11.0038	10.8502	11.0158	11.3566	11.5122	11.2342	10.942	11.002	11.1002	11.3059	11.2477	11.4601	11.2346	11.3493
ENSG00000124574.15	ABCC10	9.08442	9.05164	9.45226	8.98182	9.18817	9.33453	9.38423	9.17795	9.28275	9.38965	9.5164	9.03278	9.84256	9.59224	9.81338	9.61142	9.52174	9.22932	9.38823	9.40005	9.4311	9.84134	9.90224	9.64047	9.75063	9.24041	9.09352	9.15864	8.88105	8.96019	9.22722	9.38539	9.03575	9.23284	9.4574	9.0796	9.71013	9.63315	9.48681	9.52611	9.33884	9.18844	9.63118	9.72897	9.65456	9.7314	9.75377	9.71105
ENSG00000121270.16	ABCC11	4.25259	3.89039	3.84802	3.87503	3.8905	4.02513	3.85237	3.8358	3.83559	3.83276	4.29209	3.95188	3.96645	3.85403	3.95457	4.43555	4.43612	3.87056	3.84466	3.81094	3.93729	3.89468	3.88886	3.88876	3.88164	3.82275	3.86673	3.85419	3.86607	3.9079	4.09902	3.91699	4.20976	3.93331	3.83702	3.86995	3.92422	4.17541	4.61295	3.89866	3.83124	3.9038	3.9091	3.89837	3.93524	3.88285	3.83702	3.90544
ENSG00000140798.16	ABCC12	3.28789	3.09674	3.09389	3.09266	3.08207	3.08262	3.13875	3.16177	3.08282	3.10473	3.4328	3.09961	3.1027	3.08334	3.08435	3.647	3.3051	3.08519	3.08406	3.08379	3.11613	3.08434	3.08386	3.08385	3.08327	3.08303	3.09752	3.0956	3.09893	3.08242	3.17005	3.0838	3.50017	3.08316	3.1071	3.10002	3.08684	3.19646	3.59231	3.09843	3.08456	3.09948	3.13217	3.08465	3.08503	3.08471	3.08561	3.08689
ENSG00000023839.12	ABCC2	5.01657	4.74145	4.61866	4.71512	4.59836	4.66783	4.62241	4.61571	4.66219	4.62183	5.14071	4.67008	4.61676	4.58708	4.70267	5.16479	4.91423	4.7516	4.68215	4.59509	4.63074	4.82423	4.77368	4.72662	4.72063	4.59448	4.65996	4.53005	4.80053	4.68344	4.7311	4.67569	4.9433	4.54327	4.6359	4.81481	4.76469	4.76076	5.14287	4.73944	4.54567	4.70298	4.67407	4.7497	4.7604	4.78916	4.68999	4.66618
ENSG00000108846.16	ABCC3	11.4068	11.7735	11.9299	11.3698	11.8271	11.7983	12.0651	11.8473	11.9729	11.5839	12.2594	11.0537	12.1144	12.0081	12.0468	11.5019	11.9692	11.4869	11.1204	11.5729	12.0082	12.2495	12.208	12.1215	11.9781	11.552	11.9102	11.9505	11.5485	11.8153	11.6389	12.2256	11.7043	11.9971	11.7667	11.252	12.1413	11.8634	11.9219	11.6617	11.3117	11.546	12.1083	12.1908	12.183	12.1833	12.2482	12
ENSG00000125257.16	ABCC4	9.41669	9.3089	10.0183	9.18606	9.15626	9.93996	9.50358	9.75536	10.5368	9.07893	9.77834	9.22265	10.4044	9.08867	9.69962	9.1541	9.76202	9.49147	9.34978	9.23871	9.99601	9.37586	9.54854	9.98505	8.82889	9.53359	9.20422	10.0659	9.36582	9.18801	10.0825	9.5074	9.7484	10.2791	9.32822	9.23303	9.07832	9.80753	9.72743	9.19286	9.35473	9.31827	9.95727	9.54927	9.65888	9.70833	10.1134	8.78622
ENSG00000114770.17	ABCC5	9.66607	9.46611	9.47167	9.56176	9.71337	9.58366	9.51647	9.82512	9.72366	9.63263	9.84037	9.63701	10.2891	9.84697	10.2886	9.49686	9.90982	9.71507	9.46988	9.72769	9.74858	10.0566	10.2613	9.75692	9.9039	9.68105	9.75843	9.38932	9.68031	9.76669	9.73183	9.67323	9.9241	9.71046	9.86044	9.50667	10.2788	10.0893	9.9176	9.67911	9.47223	9.56389	9.96914	10.1245	9.93427	10.117	9.96954	9.95159
ENSG00000091262.16	ABCC6	5.15927	4.8074	4.65576	4.97072	4.73832	4.82547	4.79578	4.7953	4.6149	4.60986	5.1177	4.81241	4.89429	4.73556	4.99395	5.5094	5.05965	4.82629	4.89187	5.01385	4.78392	4.90264	5.13245	4.79718	4.85105	4.65631	4.76459	4.67129	4.62449	4.82657	4.81139	4.65964	5.06568	4.65917	4.62046	4.74752	4.68383	4.81045	5.35759	4.78603	4.70301	4.82073	4.62575	4.79767	4.68392	4.73404	4.67941	4.6098
ENSG00000006071.15	ABCC8	4.32427	3.71671	3.67326	3.66998	3.6743	3.7133	3.70131	3.68022	3.64257	3.70148	4.50197	3.7442	3.7415	3.64406	3.66955	4.81727	4.28744	3.64933	3.64612	3.66661	3.66867	3.64693	3.64555	3.66694	3.64385	3.64317	3.70158	3.67784	3.74103	3.6941	3.94072	3.70759	4.19313	3.64355	3.70745	3.68943	3.65396	3.94371	4.60101	3.66513	3.64754	3.6671	3.66914	3.6478	3.64886	3.64796	3.65051	3.65412
ENSG00000069431.12	ABCC9	3.90896	3.5814	3.51054	3.57646	3.49061	3.53585	3.49246	3.52268	3.53738	3.58528	4.13101	3.61276	3.57232	3.50928	3.49451	4.23159	3.70743	3.51613	3.5295	3.49355	3.5302	3.513	3.51122	3.49365	3.50902	3.50814	3.55532	3.51338	3.51889	3.50585	3.54328	3.51101	3.90554	3.50863	3.53225	3.56906	3.52216	3.80688	3.96021	3.54252	3.5138	3.5113	3.58218	3.49501	3.49565	3.49511	3.49663	3.49881
ENSG00000101986.12	ABCD1	9.30158	9.0632	9.50697	8.69455	8.83986	9.18664	9.0676	9.05151	9.16043	9.38267	9.87988	8.77595	10.2999	9.84002	9.71355	9.68621	9.73354	9.196	9.749	10.1313	9.58402	9.50347	9.99884	9.76244	9.71495	9.42888	9.1834	9.35566	8.56447	8.9514	8.90882	9.19934	8.54228	9.27898	9.43109	9.2904	9.83855	9.73313	9.56733	9.64916	9.79036	9.88387	9.76363	9.77331	9.43799	9.9551	9.89176	9.85867
ENSG00000173208.4	ABCD2	4.94404	4.91029	4.80933	4.87403	4.91669	5.00706	4.58256	4.64814	4.92229	4.98826	4.75243	4.88948	4.60159	4.89512	4.86713	4.84712	4.59384	4.78056	4.75245	4.9218	4.7996	4.62237	4.8006	4.76889	4.74255	4.83083	5.00747	4.54741	5.00596	5.1036	5.07265	4.7124	4.74904	4.97647	4.76336	4.94914	4.82012	4.85244	4.76992	4.91048	5.04011	4.79088	4.92241	4.64019	4.80036	5.02098	4.69721	4.67122
ENSG00000117528.14	ABCD3	10.8488	10.8636	10.8053	10.9307	10.9339	10.683	10.8729	10.7391	10.7244	10.6472	10.5174	10.6787	10.6406	10.4584	10.4998	10.5694	10.5943	10.5604	10.6184	10.4754	10.6822	10.5773	10.4327	10.6613	10.5984	10.7932	10.7886	10.8052	10.9435	10.9277	10.7589	10.854	10.8282	10.7538	10.6222	10.7986	10.284	10.5608	10.5313	10.3913	10.6604	10.5503	10.6216	10.4465	10.6788	10.5141	10.5821	10.5101
ENSG00000119688.21	ABCD4	9.56391	9.47432	9.65193	9.34149	9.48116	9.42705	9.53972	9.55998	9.58371	9.62962	9.59387	9.30738	9.74968	9.80859	9.58407	9.4686	9.45131	9.32774	9.45061	9.54969	9.44776	9.6304	9.8689	9.58282	9.71638	9.59971	9.50194	9.56747	9.55379	9.39953	9.44472	9.67678	9.39095	9.54525	9.75051	9.33792	9.79063	9.54658	9.55175	9.52886	9.4632	9.43763	9.47293	9.54111	9.57818	9.84479	9.71496	9.68374
ENSG00000164163.11	ABCE1	11.4016	11.5887	11.4871	11.6365	11.496	11.3424	11.3872	11.5594	11.4179	11.2875	11.2848	11.4266	11.1502	11.0102	11.1411	10.9876	11.2021	11.1169	11.2064	11.1812	11.3069	10.9399	11.0598	11.1664	11.1381	11.3738	11.5325	11.4873	11.6205	11.4945	11.4997	11.3229	11.5744	11.5018	11.3306	11.49	10.9687	11.1828	11.0696	11.1127	11.18	11.3448	11.2735	11.0975	11.0741	11.0996	11.0453	11.1176
ENSG00000204574.14	ABCF1	10.8287	10.7855	10.757	10.5882	10.8483	10.6838	10.85	10.5815	10.7553	10.6563	10.5972	10.749	10.7156	10.783	10.4248	10.687	10.557	10.5344	10.6691	10.6218	10.6313	10.6911	10.6282	10.6632	10.8324	10.8638	10.8057	10.6543	10.4533	10.8405	10.6192	10.8559	10.5956	10.7542	10.731	10.825	10.2112	10.4244	10.4829	10.7213	10.7272	10.6382	10.6057	10.645	10.5806	10.627	10.6594	10.6787
ENSG00000033050.9	ABCF2	8.33186	8.36072	8.29789	8.19727	8.35402	8.06232	8.17423	8.21206	8.21813	8.33253	8.08357	8.1418	8.27305	8.21875	8.24868	8.39947	8.12303	8.13083	8.40546	8.28269	8.09578	8.16498	8.20497	8.35752	8.43579	8.26112	8.36023	8.16543	8.17716	8.34522	8.11518	8.18964	8.001	8.37348	8.38519	8.15114	8.10631	8.2526	8.1605	8.2907	8.47437	8.33942	8.16759	7.98642	8.23343	8.2761	8.18613	8.29839
ENSG00000285292.1	ABCF2-H2BK1	0	0	0	0	0	0	0	0	0	0	0	0	0	0	0	0	0	0	0	0	0	0	0	0	0	0	0	0	0	0	0	0	0	0	0	0	0	0	0	0	0	0	0	0	0	0	0	0
ENSG00000161204.11	ABCF3	10.4677	10.3803	10.4954	10.3107	10.5193	10.4186	10.355	10.3987	10.3993	10.4229	10.4577	10.3272	10.4826	10.6115	10.5096	10.3568	10.3107	10.3139	10.2465	10.3707	10.4303	10.3907	10.5109	10.288	10.5346	10.5603	10.4864	10.5161	10.2282	10.4961	10.3227	10.4092	10.258	10.4651	10.4686	10.4334	10.2367	10.4151	10.2347	10.5869	10.2871	10.3591	10.4149	10.3673	10.3478	10.4793	10.3386	10.4559
ENSG00000160179.19	ABCG1	14.1973	14.2698	13.8317	13.9883	14.1756	13.568	14.0244	14.1015	13.8893	14.3297	13.8265	13.9039	13.9193	14.2445	13.6528	14.365	13.7836	14.406	14.1754	14.6772	13.9145	13.4849	14.0093	13.8934	13.904	14.268	14.3337	13.9374	14.1017	14.2459	13.6159	14.1037	13.8634	13.9747	14.3087	14.0491	14.171	13.7239	13.6926	14.4241	14.3386	14.7154	14.0225	13.6431	13.6604	14.0861	14.0627	14.0967
ENSG00000118777.12	ABCG2	11.8013	11.8388	11.7873	11.6878	11.4642	11.1418	11.4788	11.7107	11.4736	11.4144	11.4526	11.4704	11.5475	11.0827	10.9644	10.8991	11.1664	11.3816	11.499	11.44	11.069	11.3529	11.4128	11.7211	11.4867	11.392	12.0032	11.6419	11.6885	11.5429	11.3943	11.3375	11.8806	11.5906	11.269	11.4851	11.104	11.1784	11.0988	11.4897	11.341	11.4116	11.0847	11.14	11.4155	11.3745	11.5845	11.4359
ENSG00000172350.10	ABCG4	3.36098	3.15904	3.17616	3.14175	3.17881	3.14471	3.17387	3.15879	3.14528	3.15411	3.56173	3.14887	3.15151	3.14674	3.16562	3.68342	3.35304	3.15195	3.14877	3.2609	3.18027	3.16557	3.14821	3.14819	3.14654	3.14587	3.1603	3.14476	3.14817	3.16928	3.16224	3.13267	3.30601	3.21365	3.15655	3.14929	3.15656	3.37099	3.39061	3.17607	3.22876	3.14827	3.13315	3.13354	3.15149	3.16723	3.13452	3.13584
ENSG00000138075.14	ABCG5	2.46323	2.39947	2.4308	2.47663	2.42801	2.47022	2.42204	2.41032	2.41027	2.40822	2.48598	2.50809	2.41435	2.41122	2.42594	2.63537	2.43098	2.41464	2.43722	2.44765	2.41279	2.43852	2.45966	2.41217	2.44454	2.43245	2.44403	2.40449	2.505	2.42961	2.50129	2.45924	2.50463	2.39957	2.40921	2.40629	2.401	2.46116	2.54678	2.42319	2.41347	2.39985	2.45052	2.43994	2.42813	2.4271	2.45842	2.41779
ENSG00000143921.9	ABCG8	4.23629	3.87276	3.88395	3.91002	3.98948	3.92107	3.90182	4.04034	3.99528	4.01656	4.34639	3.94494	3.95278	4.07535	3.91404	4.54761	4.13046	3.95483	3.96819	3.89378	3.92719	4.07846	3.99159	3.97829	4.01665	3.92656	4.01473	3.92489	3.97995	3.85653	4.11603	3.9641	4.10507	3.88835	3.98163	4.02508	3.9758	4.07734	4.5236	4.05731	3.91611	3.89459	3.94294	4.01995	3.93692	4.00711	4.03831	3.90045
ENSG00000143994.14	ABHD1	5.34004	5.36634	5.10254	5.16504	5.37095	5.22943	5.26181	5.24758	5.27481	5.18671	5.31635	5.30728	5.29302	5.31455	5.4154	5.50979	5.172	5.30829	5.28694	5.20885	5.19715	5.40031	5.57912	5.24528	5.50823	5.2851	5.43216	5.12695	5.27245	5.35093	5.16699	5.2007	5.25129	5.29151	5.21368	5.33739	5.50747	5.22154	5.6543	5.43187	5.05612	5.06053	5.2711	5.26007	5.25608	5.43297	5.36949	5.36407
ENSG00000144827.9	ABHD10	10.8915	11.0938	11.1	11.056	10.9559	11.0014	11.0195	11.1162	11.049	11.0938	10.9547	11.0115	10.9512	10.7409	11.0108	10.7327	11.0183	11.0148	10.8083	10.987	11.1571	10.8014	10.8617	10.911	10.8855	10.781	10.9245	11.1675	11.1831	10.9437	11.0466	10.9786	11.0899	11.0135	10.9621	10.9408	10.822	11.1009	11.0151	10.937	10.7806	11.0628	11.1614	10.823	10.844	10.8797	10.8051	10.9221
ENSG00000106077.18	ABHD11	7.86308	7.80362	8.07364	8.04983	7.94118	7.98344	8.09072	7.99632	8.10372	8.31241	8.09676	7.78722	8.42582	8.18359	7.73337	8.09828	7.98047	8.28006	8.14914	8.23724	7.84916	8.2609	8.30506	8.28718	7.95471	7.9608	7.84561	7.87317	8.02713	7.96258	7.84533	8.01374	7.8151	8.11857	8.02233	7.77374	8.31968	7.75744	7.78166	8.42211	8.0947	8.20091	7.89666	7.90679	8.01281	8.19604	8.12772	8.08586
ENSG00000100997.20	ABHD12	11.8109	11.5262	12.0738	11.7148	11.6273	11.8559	11.8293	11.939	11.9984	11.7982	11.9029	11.5107	12.4011	11.7321	11.9702	11.4498	11.9731	11.7824	11.6332	11.901	11.8714	12.0223	12.0568	12.133	11.6928	11.8421	11.6452	12.0046	11.7681	11.6355	11.8704	11.8519	11.711	11.9217	11.9163	11.5889	11.7306	11.9214	11.8039	11.8042	11.5173	11.8385	11.8521	12.0429	12.0026	11.9901	12.1417	11.719
ENSG00000131969.15	ABHD12B	6.04516	5.96065	5.79251	6.06278	5.84716	5.81956	5.68426	5.87092	5.86302	5.87638	5.94947	6.16754	5.83283	5.84455	6.14656	6.08888	5.97869	6.05844	5.87962	6.16346	5.76702	5.93675	6.04225	5.95281	6.03974	5.71567	5.83523	5.85232	5.8738	5.85407	5.83317	5.67453	5.85028	5.76607	5.67781	5.95709	6.2662	6.15414	6.09608	6.05654	5.84842	5.78293	5.90553	5.9336	5.92542	6.00435	5.92522	6.05168
ENSG00000139826.6	ABHD13	9.9567	10.1086	10.052	10.1029	9.99569	9.96486	10.0705	10.024	10.0261	9.90196	9.83086	10.2151	9.96792	9.74947	9.92649	9.75001	9.63312	9.77478	9.7195	9.70184	9.8899	9.71366	9.77309	9.80671	9.89751	10.0233	9.99911	10.091	10.2948	9.92546	10.0305	10.0968	10.1709	9.98456	9.74904	10.141	9.90763	9.89848	9.6134	9.79692	9.82553	9.81567	9.90842	9.88404	9.85022	9.94561	9.86365	9.95978
ENSG00000248487.9	ABHD14A	7.19731	6.90166	7.17217	7.25189	7.18237	7.15608	7.26895	7.18016	7.30602	7.53086	7.43811	7.45638	7.26242	7.46022	7.1932	7.49478	7.29949	7.37688	7.24942	7.45169	7.2389	7.28559	7.36699	7.23392	7.36172	7.32537	7.09782	7.17187	7.2068	7.16018	7.14927	7.22568	7.08491	7.29439	7.40028	7.29895	7.60619	7.25228	7.12311	7.50915	7.33287	7.54769	7.17843	7.4182	7.28527	7.26615	7.07088	7.37342
ENSG00000114786.16	ABHD14A-ACY1	1.1329	1.13469	1.08929	1.08913	1.16892	1.09712	1.08798	1.08794	1.10676	1.1291	1.10135	1.18097	1.0882	1.09813	1.12194	1.12961	1.08831	1.10073	1.09914	1.13004	1.11038	1.08812	1.16066	1.12	1.08799	1.10732	1.10772	1.0895	1.17832	1.10569	1.09851	1.09878	1.13564	1.10767	1.13266	1.09006	1.11744	1.08833	1.10597	1.13843	1.08814	1.10958	1.11062	1.11162	1.11262	1.11177	1.08827	1.10314
ENSG00000114779.20	ABHD14B	10.2045	10.2369	10.1959	10.3635	10.186	10.3186	10.2151	10.3179	10.1905	10.1969	10.2017	10.2719	10.0056	10.6459	10.0541	10.5995	10.1139	10.4997	10.2877	10.5889	10.4022	10.2231	10.1909	10.0662	10.058	10.4124	10.2092	10.2841	10.3313	10.1546	10.1621	10.264	10.0025	10.256	10.2355	10.3149	10.3817	10.1122	10.1195	10.681	10.3919	10.5303	10.3526	10.0615	10.1802	10.1006	10.1497	10.2171
ENSG00000168792.5	ABHD15	10.2814	10.3923	10.2968	10.0723	10.2325	10.1444	10.2565	10.1918	10.272	10.1513	10.1585	10.2217	10.1318	10.4429	10.1908	10.3375	10.0804	10.3432	10.3201	10.3412	10.2016	10.2359	10.167	10.2802	10.3237	10.3393	10.2879	10.2356	10.1325	10.2499	10.2381	10.2072	10.034	10.2586	10.1443	10.2714	10.117	10.148	9.94746	10.3988	10.3387	10.3647	10.1306	10.092	10.1075	10.1607	10.2871	10.2455
ENSG00000204427.12	ABHD16A	6.52235	6.39869	6.31869	6.37332	6.44313	6.51334	6.41785	6.29038	6.54397	6.50925	6.56823	6.48657	6.40493	6.57396	6.83419	6.50312	6.70911	6.82992	6.51191	6.61947	6.68686	6.60958	6.72533	6.67811	6.80002	6.61757	6.63904	6.29266	6.29127	6.44652	6.47321	6.38728	6.15573	6.2455	6.64248	6.49773	6.74796	6.72034	6.7125	6.78517	6.61034	6.54522	6.89545	6.78861	6.55192	6.70878	6.67872	6.71773
ENSG00000183260.7	ABHD16B	0	0	0	0	0	0	0	0	0	0	0	0	0	0	0	0	0	0	0	0	0	0	0	0	0	0	0	0	0	0	0	0	0	0	0	0	0	0	0	0	0	0	0	0	0	0	0	0
ENSG00000129968.17	ABHD17A	8.24269	8.07162	8.34471	7.90645	8.32596	8.64096	8.08175	8.0335	8.26621	8.36407	9.08487	8.01738	9.35864	9.1864	9.55237	9.46337	8.77161	9.22844	9.41523	9.68109	9.31454	9.51391	9.61449	9.47917	9.10797	8.52079	8.34795	8.20133	7.89244	8.31571	8.2928	8.30778	7.62893	8.30431	8.76098	7.8903	9.50223	9.31638	8.78535	9.67972	9.21752	9.54267	9.37899	9.26718	9.14607	9.53135	9.551	9.20685
ENSG00000107362.14	ABHD17B	9.00581	9.11521	9.04427	9.11755	9.02138	8.88577	9.06664	9.06409	9.0337	8.99527	8.85313	8.88588	8.98585	8.72405	8.97613	8.84296	8.81234	8.83173	8.96157	8.79011	8.98034	8.72485	8.86269	8.90758	8.80428	8.97582	9.10406	9.11347	8.92342	8.9598	8.90887	9.03362	8.94577	9.01683	8.9773	8.93726	8.67949	8.87265	8.78196	8.79973	8.97649	8.85436	8.91369	8.76195	8.99947	8.83207	8.94461	8.74355
ENSG00000136379.12	ABHD17C	5.53565	5.61678	5.53667	5.60047	5.47216	5.47559	5.36475	5.48254	5.56824	5.70453	5.39739	5.54441	5.57597	5.48362	5.31642	5.76153	5.4711	5.42563	5.41942	5.59653	5.39346	5.45483	5.33238	5.65294	5.43325	5.46733	5.61807	5.53093	5.58722	5.36497	5.53037	5.36987	5.55508	5.56617	5.4531	5.53229	5.47903	5.36428	5.47522	5.26241	5.52425	5.649	5.38909	5.72127	5.50082	5.31045	5.78997	5.4217
ENSG00000164074.16	ABHD18	9.24686	9.32886	9.52009	9.53441	9.46884	9.41125	9.54297	9.62178	9.41429	9.23806	9.48074	9.34989	9.2074	9.18897	9.47686	9.2504	9.54268	9.17664	9.37844	9.21643	9.51908	9.50404	9.37946	9.41429	9.31462	9.35715	9.38167	9.5705	9.67024	9.46827	9.47015	9.4395	9.49982	9.40864	9.44508	9.32047	9.41262	9.4289	9.45817	9.2173	9.42861	9.25175	9.62094	9.47983	9.46568	9.42551	9.36945	9.45959
ENSG00000140526.18	ABHD2	14.2448	14.2621	13.7832	14.2426	13.9709	14.3802	14.3019	14.1971	14.2421	13.9308	14.1313	14.3983	13.9841	14.3108	13.9223	13.6467	14.3483	14.0906	14.3879	13.8882	14.4721	13.6372	14.1373	14.0129	14.0965	14.0791	14.2104	13.7929	14.1197	14.1695	14.3328	14.0544	14.0817	14.3413	13.9463	14.3805	13.8477	14.1244	14.2782	14.1837	14.3716	13.9756	14.3963	13.9894	13.8247	14.0589	14.147	14.1084
ENSG00000158201.10	ABHD3	10.4866	10.5576	10.8669	10.7851	10.5909	10.5846	10.5954	10.8369	10.7972	10.6775	10.7613	10.641	10.4835	10.4693	10.6467	10.2874	10.5181	10.5851	10.5584	10.6208	10.7	10.4301	10.7637	10.5098	10.559	10.596	10.6428	10.8581	10.9015	10.6416	10.7394	10.6851	10.9213	10.8594	10.8223	10.8079	10.6667	10.6059	10.684	10.6358	10.5886	10.7204	10.7481	10.5817	10.5296	10.8698	10.5312	10.5463
ENSG00000100439.10	ABHD4	9.43606	9.31215	10.0756	9.51115	9.6827	9.92989	9.52566	10.1821	9.73679	9.61045	10.1171	9.40849	9.48843	9.42331	9.88675	9.51846	9.944	9.52955	9.23365	9.43685	9.61967	9.28693	9.77519	9.31365	9.11919	9.4568	9.4159	10.1032	9.72746	9.73718	9.73023	9.48939	10.0453	9.69349	9.45867	9.52233	9.23239	10.1146	9.8428	9.59387	9.2173	9.39971	9.74443	9.67905	9.29209	9.79378	9.37495	9.30593
ENSG00000011198.10	ABHD5	12.6222	12.7047	12.2502	12.7848	12.8922	12.5684	12.6366	12.6877	12.399	12.7028	12.3074	12.802	12.1368	12.6665	12.4581	12.6703	12.323	12.8227	12.7817	12.7123	12.4451	12.456	12.4017	12.1972	12.4471	12.818	12.9877	12.418	12.7872	12.9752	12.661	12.7996	12.7454	12.5329	12.7745	12.8776	12.7044	12.5365	12.2498	12.8054	13.0252	12.9226	12.4647	12.285	12.5411	12.4585	12.2567	12.5984
ENSG00000163686.15	ABHD6	9.27442	9.05331	9.50771	9.32011	9.2115	9.13904	9.58353	9.71924	9.2839	9.6802	9.3223	9.29195	9.68029	9.31859	9.46447	9.44058	9.94509	9.39852	9.69103	9.41393	9.61211	9.20964	9.3118	9.69595	9.30934	9.35483	9.01255	9.4679	9.32407	9.25915	9.15461	9.44785	9.48642	9.17272	9.59326	9.26929	9.23124	9.6287	9.76217	9.46297	9.59961	9.47623	9.664	9.43559	9.41398	9.42381	9.61461	9.40277
ENSG00000127220.6	ABHD8	8.01465	7.71769	7.88129	7.71273	7.7692	8.13715	7.97049	7.42612	7.84368	8.20333	8.59822	7.62483	8.72352	8.9044	8.70106	9.0448	8.23996	8.70042	9.14231	8.90722	8.57519	8.82494	8.74305	8.84226	8.47223	8.22035	7.79694	7.78439	7.41095	7.80529	7.66304	7.92367	7.08134	7.86951	8.45567	7.8219	9.05285	8.55595	8.39223	9.06338	9.05632	9.02682	8.52248	8.42545	8.65222	8.81276	8.92476	8.65284
ENSG00000136754.18	ABI1	12.4455	12.5196	12.4719	12.5033	12.4513	12.2538	12.5352	12.4003	12.4357	12.4015	12.1581	12.4485	12.0898	12.1984	12.0681	12.1117	12.1498	12.2406	12.3258	12.2638	12.3392	12.1411	12.1325	12.2063	12.3133	12.3815	12.3691	12.405	12.3871	12.3646	12.3484	12.4717	12.3416	12.4035	12.3572	12.4274	12.0051	12.0877	12.0658	12.1211	12.3101	12.28	12.2591	12.1906	12.2488	12.1783	12.099	12.2648
ENSG00000138443.17	ABI2	8.76386	8.89959	8.76924	8.95581	8.86418	8.81592	8.70648	8.91641	9.16737	8.83657	9.0566	8.87785	9.11216	8.90098	8.9117	8.93064	8.93117	8.60741	8.84077	8.74915	8.52317	8.80895	8.84715	9.24945	9.3405	8.67819	8.96909	8.8633	8.86485	8.74869	8.86346	8.71868	8.95282	9.12879	8.67972	8.91026	8.85979	8.95106	8.91113	8.68895	8.78419	8.89506	8.59178	8.91174	8.91142	8.80223	9.2433	8.98538
ENSG00000108798.9	ABI3	10.2108	9.26962	10.6655	9.78777	9.30774	10.5181	10.5633	10.2351	10.4804	10.4256	10.9924	9.45219	11.4169	10.4128	10.8236	9.91772	10.8444	10.3411	9.87928	10.2407	10.7142	10.9523	11.0228	11.1084	9.96966	10.3459	9.36899	10.6637	10.1253	9.42748	10.2615	10.5523	9.98219	10.2928	10.4094	9.6794	10.6189	10.6837	10.8292	10.4226	9.97917	10.364	10.682	11.1847	10.9368	10.7671	11.2129	10.0345
ENSG00000154175.18	ABI3BP	5.78818	5.74066	5.60689	5.655	5.68744	5.8434	5.54983	5.74406	5.80184	5.58635	6.06432	5.67873	5.71171	5.88704	5.85629	6.10578	5.89472	5.72847	5.78724	5.65976	5.65298	5.90535	5.80552	5.66299	5.6162	5.53506	5.85142	5.98352	5.88564	5.57953	5.76867	5.61661	5.87246	5.62728	5.81429	5.57817	6.03145	5.89507	6.31397	5.61974	5.75846	5.65587	5.60107	5.85851	5.96016	5.88421	5.79398	5.72236
ENSG00000119328.12	ABITRAM	9.08858	9.25408	9.07	9.36021	9.19749	9.25813	9.16732	9.36974	9.14904	9.26991	9.02972	9.20221	8.88481	9.00851	8.99436	9.00357	9.13456	9.1415	9.1739	9.01085	9.27428	8.93524	8.94965	9.03252	9.07178	9.06286	9.12608	9.2012	9.29613	9.21563	9.27768	9.18341	9.52339	9.16603	8.9795	9.31077	9.0267	9.08183	9.09879	8.99579	9.19441	9.14501	9.2078	9.14141	8.95266	8.93263	8.85152	9.19631
ENSG00000097007.19	ABL1	10.1442	10.0946	10.4702	9.99618	10.0711	10.3241	10.2978	10.2551	10.2492	10.1485	10.605	10.1557	10.6939	10.5428	10.4888	10.3593	10.5285	10.2067	10.4152	10.4994	10.3914	10.5678	10.5377	10.4467	10.5056	10.2417	10.1873	10.47	9.86131	10.1382	10.2708	10.3316	10.0441	10.3441	10.3426	10.1468	10.2567	10.3811	10.453	10.4935	10.4455	10.4331	10.4098	10.5142	10.5494	10.5397	10.5933	10.5419
ENSG00000143322.21	ABL2	11.4426	11.4441	11.5897	11.5858	11.1148	11.39	11.3087	11.495	11.5972	11.3862	11.5909	11.3023	11.5828	11.1527	11.6533	11.0463	11.8232	11.1606	11.0085	11.1943	11.6711	11.3392	11.4371	11.6824	11.225	11.3063	11.1995	11.6345	11.5048	11.1675	11.476	11.2676	11.3876	11.5809	11.2773	11.3211	11.0769	11.8624	11.6353	11.0463	11.0188	11.2214	11.6965	11.5659	11.4887	11.6823	11.7038	11.2036
ENSG00000099204.20	ABLIM1	6.93716	6.81238	5.95191	6.71463	6.82459	6.42508	6.06872	6.25657	6.43686	6.26866	6.41293	6.96783	6.26033	6.7022	6.35329	6.96169	6.35392	6.61423	6.55463	6.7381	6.26251	6.49354	6.67861	6.40421	6.57452	6.61499	7.02134	5.96608	6.55421	7.1454	6.63368	5.96657	6.18988	6.45358	6.09704	6.58822	6.21659	6.18864	6.38166	6.60151	6.73739	6.63995	6.24068	6.01318	6.29933	6.30699	6.03644	6.15429
ENSG00000163995.21	ABLIM2	4.26272	4.1709	3.97812	4.1577	4.2345	3.99382	4.12363	4.20285	4.00702	4.10545	4.33404	4.10312	3.99697	4.12835	4.0646	4.5396	4.09077	4.03971	4.12577	4.18868	4.08465	4.05251	4.11064	3.98519	4.04582	4.11101	4.12435	3.92311	3.99991	4.31907	4.04066	4.20782	4.12203	4.02266	4.19986	4.13769	4.16189	4.0371	4.34168	4.18948	4.19068	4.13198	4.03939	4.11682	4.07605	4.05836	3.97287	4.13559
ENSG00000173210.20	ABLIM3	4.86404	4.54043	4.99201	4.51288	4.51197	4.70571	4.53273	5.23017	4.68337	4.60182	5.2649	4.48256	4.72053	4.523	4.85396	5.1766	5.15503	4.68586	4.47616	4.7277	4.6331	4.6753	4.74108	4.50342	4.45271	4.47794	4.54604	4.81959	4.55987	4.5304	4.69955	4.48808	5.23703	4.61814	4.45848	4.52712	4.44632	5.12904	5.0502	4.53939	4.529	4.65002	4.80973	4.8963	4.55208	4.75901	4.52852	4.60095
ENSG00000175164.16	ABO	5.13924	4.75521	4.57448	4.73258	4.59632	4.72341	4.54156	4.70977	4.74141	4.61069	5.10757	4.95721	4.88023	4.61414	4.78395	5.41314	4.96055	4.6709	4.77401	4.87444	4.54163	4.73318	4.85654	4.77861	4.61254	4.6929	4.64906	4.65635	4.6916	4.66243	4.80342	4.56687	5.22537	4.82737	4.51088	4.84311	5.13233	4.72296	5.21814	4.61798	4.67077	4.74397	4.52639	4.7939	4.80637	4.61413	4.74144	4.57858
ENSG00000159842.15	ABR	13.0193	12.8165	13.1812	12.7965	12.8042	13.0758	12.9924	12.9541	12.8844	12.957	13.1652	12.8588	13.3406	13.3583	13.1258	12.8946	13.1797	12.9917	12.9591	13.413	13.0411	13.2089	13.3209	13.1358	13.1356	13.1723	13.0122	13.2147	12.8081	12.8843	13	13.0625	12.9134	12.9696	13.2495	13.0698	13.2038	13.1539	13.1352	13.3393	13.1411	13.3961	13.1665	13.3753	13.2024	13.3264	13.3364	13.2426
ENSG00000174429.4	ABRA	3.17763	3.18671	3.14865	3.23565	3.1613	3.22011	3.22762	3.18617	3.20465	3.12953	3.36228	3.16017	3.30826	3.18068	3.25484	3.37732	3.22794	3.19606	3.15269	3.23648	3.20987	3.22256	3.2673	3.28642	3.20012	3.16817	3.1992	3.30295	3.3056	3.15449	3.1723	3.17369	3.24047	3.1792	3.21759	3.19397	3.29094	3.3717	3.36285	3.15013	3.19083	3.11698	3.29427	3.25922	3.25349	3.24915	3.29631	3.22428
ENSG00000146386.8	ABRACL	10.7573	11.2662	9.8821	10.2507	11.0655	9.84024	10.9101	10.5874	10.7585	10.7755	10.3881	10.4609	10.0927	10.5079	10.2126	10.1959	9.61427	10.4907	10.5279	10.2399	10.6379	9.92409	10.4032	10.4912	10.7545	10.7879	11.1855	9.78436	10.3463	11.1055	9.98594	10.9303	10.7575	10.8161	10.8484	10.5869	10.7404	10.1324	9.78104	10.4492	10.654	10.341	10.4671	10.6161	10.022	10.4885	10.3799	10.8227
ENSG00000163322.14	ABRAXAS1	7.73057	7.99564	7.78487	7.96727	7.94664	7.75949	7.91895	7.89955	7.7705	7.66559	7.69642	8.01483	7.61423	7.87973	7.58397	7.96255	7.77572	7.80144	7.76744	7.6018	7.67779	7.5717	7.68842	7.69402	7.70581	7.69131	7.85479	7.83986	7.9499	7.81962	7.85041	7.93281	7.73787	7.65883	7.52811	7.87551	7.89146	7.61347	7.47127	7.68648	7.78192	7.57949	7.73556	7.66264	7.81598	7.61264	7.81447	7.5789
ENSG00000165660.8	ABRAXAS2	10.3314	10.5291	10.355	10.5084	10.4005	10.2629	10.3938	10.3913	10.3078	10.2065	10.2297	10.5134	10.2458	10.1514	10.1265	10.0971	10.2915	10.1512	10.2153	10.1884	10.3069	10.0498	10.0126	10.1047	10.1138	10.3082	10.3742	10.3466	10.3451	10.3984	10.3475	10.3277	10.3842	10.2864	10.2707	10.3555	10.0383	10.0433	10.0819	10.1653	10.3505	10.2565	10.1853	10.1778	10.1116	10.1884	10.0609	10.17
ENSG00000146109.5	ABT1	9.3557	9.31009	9.36617	9.24023	9.29468	9.41528	9.47995	9.1633	9.35975	9.25741	9.33056	9.41233	9.49078	9.60675	9.44643	9.55452	9.40471	9.58683	9.56647	9.47707	9.52064	9.39947	9.42634	9.46241	9.44938	9.46115	9.25023	9.43346	9.30913	9.30099	9.29124	9.44671	8.88383	9.41145	9.36465	9.24212	9.56184	9.35204	9.3226	9.69006	9.52827	9.44725	9.34	9.31128	9.34376	9.38649	9.40159	9.38272
ENSG00000114626.18	ABTB1	8.14001	7.93972	8.07887	7.71375	8.09888	8.28809	8.15417	7.85074	8.13314	8.24831	8.55785	8.04801	8.71703	9.05931	8.47904	8.49746	8.21637	8.45841	8.18666	8.48667	8.16894	8.78681	8.87954	8.34743	9.05226	8.45803	8.08578	7.86023	7.99977	8.09085	7.98716	8.34862	7.8947	7.99741	8.2817	7.7917	8.85221	8.32744	8.12306	8.63601	8.27615	8.15577	8.24575	8.39228	8.51299	8.51787	8.53426	8.8855
ENSG00000166016.6	ABTB2	5.44782	5.29419	5.40955	5.28143	5.25906	5.44257	5.36677	5.21635	5.34297	5.53996	5.67102	5.47765	5.70804	5.5336	5.76924	5.85122	5.75507	5.3515	5.33076	5.34923	5.63899	5.49981	5.64795	5.39826	5.61205	5.36107	5.29621	5.25786	5.24555	5.24732	5.45555	5.34021	5.24908	5.3671	5.41655	5.37913	5.54328	5.66824	5.66637	5.49803	5.30717	5.45223	5.64406	5.67236	5.54967	5.63105	5.66184	5.63486
ENSG00000151136.15	ABTB3	5.00221	4.71566	4.55265	4.65335	4.737	4.60718	4.66563	4.5481	4.64195	4.61922	4.98176	4.85316	4.78212	4.62328	4.57094	5.16531	4.85798	4.54022	4.73713	4.72898	4.58739	4.77644	4.65165	4.9077	4.58883	4.58432	4.71042	4.60657	4.72316	4.76245	4.67771	4.82877	4.82499	4.7515	4.63312	4.59098	4.81655	4.54989	5.25003	4.69043	4.84277	4.618	4.53002	4.57536	4.95725	4.75632	4.86417	4.53302
ENSG00000060971.19	ACAA1	10.1455	10.177	10.2959	10.0564	10.1868	10.1156	10.1993	10.137	10.2446	10.4875	10.219	10.1388	10.4008	10.744	10.4018	10.1383	10.1915	10.3909	10.2969	10.2631	10.2626	10.3086	10.5324	10.3013	10.3718	10.2084	10.2469	10.2839	10.2022	10.0442	10.0189	10.1968	10.065	10.2497	10.3577	10.1369	10.4768	10.3263	10.3327	10.4846	10.1334	10.1841	10.3195	10.0852	10.2352	10.3639	10.4892	10.422
ENSG00000167315.18	ACAA2	11.6792	11.786	11.9547	11.7535	11.6084	11.6382	11.7092	11.8194	11.6866	11.6352	11.6222	11.7248	11.6753	11.5043	11.4978	11.4253	11.8273	11.569	11.6684	11.5496	11.7889	11.4998	11.5085	11.6582	11.5561	11.6561	11.6757	11.9763	11.8573	11.6275	11.7027	11.6383	11.8261	11.7436	11.578	11.7262	11.4484	11.6364	11.7578	11.4151	11.6137	11.5904	11.7437	11.7469	11.5579	11.5095	11.4703	11.5725
ENSG00000278540.5	ACACA	9.89873	9.82195	10.2336	9.59617	9.76763	9.97524	9.91991	9.82649	9.85706	9.83047	9.95844	9.72057	10.0162	9.79179	9.95308	9.95659	10.2487	9.42566	9.9544	9.75168	10.1182	9.994	9.98219	10.0376	9.87246	9.67963	9.80246	10.1572	9.57493	9.83022	10.0748	9.70242	9.90772	9.74074	9.59916	9.68377	9.59407	9.92752	10.2682	9.58362	9.86898	9.74016	9.96775	10.0644	10.0284	9.95911	10.1699	9.90328
ENSG00000076555.15	ACACB	9.65819	10.0568	9.81727	10.0974	9.98278	10.4124	9.81322	10.2963	9.84589	9.82371	10.1787	10.1584	9.73069	10.2991	10.3431	10.7154	10.1458	10.3702	9.7974	10.2368	10.0637	10.8855	10.4285	10.2098	9.87301	9.91755	10.2483	9.92387	10.2863	10.1732	10.2738	9.84505	10.1177	9.93454	10.1786	10.3941	10.2807	10.4314	10.0474	10.6505	9.99344	10.4274	10.3124	10.1815	10.8675	10.4745	10.5584	10.0554
ENSG00000111271.15	ACAD10	9.48543	9.36515	9.50197	9.20067	9.45616	9.55181	9.42221	9.58424	9.32653	9.57568	9.58662	9.45832	9.59881	9.67648	9.73284	9.65202	9.38432	9.49026	9.40876	9.53087	9.43387	9.6301	9.85183	9.47594	9.68883	9.45624	9.46343	9.54139	9.38467	9.44518	9.44705	9.51664	9.52325	9.39889	9.64807	9.46427	9.70545	9.65187	9.55686	9.61125	9.43619	9.2849	9.57049	9.54695	9.49247	9.61656	9.64502	9.69556
ENSG00000240303.8	ACAD11	4.47531	4.35544	4.39201	4.42111	4.37977	4.66608	4.42466	4.44186	4.44924	4.49709	4.75394	4.50244	4.70608	4.62063	4.87119	4.47052	4.48356	4.53761	4.46726	4.71008	4.6095	4.64717	4.75956	4.61231	4.53601	4.50412	4.30119	4.50049	4.38526	4.44485	4.55621	4.46929	4.41665	4.33128	4.48415	4.48011	4.78536	4.59352	4.6526	4.5446	4.50951	4.45312	4.67479	4.65135	4.57954	4.71555	4.7046	4.55328
ENSG00000151498.12	ACAD8	9.7528	9.78619	9.62088	9.85242	9.69336	9.84678	9.62224	9.74834	9.82921	9.84449	9.75729	9.73544	9.88102	9.82095	10.0756	9.63359	9.60723	9.99504	9.625	9.58336	9.85431	9.58036	9.79563	9.82162	9.83309	9.80082	9.76198	9.59084	9.91481	9.66583	9.86461	9.5219	9.57974	9.98933	9.82629	9.56783	9.89951	9.89692	9.74981	9.96295	9.48561	9.58014	9.86776	9.52539	9.56419	9.74791	9.89049	9.78485
ENSG00000177646.20	ACAD9	10.0452	10.2524	10.1678	9.87061	10.147	10.0933	10.0425	10.1434	9.96804	10.1852	10.0483	9.96125	10.2845	10.1249	10.229	10.0052	10.096	10.0558	10.0454	10.0635	10.1216	10.1894	10.2644	10.195	10.1504	10.0882	10.2447	10.2459	10.0036	10.0857	9.99167	10.0392	9.95661	10.0177	10.1536	10.0602	10.1317	10.1084	10.1445	10.1001	10.057	9.95733	10.1998	10.1668	10.0997	10.2439	10.2963	10.1456
ENSG00000115361.8	ACADL	3.30459	3.14499	3.14169	3.29473	3.16428	3.16729	3.21724	3.13271	3.1684	3.28424	3.35299	3.22232	3.22388	3.13311	3.17679	3.46723	3.34524	3.18134	3.18853	3.22425	3.20268	3.17673	3.19999	3.21254	3.18305	3.14529	3.21755	3.14309	3.18358	3.22961	3.23416	3.14716	3.30181	3.17027	3.20326	3.22389	3.15447	3.29313	3.6456	3.13324	3.16358	3.14735	3.22957	3.13417	3.18045	3.193	3.13494	3.13598
ENSG00000117054.15	ACADM	11.0487	11.3887	11.5419	11.2195	11.3295	11.181	11.1799	11.296	11.3221	11.2031	11.086	11.3685	11.03	10.9008	11.1988	11.0024	11.099	10.721	11.1822	11.0535	11.3578	10.9905	11.0302	11.0527	10.9136	11.0431	11.3248	11.6342	11.2366	11.322	11.2942	11.1531	11.2927	11.2634	11.0934	11.3323	10.9334	11.3757	11.0126	10.7411	11.2071	11.1149	11.2811	10.9917	11.0463	11.0718	11.0436	10.9567
ENSG00000122971.9	ACADS	9.70699	9.29898	9.72483	9.3422	9.36736	9.69955	9.51916	9.40444	9.6083	10.1529	10.2218	9.23928	10.2677	10.1348	10.1615	10.2847	9.82039	10.0552	10.2447	10.2717	10.0198	10.1835	10.2561	9.99617	9.60115	9.84399	9.48271	9.69077	9.12321	9.36634	9.38188	9.53357	8.74024	9.58844	10.0553	9.39821	10.3485	10.0999	9.86704	10.2466	10.1558	10.1288	10.0982	9.92031	10.0293	10.1497	10.1426	9.80795
ENSG00000196177.13	ACADSB	9.4027	10.1001	9.75513	9.59234	9.60746	10.1654	9.68221	10.5927	9.87824	10.2098	9.92248	10.1261	9.74959	9.33608	9.41749	9.7556	9.95709	10.1016	9.83628	9.63937	9.88362	9.60831	9.72774	9.86653	9.22151	9.48557	9.93518	9.74478	9.71527	9.59492	10.1763	9.68233	10.7337	9.80819	10.2698	10.1386	9.12662	9.58085	9.72024	10.0388	9.88618	9.70898	9.89788	9.79407	9.79499	9.7663	9.82272	9.3415
ENSG00000072778.20	ACADVL	13.4649	13.4211	13.2226	13.1423	13.3739	13.0812	13.2679	13.0481	13.327	13.5283	13.2475	13.1143	13.4009	13.3192	13.3712	13.2622	12.9335	13.2521	13.4374	13.423	13.1905	13.3324	13.6245	13.2352	13.5674	13.4353	13.2963	13.0518	12.8811	13.2741	13.0427	13.2629	12.9113	13.4137	13.369	13.1799	13.2156	13.1137	13.0345	13.3314	13.3497	13.1345	13.2214	13.2439	13.0835	13.4648	13.1302	13.4159
ENSG00000157766.19	ACAN	3.70255	3.34158	3.32698	3.32507	3.32265	3.35491	3.40507	3.30947	3.30943	3.34374	3.83335	3.33588	3.35358	3.32733	3.31189	4.13987	3.58129	3.35447	3.31142	3.34659	3.34882	3.31187	3.32926	3.31109	3.31015	3.30976	3.32676	3.32966	3.33483	3.36767	3.44164	3.32904	3.52728	3.30998	3.34735	3.38646	3.31586	3.4017	3.78934	3.31053	3.31222	3.31114	3.36744	3.31236	3.31297	3.3707	3.3139	3.31595
ENSG00000072818.12	ACAP1	7.77216	7.44821	7.47499	7.38412	7.73367	7.75143	7.32393	7.14712	7.75007	7.72762	7.46569	7.47591	7.88429	7.90546	8.04594	7.93993	7.50467	7.83977	7.55454	7.94876	7.64766	8.15062	8.17477	7.81628	8.12479	7.714	7.70285	7.4009	7.3056	7.67635	7.5606	7.50304	6.99437	7.71017	7.43997	7.43546	8.16666	7.66875	7.40828	8.01938	7.68089	7.4631	7.78121	7.73605	7.68129	8.10483	7.98584	7.70265
ENSG00000114331.15	ACAP2	13.2025	13.3284	13.373	13.3305	13.3623	13.2921	13.5616	13.2092	13.3087	13.3404	13.0509	13.3498	13.0925	12.8875	12.9482	12.9404	12.9877	13.034	13.1507	12.9986	13.3413	13.1034	12.9601	13.085	13.021	13.2055	13.149	13.3657	13.2725	13.3405	13.354	13.5307	13.2548	13.2812	13.2898	13.405	12.6357	13.0379	12.8299	12.9243	13.2235	13.1505	13.2372	13.0676	13.2345	13.0053	13.0957	13.08
ENSG00000131584.19	ACAP3	8.63138	8.31396	8.46351	8.0827	8.53892	8.62897	8.6182	8.04554	8.44855	8.9922	9.09872	8.20553	9.46788	9.35069	9.56678	9.29267	8.52466	8.95271	9.23919	9.46484	9.07393	9.79334	10.0199	9.3711	9.60388	8.69998	8.45691	8.40839	7.80974	8.40244	8.24431	8.64072	7.88188	8.47636	8.77304	8.05354	9.51789	9.11631	8.81633	9.26327	9.09114	8.97321	9.21624	9.38496	9.32055	9.67144	9.47935	9.44284
ENSG00000075239.14	ACAT1	10.8785	10.8748	10.8367	10.9053	11.0617	10.6539	10.7503	10.8742	10.8219	10.8487	10.444	10.7211	10.6488	10.5711	10.6807	10.7636	10.8465	10.7684	10.9731	10.6042	10.7842	10.8002	10.5042	10.8039	10.5318	10.8975	10.9282	10.8993	10.9555	11.0428	10.7782	10.7284	10.9674	10.8972	10.8252	10.8543	10.584	10.6806	10.8468	10.5988	11.0644	10.794	10.7225	10.5996	10.8839	10.5827	10.7242	10.5486
ENSG00000120437.9	ACAT2	9.16645	9.38458	9.64008	8.81581	9.301	9.40849	9.03025	9.24224	9.35316	9.46149	8.96043	9.66868	9.29021	9.15319	9.37158	9.39248	9.67099	8.93411	9.43642	9.11484	9.99128	9.41412	9.51897	9.51062	9.15475	8.81065	9.33251	9.84254	8.7891	9.32139	9.53604	8.78593	9.38506	9.18711	9.15515	9.29856	8.92875	9.44047	10.039	9.32208	9.13021	9.14843	9.78664	9.29439	9.45098	9.43623	9.46686	9.25212
ENSG00000182827.9	ACBD3	11.4341	11.5191	11.4518	11.4023	11.3611	11.3643	11.3992	11.4493	11.3023	11.2058	11.2767	11.2588	11.1809	11.143	11.0435	10.928	11.1914	11.064	11.1552	11.251	11.3195	10.995	11.0791	11.1767	11.2599	11.4237	11.3878	11.4182	11.3432	11.3684	11.3571	11.3595	11.5691	11.338	11.2327	11.4392	10.859	11.1743	11.0389	11.0473	11.1982	11.2984	11.2736	11.2708	11.1889	11.2123	11.1588	11.1582
ENSG00000181513.15	ACBD4	7.07408	6.89207	6.78688	6.89967	6.96916	7.05363	6.99884	6.75897	6.85906	7.10304	7.05437	7.05073	6.9097	7.51774	7.20454	7.3439	7.00395	7.1713	7.04483	7.26106	7.17515	7.30929	7.29606	7.00213	7.06911	7.18	7.05004	6.85024	7.05162	7.07194	6.95122	7.07378	6.73458	6.94843	7.22755	6.90465	7.60932	6.97845	6.86166	7.54483	7.14723	6.99633	7.16466	7.17053	7.03237	7.29869	7.15766	6.98819
ENSG00000107897.20	ACBD5	11.3946	11.4873	11.3466	11.3254	11.4924	11.3043	11.5522	11.3683	11.2954	11.4526	11.1267	11.3392	11.0917	11.1761	11.1347	11.1508	11.1691	11.1037	11.2702	11.1453	11.284	11.2114	11.1804	11.2192	11.2882	11.3738	11.4611	11.4978	11.3089	11.4596	11.4264	11.5392	11.4049	11.2997	11.5216	11.471	10.9636	11.1696	11.0447	11.0915	11.2465	11.2627	11.2478	11.1673	11.3319	11.2209	11.2145	11.2731
ENSG00000230124.8	ACBD6	9.05286	9.13054	9.05326	9.01768	8.98116	9.07484	9.03239	9.14327	8.96654	8.98353	9.16409	8.90428	9.3978	9.16578	9.3643	9.24938	9.2528	9.30849	9.1423	9.32917	9.31665	9.21546	9.17703	9.15606	9.00899	8.99286	9.0152	9.00487	9.04979	8.99113	8.96516	9.01018	8.99257	9.09607	8.98846	9.02604	9.42208	9.28111	8.99815	9.26997	9.15407	9.36172	9.17392	9.2941	9.14157	9.23655	9.13233	9.10839
ENSG00000176244.7	ACBD7	3.91404	3.7692	3.72654	3.98462	3.85391	3.76489	3.70565	3.77866	3.71443	3.72748	3.86163	3.81813	3.99438	3.77564	3.75334	3.99856	3.89221	3.87766	3.79804	3.81605	3.76389	3.81435	3.83918	3.77163	3.69449	3.80218	3.78401	3.70305	3.84491	3.74191	3.7332	3.8052	3.92777	3.75122	3.68446	3.78698	3.6973	3.85655	3.99521	3.80014	3.80588	3.72347	3.73972	3.74339	3.70446	3.85615	3.69216	3.73201
ENSG00000110455.14	ACCS	8.76401	8.68538	8.30487	9.22115	9.04104	8.56337	8.763	9.3042	8.63728	8.67104	9.52898	8.73869	8.84883	10.0335	8.86063	8.76415	8.17876	9.81764	8.5832	9.72563	9.76671	9.19655	9.27862	8.89238	10.0035	8.86964	8.8056	8.21954	9.32574	8.82006	8.48814	8.9892	9.07885	8.65201	8.73686	8.67632	10.1597	8.51609	8.68087	9.90306	8.54782	9.33666	9.81688	9.85435	9.05542	9.04904	9.159	9.88621
ENSG00000205126.2	ACCSL	1.89482	1.87763	1.85883	1.8585	1.85563	1.85578	1.85592	1.86672	1.85583	1.86187	1.9421	1.86043	1.85642	1.85597	1.85624	2.01647	1.98472	1.85647	1.86881	1.85609	1.8562	1.85624	1.85611	1.86845	1.85595	1.85589	1.88953	1.85931	1.89475	1.85572	1.91416	1.85609	1.89725	1.85592	1.86255	1.86054	1.85691	1.87229	1.91511	1.85601	1.8563	1.85612	1.85622	1.8831	1.85642	1.85634	1.85658	1.85692
ENSG00000102977.17	ACD	7.77172	7.45132	7.52561	7.33689	7.56286	7.51393	7.7182	7.13572	7.61515	7.59911	7.85551	7.42484	7.80163	8.09103	7.71962	8.02774	7.34617	7.87921	8.01556	7.92027	7.70895	7.95753	7.9415	7.89708	7.87378	7.82859	7.48069	7.29325	7.2916	7.4792	7.38052	7.67927	6.95708	7.57991	7.85453	7.34263	8.02233	7.418	7.22722	7.93362	7.80265	7.9439	7.694	7.7658	7.77422	7.70491	7.86835	7.87343
ENSG00000159640.17	ACE	11.3831	10.909	11.5154	10.9706	10.7445	11.2939	11.5641	11.1242	11.4304	11.5738	11.4899	11.1686	12.0897	11.9978	11.7505	11.3313	11.9126	11.1749	11.7045	11.7285	11.6011	12.0748	12.2068	11.9893	11.9582	11.4916	11.2228	11.5514	10.9659	10.9324	11.1089	11.5776	10.9041	11.4752	11.583	11.3339	11.8229	11.7955	11.8486	11.6496	11.6696	11.6674	11.6496	11.7642	12.0236	12.0411	12.0812	12.0197
ENSG00000130234.13	ACE2	2.90991	2.78435	2.74282	2.79767	2.74636	2.73565	2.73598	2.74813	2.73577	2.79762	2.83365	2.78605	2.75307	2.76214	2.75154	3.08609	2.95084	2.75343	2.75087	2.73639	2.75115	2.75151	2.73643	2.73643	2.73606	2.74853	2.74888	2.74393	2.82122	2.75859	2.77628	2.73639	2.85438	2.74883	2.7514	2.8253	2.73832	2.78945	3.25408	2.74962	2.752	2.75047	2.80733	2.73693	2.73717	2.76741	2.73754	2.75729
ENSG00000167769.5	ACER1	1.35065	1.35897	1.33949	1.33926	1.3373	1.34783	1.3375	1.33745	1.33744	1.34157	1.39538	1.34058	1.3654	1.33753	1.33772	1.48303	1.338	1.33787	1.33767	1.33762	1.33769	1.33772	1.33763	1.33763	1.33752	1.33748	1.33751	1.33981	1.34045	1.33737	1.37258	1.33762	1.365	1.3375	1.34203	1.34065	1.33817	1.33803	1.41372	1.33757	1.33776	1.33763	1.35052	1.33777	1.33784	1.33778	1.33795	1.33819
ENSG00000177076.6	ACER2	6.44204	6.46975	6.5348	6.53277	6.51309	6.94123	6.28227	6.72031	6.45821	6.1846	6.68047	6.87101	6.32709	6.67794	6.74031	6.68966	6.56526	6.81115	6.39365	6.46308	6.87654	6.58518	6.6285	6.266	6.31239	6.50747	6.54702	6.6182	6.80754	6.78374	6.86813	6.29394	6.62507	6.45171	6.56961	6.87358	6.59694	6.90458	6.78573	6.77154	6.5063	6.64357	7.07068	6.45567	6.57105	6.54395	6.27087	6.37347
ENSG00000078124.13	ACER3	13.212	13.2265	13.3267	13.3515	13.2399	13.0868	13.4537	13.3514	13.2602	13.2447	13.1458	13.2052	13.0742	12.9896	13.0772	12.9573	13.1536	13.0098	13.1082	12.9377	13.2738	13.1269	13.049	13.1094	13.0873	13.2271	13.2264	13.3715	13.374	13.2312	13.1964	13.4092	13.5287	13.2494	13.2925	13.3065	12.8967	13.155	13.0199	12.8806	13.1571	13.0613	13.2114	13.2863	13.2964	13.1944	13.1607	13.182
ENSG00000087085.16	ACHE	3.44617	3.24096	3.23933	3.29948	3.23851	3.2533	3.25581	3.2408	3.24071	3.25145	3.70475	3.24573	3.31447	3.33801	3.27728	3.68493	3.42065	3.24766	3.26005	3.25878	3.30647	3.29275	3.24377	3.25908	3.25634	3.26888	3.24177	3.24125	3.28721	3.23953	3.30099	3.2738	3.32896	3.26972	3.505	3.29032	3.31231	3.30634	3.62334	3.2861	3.27857	3.24383	3.30732	3.24608	3.31441	3.31143	3.23006	3.27318
ENSG00000100813.14	ACIN1	11.5721	11.624	11.5199	11.4864	11.7028	11.6363	11.7693	11.5455	11.6778	11.536	11.6181	11.4437	11.7346	11.9007	11.7579	11.5461	11.6481	11.5241	11.5331	11.6077	11.6161	11.8227	11.8478	11.7292	12.0588	11.5907	11.6601	11.4146	11.4825	11.5972	11.6576	11.7525	11.7132	11.6264	11.5299	11.4176	11.6171	11.725	11.6561	11.6673	11.5849	11.4738	11.647	11.8303	11.7208	11.787	11.8537	11.9341
ENSG00000213088.12	ACKR1	2.32746	2.24453	2.21437	2.21389	2.20976	2.22118	2.22222	2.21006	2.22157	2.21872	2.40814	2.21665	2.22584	2.21024	2.21064	2.48362	2.28941	2.21096	2.21052	2.21042	2.21057	2.21063	2.21045	2.21044	2.21022	2.21013	2.21018	2.21505	2.21638	2.20989	2.23563	2.22347	2.33425	2.21018	2.21969	2.21682	2.2116	2.2113	2.39982	2.2229	2.21072	2.21045	2.23791	2.2251	2.2109	2.21077	2.21112	2.21162
ENSG00000144648.16	ACKR2	3.76847	3.55285	3.57704	3.59925	3.53516	3.57418	3.56745	3.5885	3.56437	3.52801	3.69563	3.67554	3.64356	3.5562	3.57847	3.98368	3.72879	3.57041	3.61641	3.68625	3.54824	3.60648	3.58745	3.5462	3.54258	3.54111	3.52889	3.55146	3.63573	3.57201	3.54469	3.57343	3.79429	3.5288	3.5309	3.56412	3.60091	3.62687	3.85039	3.62138	3.53519	3.66424	3.5634	3.56628	3.61458	3.53587	3.53996	3.52633
ENSG00000144476.6	ACKR3	9.80853	10.4775	8.70743	10.2748	11.0218	9.49514	10.0643	10.3996	9.83946	10.2349	9.58457	10.7123	8.75602	11.3072	9.75974	10.5985	8.37973	10.8144	10.8453	9.88739	9.94321	9.30372	9.38556	8.93036	10.3914	10.2559	10.9534	8.52072	9.93922	10.7425	9.35662	10.3502	10.2682	9.8737	10.6132	10.6649	10.5597	9.37523	8.23048	11.2951	11.3261	9.97974	9.5751	9.18823	9.11276	9.42494	8.89839	10.5407
ENSG00000129048.7	ACKR4	3.00783	2.92614	2.99533	3.02918	2.96392	2.96947	2.99322	3.0484	2.98037	2.98339	3.03459	2.93666	3.02687	2.91789	3.08596	3.05564	3.06105	3.01787	2.97368	2.97126	2.95346	2.95452	2.97189	3.07625	3.01276	2.90714	2.97517	2.95519	3.02249	2.95034	3.02685	2.97137	3.00344	2.96563	2.99079	2.93741	3.07466	3.04028	2.98452	2.93888	2.92157	2.94095	3.00684	3.10109	3.02679	3.1649	2.98742	2.92864
ENSG00000131473.17	ACLY	12.1847	12.0969	12.3254	12.0105	12.1629	12.2089	12.2611	12.184	12.2057	12.1973	12.1781	12.1649	12.26	12.4632	12.1224	12.1883	12.2266	12.0569	12.1937	12.2484	12.2948	12.1708	12.2277	12.3451	12.3508	12.2174	12.1358	12.3177	11.9143	12.2221	12.1838	12.2164	12.1449	12.1949	12.1994	12.2267	11.9696	12.149	12.2398	12.2405	12.2388	12.267	12.2039	12.1379	12.1992	12.1627	12.3537	12.4168
ENSG00000153086.14	ACMSD	3.17366	3.07192	3.09939	3.07065	3.06785	3.11043	3.05085	3.14219	3.12237	3.09609	3.30754	3.04978	3.1951	3.09615	3.19558	3.17498	3.16977	3.10997	3.05273	3.03985	3.1376	3.09139	3.14499	3.08836	3.19676	3.09383	3.06217	3.07681	3.11688	3.0595	3.18325	3.12228	3.23788	3.09482	3.05463	3.05004	3.24875	3.1718	3.28252	3.0633	3.06697	3.06462	3.13859	3.13068	3.10874	3.28614	3.14009	3.12255
ENSG00000122729.19	ACO1	12.7559	13.1156	12.5798	12.7058	13.1098	12.1975	12.2678	12.3942	12.6041	12.6918	12.4653	12.8199	12.34	12.8208	12.4377	12.8087	12.3357	13.0315	13.1018	12.7463	12.6124	12.4851	12.5498	12.584	12.4354	12.8123	13.1378	12.5941	12.6994	13.2264	12.2351	12.3539	12.5816	12.7761	12.7615	12.9658	12.4327	12.6266	12.3995	13.1349	13.2898	12.8931	12.6943	12.3267	12.5373	12.5542	12.7062	12.541
ENSG00000100412.17	ACO2	11.2246	10.9891	11.3534	11.0403	11.0994	11.2728	11.2414	11.2794	11.2161	11.232	11.3304	11.0569	11.578	11.3687	11.3607	11.1989	11.3752	11.1354	11.301	11.3547	11.3713	11.2814	11.3412	11.3113	11.3923	11.2625	11.1362	11.3068	11.0687	11.1521	11.1789	11.2305	11.0291	11.3103	11.4858	11.1342	11.188	11.3133	11.3293	11.392	11.3363	11.2819	11.4294	11.3575	11.2433	11.356	11.2919	11.3699
ENSG00000102794.10	ACOD1	3.22174	3.13723	3.01501	3.10833	3.23086	3.12365	3.01989	3.01929	3.06011	3.14133	3.0391	3.20665	3.00991	3.36033	3.00952	3.14059	3.04002	3.12717	3.21537	3.09993	3.04636	3.02226	3.08985	3.02128	3.07381	3.18411	3.20485	3.01601	3.08374	3.22602	3.0874	3.1212	3.0497	3.11279	3.06821	3.0874	3.14639	3.02569	3.06831	3.18499	3.46605	3.06784	3.10516	3.02286	3.03707	3.07381	3.1066	3.01097
ENSG00000184227.8	ACOT1	8.96533	7.94003	9.30329	7.12937	8.81883	9.21297	9.13643	7.81431	8.59836	8.7596	9.2158	9.24007	9.06149	9.03075	9.65184	9.73042	8.80414	9.0155	9.79175	9.57261	9.01081	9.04672	9.008	9.07409	8.89367	8.99767	7.98186	9.40095	7.18375	8.82762	9.09479	9.11608	7.61033	8.72778	8.8054	9.24661	9.1181	9.53507	8.88641	9.11334	9.65202	9.50938	9.06952	8.66824	9.1442	8.87996	9.09758	9.14551
ENSG00000162390.18	ACOT11	7.28539	6.88549	7.44828	7.24286	6.65949	7.46574	7.48652	7.52328	7.68965	6.99033	7.97498	7.15283	8.71847	7.14871	8.35301	7.40388	8.09786	7.19005	7.13964	7.51171	7.91757	7.84815	8.31915	8.12059	7.76458	7.1045	6.97394	7.52712	7.5002	6.89071	7.58694	7.42479	7.21614	7.53285	7.11998	6.90004	7.62233	8.2555	8.14867	7.29931	6.99428	7.22842	8.04928	8.13661	7.87931	8.30504	8.20095	7.55897
ENSG00000172497.9	ACOT12	1.68989	1.62631	1.62885	1.62856	1.62612	1.62624	1.63769	1.62629	1.62629	1.63144	1.64187	1.66577	1.62679	1.6264	1.62664	1.81263	1.65737	1.62683	1.62657	1.62651	1.63943	1.62663	1.62652	1.62652	1.62639	1.62633	1.62637	1.65886	1.63004	1.63645	1.62647	1.62651	1.64063	1.62636	1.63202	1.6303	1.62721	1.65789	1.73902	1.62644	1.62668	1.62653	1.62662	1.6267	1.64085	1.62672	1.62692	1.62722
ENSG00000112304.11	ACOT13	9.79643	9.64951	10.1218	9.80231	9.58194	9.95329	9.58539	10.0772	9.93992	9.75888	10.0438	9.72804	10.0017	9.4627	10.0198	9.4192	10.2256	9.76588	9.54638	9.45085	9.97866	9.67487	9.84588	9.83843	9.57247	9.8356	9.55072	10.2065	9.86606	9.53182	9.93091	9.66682	9.85004	9.80898	9.68347	9.76174	9.7667	10.1447	10.137	9.55407	9.45953	9.45646	10.008	9.96405	9.69487	9.94927	9.78845	9.72587
ENSG00000119673.15	ACOT2	10.4896	10.1229	10.7203	9.91471	10.5635	10.5507	10.6543	10.1031	10.2699	10.1624	10.7031	10.6105	10.8799	10.5973	10.9045	11.0421	10.3834	10.5327	11.2221	10.9572	10.7169	10.5119	10.5221	10.6105	10.3861	10.534	10.1717	10.7392	9.9465	10.6211	10.4675	10.7654	10.0353	10.3296	10.2632	10.6565	10.7237	10.9003	10.5216	10.6352	11.0945	10.9938	10.7065	10.4254	10.5364	10.5464	10.7108	10.5071
ENSG00000177465.5	ACOT4	9.91902	10.0035	10.0488	10.0716	10.0896	10.0502	10.0124	10.2104	10.0125	10.0423	9.95789	10.3455	9.81253	10.0162	10.1138	10.1699	10.1277	10.4183	10.2159	10.4	10.2366	10.0356	9.95171	9.85465	9.76255	9.98963	9.95317	10.1616	10.1787	10.1336	10.1223	9.89012	10.1096	9.99633	10.0278	10.2733	10.3048	10.1192	10.1724	10.4291	10.154	10.4954	10.1368	9.93517	9.96015	9.96048	9.85895	9.96352
ENSG00000205669.4	ACOT6	2.13646	2.14913	2.15207	2.12685	2.10187	2.20654	2.11208	2.13041	2.11157	2.14618	2.22527	2.10629	2.15101	2.14219	2.26838	2.22131	2.28378	2.18681	2.13527	2.16486	2.16782	2.15829	2.17543	2.14487	2.17959	2.1021	2.11213	2.1816	2.10611	2.12867	2.16349	2.19449	2.19532	2.13166	2.15007	2.13856	2.20078	2.23034	2.15464	2.21881	2.13727	2.14503	2.20958	2.16024	2.16263	2.1935	2.21365	2.13237
ENSG00000097021.20	ACOT7	10.7617	10.0559	11.3338	10.1041	10.458	10.9177	10.7987	10.4461	10.5218	11.0248	10.8707	10.6818	11.4996	10.9511	10.4973	10.4874	10.9685	10.4408	11.0005	10.8751	11.1089	10.9148	10.8685	11.3208	10.7116	10.8855	9.92871	11.26	9.92695	10.2939	10.71	10.7715	10.1211	10.5468	11.0832	10.3929	10.8327	10.6524	10.7048	10.5101	10.7988	10.5105	11.0377	11.0876	10.9605	10.7999	11.2136	10.8549
ENSG00000101473.17	ACOT8	8.19812	8.12452	8.33941	8.11339	8.24297	8.41098	8.25149	8.34017	8.19015	8.33384	8.412	8.2826	8.52141	8.52183	8.62959	8.37677	8.49319	8.54143	8.4555	8.42687	8.48442	8.55171	8.55542	8.46414	8.50499	8.29079	8.22761	8.31665	8.15356	8.2642	8.26208	8.28184	7.97762	8.2565	8.34983	8.23617	8.83623	8.41913	8.25271	8.54878	8.34528	8.43369	8.44585	8.49194	8.3746	8.57089	8.47877	8.46393
ENSG00000123130.17	ACOT9	11.1474	11.3267	11.1734	11.184	11.2493	11.1231	11.2394	11.1925	11.1695	11.3425	10.9254	11.326	11.1264	11.1734	11.1219	10.9816	11.0944	11.3223	11.2062	11.1698	11.2263	11.1157	11.0184	11.1681	11.0247	11.1473	11.2779	11.1691	11.1364	11.2757	11.1383	11.2173	11.1482	11.1561	11.375	11.4194	11.1796	11.1745	11.1499	11.161	11.1838	11.2716	11.2176	11.0907	11.139	11.0298	11.1293	11.0563
ENSG00000161533.12	ACOX1	12.9744	12.8545	13.0589	12.9387	13.0413	12.9423	12.7723	13.0167	13.0134	12.769	12.7812	12.8733	12.7414	12.8104	12.8157	12.9253	12.8946	12.8982	12.8411	12.729	13.0137	12.6739	12.6949	12.8212	12.5222	13.0179	12.8249	13.0527	12.9595	13.0593	12.9918	12.7613	12.9248	13.0377	12.7405	12.9551	12.591	12.9475	12.8741	12.8599	12.962	12.8622	13.0045	12.5982	12.8696	12.7336	12.9222	12.5152
ENSG00000168306.13	ACOX2	3.79997	3.64204	3.7191	3.61589	3.6322	3.66755	3.62373	3.65141	3.76186	3.62024	3.81944	3.73796	3.96013	3.59173	3.73794	3.96475	3.96107	3.68128	3.64388	3.62959	3.66855	3.67056	3.78785	3.75859	3.62478	3.62259	3.64528	3.75838	3.6397	3.59702	3.62792	3.58195	3.79203	3.6238	3.67066	3.57213	3.61002	3.81794	3.84955	3.58081	3.57134	3.63045	3.75748	3.67446	3.58665	3.6506	3.6995	3.59383
ENSG00000087008.16	ACOX3	9.05525	8.88828	9.22196	9.00402	8.99821	9.09565	9.00074	9.12669	9.10809	9.02207	9.32277	8.97987	9.3501	9.27744	9.20723	9.07726	9.25671	9.15591	9.10818	9.35809	9.28246	9.18185	9.41816	9.16139	9.02071	9.05275	8.98593	9.23876	8.91112	8.935	9.08963	9.01587	8.8317	9.11464	9.09625	9.06929	9.14128	9.30034	9.16217	9.36914	9.12494	9.40614	9.30111	9.10713	9.13684	9.2654	9.30076	9.13257
ENSG00000153093.20	ACOXL	5.29359	5.15787	5.25894	5.00262	5.07043	5.27439	5.04257	5.12695	5.13555	5.20306	5.68578	5.23371	5.32175	5.65083	5.38466	5.82105	5.59495	5.46812	5.42807	5.28769	5.27676	5.36669	5.4485	5.40137	5.12167	5.20008	5.11872	5.1468	5.13371	5.18256	5.18492	5.08378	5.21042	5.18691	5.52748	5.20989	5.59869	5.36352	5.36709	5.5071	5.28238	5.43439	5.47073	5.34428	5.43412	5.2985	5.60332	5.33832
ENSG00000143727.16	ACP1	10.9426	11.0476	10.92	10.9483	10.9998	10.8615	10.9173	10.8827	10.8307	10.9157	10.7298	10.9773	10.7837	10.7395	10.7874	10.7039	10.7351	10.9606	10.9861	10.8439	10.9588	10.6846	10.6709	10.7228	10.7972	10.9865	10.9545	10.8623	11.051	11.0431	10.95	10.8844	10.836	10.8823	10.9173	11.0243	10.7771	10.8056	10.617	10.862	10.9811	10.9338	10.9347	10.7337	10.7721	10.8235	10.6401	10.7939
ENSG00000134575.13	ACP2	11.1222	11.0446	11.2549	10.4258	10.9884	10.7382	10.9522	10.5489	11.0903	11.223	11.0496	10.5254	11.4413	10.9272	10.8117	10.9177	10.9025	10.7426	11.1272	10.9195	11.0292	11.2421	11.0003	11.2424	10.8571	10.9386	11.0025	11.0795	10.4744	10.9397	10.5221	10.9282	10.3662	11.0528	11.1785	10.5252	10.7003	10.827	10.709	10.76	11.1099	10.6538	11.1058	11.0308	11.1925	10.9576	11.0681	10.897
ENSG00000014257.16	ACP3	6.1921	5.8537	6.36311	5.86669	5.42458	5.89044	5.9284	6.08326	6.20779	5.66979	5.86869	5.49599	6.35893	5.8371	6.1216	5.96894	6.51231	5.64513	5.75607	5.59169	6.08262	6.22438	6.00421	6.64897	5.64365	5.92953	5.65387	6.12868	6.02701	5.54087	6.06761	6.1086	6.22697	6.18573	5.78174	6.0249	5.67409	6.19396	6.71342	5.86577	5.87565	5.30713	6.09028	5.86661	6.31611	6.19945	6.31953	5.60179
ENSG00000142513.6	ACP4	3.19178	3.11992	3.0961	3.09189	3.08345	3.12619	3.11245	3.1193	3.10913	3.05003	3.31375	3.20957	3.11833	3.18468	3.22339	3.28469	3.16608	3.14514	3.08645	3.15128	3.1454	3.20226	3.19386	3.13045	3.1443	3.13127	3.17241	3.10201	3.04634	3.07632	3.13837	3.07318	3.07845	3.0916	3.14162	3.08288	3.19113	3.18125	3.26338	3.11595	3.06392	3.11968	3.07545	3.13922	3.14334	3.19754	3.14968	3.10374
ENSG00000102575.13	ACP5	15.5844	15.4069	16.0107	15.474	15.3303	15.9983	15.8743	15.5647	15.8772	15.9579	15.8786	15.6005	16.1072	15.6526	15.5327	15.5174	16.0122	15.9056	15.5657	15.9042	15.5289	15.8978	15.9678	15.8669	15.5802	15.6581	15.6005	16.029	15.6065	15.5589	15.857	15.7481	15.2691	15.8614	15.8904	15.6973	15.9576	15.706	15.9151	16.0515	15.6019	16.0061	15.5749	15.8779	15.8187	15.8767	15.786	15.6932
ENSG00000162836.12	ACP6	8.43776	8.78287	8.28397	8.57803	8.82454	8.11827	8.72659	8.82208	8.04061	8.46693	8.81936	8.73152	8.49475	8.85483	9.07543	9.01425	8.62192	8.86623	8.4569	8.95241	8.46848	8.9761	8.63471	8.02922	8.8353	8.41157	8.85566	8.474	8.60291	8.86358	8.13371	8.82276	8.87967	7.98062	8.54459	8.69415	9.07376	8.97264	8.91003	8.84391	8.41422	8.97264	8.62669	8.76587	8.77359	8.72251	8.16871	8.71463
ENSG00000183760.11	ACP7	2.80205	2.60675	2.58843	2.58773	2.5817	2.59393	2.59511	2.59444	2.58212	2.59472	2.88963	2.63122	2.58337	2.58242	2.58299	2.87047	2.61804	2.58346	2.58282	2.58267	2.58289	2.61218	2.59666	2.59665	2.58238	2.58224	2.58233	2.58941	2.59134	2.5819	2.62248	2.59653	2.65849	2.58232	2.59611	2.59197	2.5844	2.69919	2.92701	2.59588	2.58311	2.59671	2.58294	2.5984	2.58337	2.58319	2.61693	2.58443
ENSG00000100312.11	ACR	1.49112	1.40496	1.39632	1.39609	1.39411	1.39421	1.39431	1.39425	1.39424	1.39843	1.50432	1.39743	1.39465	1.39434	1.39453	1.5765	1.4389	1.39468	1.39447	1.39442	1.3945	1.41982	1.39444	1.39443	1.39433	1.39428	1.39431	1.39665	1.43111	1.41405	1.39439	1.39443	1.40817	1.39431	1.39891	1.39751	1.39499	1.41007	1.48717	1.40593	1.39457	1.39444	1.39451	1.39458	1.39465	1.39459	1.39476	1.395
ENSG00000111644.8	ACRBP	7.5609	7.64281	6.98583	6.76116	7.3931	6.73382	7.26192	6.98823	7.07285	7.6518	6.82612	6.93468	7.11671	7.65605	6.69814	7.39119	6.86455	6.77624	7.19454	6.84358	6.87511	7.12824	7.0557	7.44202	7.13969	7.45523	7.42806	6.97318	6.92802	7.09325	6.71998	7.40662	6.87134	7.09877	7.3374	7.07755	7.23652	6.66485	6.78035	6.77626	7.14208	6.83456	6.70595	7.02276	7.24958	6.90995	7.41587	7.07002
ENSG00000134940.14	ACRV1	2.44037	2.33273	2.34161	2.31514	2.33928	2.32183	2.34408	2.36268	2.35261	2.31944	2.46956	2.35182	2.32604	2.38672	2.3962	2.55153	2.38385	2.31257	2.35969	2.33547	2.32456	2.34934	2.35855	2.35851	2.34458	2.35381	2.3442	2.34465	2.35059	2.32148	2.33491	2.33551	2.47	2.33352	2.32031	2.35255	2.34492	2.42528	2.36934	2.312	2.33785	2.36989	2.33697	2.37521	2.32603	2.35096	2.35492	2.3451
ENSG00000103740.10	ACSBG1	4.55184	4.35095	4.26702	4.30582	4.31154	4.38739	4.25552	4.34015	4.28117	4.38122	4.47662	4.42998	4.35902	4.291	4.47885	4.72561	4.4502	4.43161	4.38083	4.4326	4.34084	4.44944	4.57412	4.48065	4.34084	4.30551	4.41375	4.25072	4.30299	4.33801	4.41766	4.22976	4.53503	4.21078	4.22649	4.31067	4.38301	4.29978	4.49666	4.38616	4.31379	4.44492	4.24795	4.37361	4.24395	4.38617	4.33298	4.31192
ENSG00000130377.14	ACSBG2	4.83648	4.76912	4.62941	4.78205	4.82236	4.69824	4.65156	4.66704	4.66608	4.75763	4.8046	4.69849	4.68699	4.77202	4.59631	4.90408	4.69952	4.80819	4.7245	4.74103	4.66346	4.67766	4.76031	4.53211	4.69766	4.72914	4.76572	4.67344	4.93891	4.71276	4.71777	4.57381	4.8497	4.67738	4.60496	4.85209	5.0275	4.7151	4.67681	4.9145	4.75914	4.64544	4.88721	4.65609	4.71726	4.70783	4.5746	4.80406
ENSG00000167107.13	ACSF2	9.9485	10.0734	9.82403	9.93409	10.1883	9.82885	9.89075	9.96198	9.90035	10.3625	9.83403	9.80778	9.86916	10.2794	9.941	10.0294	9.75949	9.94824	10.0953	10.0637	9.58873	10.1688	10.1871	9.8067	9.96296	10.2079	10.2735	9.93658	9.92343	10.2093	9.72374	10.0709	9.78243	9.99664	10.518	9.96376	10.2673	9.82285	9.76029	10.0755	10.1946	10.0773	9.75807	10.0958	10.0091	10.0501	10.0011	9.87274
ENSG00000176715.17	ACSF3	9.08716	8.95355	9.18537	8.9517	9.17532	9.22368	9.02653	8.99839	9.00384	9.26211	9.30852	9.0466	9.37508	9.4485	9.63406	9.43242	9.27374	9.3836	9.27329	9.39501	9.2991	9.64286	9.6837	9.34292	9.47205	9.15807	9.13939	8.97573	8.84702	9.09163	9.08839	9.15681	8.60767	9.00678	9.26578	8.95399	9.74307	9.33766	9.21271	9.65891	9.33543	9.27354	9.3838	9.47908	9.39177	9.56793	9.53766	9.39207
ENSG00000151726.15	ACSL1	13.5504	13.3964	13.368	13.518	13.3112	13.5332	13.2713	14.0285	13.5127	13.5962	13.5247	13.5745	13.1305	12.9548	13.3972	12.6688	13.2197	13.2657	12.9412	13.226	13.1385	12.7163	13.4028	12.926	13.3448	13.6176	13.3926	13.4041	13.579	13.3258	13.4394	13.2194	13.9125	13.4826	13.594	13.651	12.8487	13.5917	13.0642	13.3353	12.9004	13.4991	13.1483	13.3544	12.8594	13.5362	12.9248	13.5117
ENSG00000123983.15	ACSL3	11.9944	11.8811	12.224	12.0212	11.9023	12.0413	11.7305	12.1452	11.9667	11.8087	11.8742	11.9386	11.8819	11.5306	11.9374	11.664	12.1357	11.7136	11.6852	11.9217	12.2628	11.7186	11.8525	11.8177	11.7244	11.9204	11.8833	12.2759	12.1952	11.9692	12.1188	11.7117	12.1068	11.9023	11.7578	12.045	11.4513	12.0105	12.0326	11.6789	11.7731	11.9655	12.2305	12.0004	11.8192	12.0213	11.7445	11.8272
ENSG00000068366.20	ACSL4	12.5943	12.6864	12.7168	12.7056	12.6738	12.6066	12.5266	12.6651	12.7575	12.4784	12.443	12.6901	12.4753	12.443	12.3874	12.4233	12.4631	12.4538	12.2824	12.2941	12.7021	12.3356	12.3545	12.4793	12.3956	12.5885	12.6687	12.7874	12.848	12.7431	12.6882	12.5685	12.6493	12.7198	12.5138	12.7294	12.082	12.4508	12.2826	12.3504	12.4169	12.431	12.563	12.4371	12.5263	12.4482	12.4426	12.3311
ENSG00000197142.10	ACSL5	10.7824	10.858	10.9248	10.9059	11.0358	10.6955	10.747	10.7051	10.7694	10.7662	10.527	10.9015	10.4717	10.5759	10.5518	10.7546	10.6202	10.7021	10.7082	10.5898	10.6752	10.5126	10.5192	10.5414	10.7753	10.7855	10.8756	10.8748	10.904	11.0948	10.7925	10.7346	10.7129	10.765	10.7551	10.875	10.4588	10.5607	10.6196	10.7933	10.7847	10.5854	10.6594	10.6045	10.564	10.6301	10.4262	10.6869
ENSG00000164398.15	ACSL6	4.37005	4.147	3.99708	4.16098	4.07719	4.04422	3.96897	3.98461	4.09036	4.02435	4.56084	4.0609	4.05479	4.12871	4.06556	4.75826	4.35603	4.05642	4.00891	4.00709	4.08064	3.97215	4.02529	4.04253	4.08314	4.06451	4.05121	4.00146	4.14662	4.26368	4.30681	4.00718	4.42678	4.05096	4.03019	4.06266	3.97876	4.28465	4.93702	4.07121	4.22998	4.05983	4.11534	3.99318	3.99495	4.13953	3.97551	3.97891
ENSG00000166743.9	ACSM1	6.50897	6.1049	5.49316	6.01332	5.9854	5.85752	5.91135	5.66459	5.90124	5.83171	5.79795	6.51407	5.63419	6.07209	5.68524	6.14283	5.91665	6.20985	6.26926	6.48033	5.64982	6.06784	6.18708	5.73157	5.70982	6.71433	6.21446	5.64057	5.99728	5.90764	6.03643	5.9966	5.90504	5.82786	5.84341	6.39936	6.58362	5.55285	5.84527	6.01809	6.4946	6.49905	5.69086	5.89918	6.14728	6.07894	5.90202	5.7486
ENSG00000183747.12	ACSM2A	3.73582	3.40218	3.34105	3.37569	3.32116	3.3841	3.37327	3.33896	3.32244	3.35874	3.68608	3.35046	3.38782	3.32333	3.32506	3.92053	3.76499	3.32648	3.32456	3.3241	3.32477	3.32504	3.32422	3.3242	3.3232	3.3228	3.32306	3.34389	3.34934	3.3373	3.35954	3.34262	3.83849	3.32302	3.36254	3.35112	3.32927	3.41712	3.9501	3.34148	3.34549	3.34292	3.34441	3.32556	3.3262	3.32566	3.32719	3.32936
ENSG00000066813.14	ACSM2B	3.85893	3.63174	3.56485	3.52071	3.49739	3.53264	3.51824	3.51687	3.49908	3.546	3.91566	3.53542	3.61114	3.50024	3.50251	4.46539	3.7417	3.50438	3.50186	3.5211	3.52287	3.50249	3.50141	3.50139	3.50008	3.49955	3.49989	3.52697	3.53399	3.49817	3.6605	3.54054	4.06814	3.49984	3.55083	3.53627	3.50802	3.62377	4.16138	3.51983	3.52454	3.52152	3.56352	3.50317	3.50401	3.5033	3.5053	3.50815
ENSG00000005187.12	ACSM3	9.18937	9.81077	8.11665	9.30805	9.75384	8.46085	8.82985	8.6341	9.02621	9.20897	8.12727	9.41312	8.20122	9.64294	8.40399	9.45467	8.62909	9.55095	9.81439	9.37682	8.50085	9.05413	8.50407	8.46389	8.8582	9.42434	9.81463	8.09813	9.19472	9.69507	8.74014	8.85364	9.09155	9.10496	9.04461	9.49337	9.80576	8.23916	8.76172	9.55604	10.1239	9.53329	8.5341	8.41092	9.26023	8.58773	8.63565	8.87679
ENSG00000215009.5	ACSM4	3.28362	3.108	3.20629	3.17615	3.14392	3.13807	3.10852	3.12911	3.12897	3.19431	3.24829	3.20898	3.3391	3.1534	3.23022	3.3679	3.25212	3.15389	3.12278	3.12184	3.18307	3.19624	3.28386	3.20173	3.13113	3.19164	3.13072	3.16275	3.14149	3.16552	3.20919	3.13372	3.34628	3.14142	3.15883	3.10805	3.25144	3.24157	3.29312	3.15465	3.13737	3.20209	3.18395	3.18764	3.13963	3.27966	3.18371	3.20946
ENSG00000183549.10	ACSM5	5.88992	5.66326	6.65385	5.56202	5.53423	6.80655	5.6856	6.16511	6.33485	5.98897	5.89785	5.65381	6.64793	5.26249	6.34863	5.6941	6.98766	5.96216	5.84179	6.49461	6.51777	5.90408	6.05691	5.50166	5.74019	5.89983	5.70344	6.80676	6.08672	5.77236	6.50016	5.81098	6.14077	6.27225	5.93465	5.5733	5.33616	6.58117	6.8818	5.68	5.75353	6.34651	6.75405	6.46449	6.01113	6.10969	5.59413	6.18586
ENSG00000173124.14	ACSM6	3.81407	3.82878	3.74014	3.71023	3.78513	3.72722	3.98282	3.67179	3.80998	3.93676	3.88219	3.7442	3.86897	3.73692	3.84398	3.86319	3.69096	3.68651	3.7781	3.76355	3.69196	4.02676	3.86983	3.99372	3.98712	3.75174	3.77294	3.75055	3.77065	3.75078	3.75071	3.85034	3.81367	3.76324	3.85661	3.80712	3.8728	3.83466	3.80898	3.73918	3.77536	3.7009	3.79203	4.02978	4.07522	3.92865	3.9028	3.90966
ENSG00000154930.15	ACSS1	9.78244	9.60854	9.40548	9.91989	9.76137	9.60842	9.68555	9.90544	9.59113	9.9284	9.59211	9.92305	9.7764	10.3296	9.81703	10.0516	9.88358	9.96916	9.93592	10.1375	9.78928	10.0004	10.2652	9.6075	10.1184	9.93535	9.9449	9.55739	9.85434	9.89363	9.68275	9.76318	10.0088	9.68743	9.92689	10.1355	10.1754	9.87454	10.085	10.3158	10.0612	10.0596	10.0517	9.6897	9.90009	10.2182	9.75813	10.2521
ENSG00000131069.20	ACSS2	11.2957	11.2623	11.5534	11.3198	11.2075	11.7015	11.1885	11.6817	11.5016	11.3493	11.4114	11.0277	11.4138	11.4214	11.647	11.2691	11.7669	11.4612	11.321	11.3518	11.8353	11.5686	11.5208	11.3336	10.9941	11.4107	11.4235	11.5849	11.5326	11.3115	11.6799	11.2561	11.6572	11.5276	11.5894	11.1021	11.3838	11.7019	11.948	11.5771	11.3628	11.4817	11.8715	11.671	11.5814	11.4252	11.4666	11.2711
ENSG00000111058.8	ACSS3	5.82166	6.06494	5.43946	6.78124	6.23157	5.87531	5.56659	5.46693	5.73256	5.5142	6.2085	5.48963	5.76056	6.1662	5.68612	6.48989	6.06276	6.05974	5.84824	6.30623	5.74761	5.73638	5.96782	5.66182	5.39798	5.60096	6.19585	5.29524	7.00035	6.3934	5.8213	5.51665	5.75402	5.57726	5.62908	5.53121	6.40764	5.86269	6.06751	6.0187	5.99034	6.35275	5.7713	5.81945	5.66182	5.95253	5.97925	5.49165
ENSG00000143632.14	ACTA1	1.97789	1.95768	1.97072	1.91846	1.95291	2.0217	1.91591	1.93688	1.9368	1.92181	1.9867	1.92037	1.96979	1.99167	1.95382	2.07269	1.94624	1.93038	1.92847	1.93977	1.96498	1.94146	1.92814	1.95162	1.93817	1.94799	1.95926	2.00289	1.92018	1.9257	2.00474	1.93981	1.92989	1.94857	1.92249	1.92049	1.93317	1.97568	2.02608	1.95009	1.92931	1.9161	1.95347	1.95512	1.96976	1.95538	1.94534	1.94928
ENSG00000107796.13	ACTA2	6.58632	7.34057	7.00913	7.65526	7.54373	7.25647	7.12588	7.72041	7.50614	7.64249	7.16309	7.55097	7.11656	7.4547	7.88152	7.40547	7.80083	7.86894	7.07863	7.64475	8.12884	6.35939	6.8136	7.35065	7.53249	6.84242	7.16316	7.13327	7.5328	7.53207	7.35989	7.13046	7.43689	7.43589	7.71015	7.54023	7.18247	8.11519	7.47525	8.00298	6.99184	7.76227	8.17787	7.36811	6.64502	6.99846	7.3562	7.75715
ENSG00000075624.17	ACTB	17.5153	17.303	17.5007	17.1618	17.2454	17.1951	17.3548	17.1387	17.3398	17.3967	17.4708	17.1484	17.813	17.5194	17.2269	17.4615	17.3767	17.1999	17.5299	17.4965	17.4345	17.4563	17.4932	17.6732	17.5434	17.4606	17.358	17.4371	17.0393	17.298	17.1267	17.3173	16.9861	17.432	17.4386	17.1103	17.161	17.166	17.2355	17.4526	17.5384	17.4129	17.3932	17.437	17.3684	17.463	17.5184	17.4347
ENSG00000169067.4	ACTBL2	1.54513	1.42883	1.43083	1.43061	1.42868	1.45846	1.42887	1.42882	1.42881	1.43289	1.48465	1.43191	1.42921	1.42891	1.42909	1.51642	1.47234	1.42924	1.42904	1.42899	1.44126	1.44151	1.429	1.429	1.42889	1.43945	1.42888	1.43115	1.43178	1.43849	1.45159	1.42899	1.45535	1.42887	1.43336	1.43199	1.44544	1.45878	1.42991	1.4402	1.42913	1.44079	1.4414	1.42914	1.42921	1.42915	1.4435	1.42955
ENSG00000159251.8	ACTC1	1.98654	1.94425	1.93621	1.93582	1.93252	1.93268	1.93285	1.93276	1.93275	1.9397	2.07714	1.97506	1.94815	1.93291	1.93322	2.07251	2.02525	1.93348	1.93313	1.93305	1.93317	1.93322	1.93307	1.93307	1.93288	1.93281	1.93286	1.93675	1.93782	1.93262	1.97002	1.94589	2.02959	1.93285	1.94048	1.93817	1.93399	1.95005	2.10285	1.94535	1.93328	1.93307	1.9332	1.93331	1.93343	1.93333	1.93361	1.93401
ENSG00000184009.13	ACTG1	15.8866	15.699	16.1084	15.6445	15.664	15.7648	15.8104	15.7312	15.7375	15.709	16.0302	15.5173	16.3966	16.2068	15.7869	15.8449	15.9642	15.7694	16.1345	16.0055	16.0111	16.0052	16.1465	16.1095	16.2231	15.871	15.8107	16.0855	15.5481	15.6912	15.673	15.8208	15.5642	15.7629	15.7715	15.5227	15.9009	15.7656	15.9188	16.0005	16.1115	16.009	15.9179	15.9584	15.9925	16.0985	16.0547	16.0937
ENSG00000163017.14	ACTG2	3.15649	2.89379	2.90225	2.9013	2.89315	2.91828	2.89398	2.9066	2.89373	2.91068	3.20081	2.90669	2.92817	2.9078	2.8949	3.24376	2.98224	2.91236	2.89468	2.89447	2.90989	2.89489	2.92338	2.89452	2.90763	2.89389	2.894	2.90358	2.90616	2.90553	2.92234	2.90895	3.04477	2.90737	2.91254	2.90701	2.89681	2.94987	3.33749	2.89425	2.89506	2.90914	2.93975	2.89513	2.89542	2.89518	2.89586	2.91654
ENSG00000288649.1	ACTL10	0	0	0	0	0	0	0	0	0	0	0	0	0	0	0	0	0	0	0	0	0	0	0	0	0	0	0	0	0	0	0	0	0	0	0	0	0	0	0	0	0	0	0	0	0	0	0	0
ENSG00000136518.17	ACTL6A	9.69621	9.75795	9.6681	9.79547	9.82749	9.56524	9.67396	9.67673	9.66556	9.77284	9.38651	9.65681	9.63912	9.40593	9.35724	9.50191	9.35792	9.59153	9.61206	9.52904	9.52397	9.53332	9.39874	9.56094	9.52844	9.77847	9.595	9.65343	9.68375	9.75036	9.60668	9.66517	9.69441	9.65276	9.50698	9.65351	9.28395	9.46333	9.49099	9.49087	9.59135	9.63813	9.43714	9.42726	9.54854	9.39035	9.47214	9.5539
ENSG00000077080.10	ACTL6B	2.64375	2.49158	2.4977	2.49702	2.49112	2.49142	2.49172	2.49155	2.49154	2.50384	2.75598	2.50093	2.50895	2.49182	2.49238	2.83471	2.72317	2.49285	2.50679	2.49207	2.50707	2.49238	2.49211	2.49211	2.51806	2.49165	2.49174	2.56461	2.50054	2.5148	2.51936	2.49208	2.5396	2.49173	2.50519	2.50116	2.49376	2.52875	2.67795	2.50556	2.5079	2.52041	2.50727	2.49255	2.49276	2.49258	2.49308	2.49379
ENSG00000187003.7	ACTL7A	0.876141	0.8384	0.811261	0.833277	0.810086	0.828352	0.820034	0.828957	0.810159	0.812395	0.861199	0.811853	0.810375	0.820287	0.821684	0.864729	0.823823	0.822839	0.821281	0.810253	0.821452	0.832868	0.81026	0.810259	0.810202	0.819864	0.810194	0.811436	0.811781	0.819024	0.830942	0.820926	0.846027	0.810192	0.812651	0.874449	0.867217	0.824057	0.893152	0.850592	0.810328	0.810262	0.821575	0.833672	0.858189	0.810343	0.810431	0.825197
ENSG00000148156.8	ACTL7B	0.471139	0.47101	0.472007	0.471894	0.470936	0.480833	0.471032	0.471005	0.471002	0.473797	0.612368	0.472544	0.471199	0.471048	0.495387	0.529408	0.485626	0.471214	0.471113	0.471088	0.483115	0.471138	0.482643	0.482632	0.471042	0.471021	0.471034	0.472166	0.472479	0.470966	0.471072	0.47109	0.471187	0.481623	0.47567	0.472583	0.471362	0.471293	0.508037	0.471063	0.48366	0.471097	0.471132	0.483794	0.471199	0.471171	0.471251	0.471367
ENSG00000117148.8	ACTL8	2.09313	1.9767	1.96871	1.96831	1.96489	1.9871	1.96524	2.00994	1.96513	1.97231	2.0122	2.00779	1.96584	1.9653	1.96562	2.04674	2.11387	1.96589	1.96553	1.97833	1.96557	1.96562	1.96546	1.96546	1.96527	1.9652	1.96525	1.96927	1.97037	1.965	1.9904	1.96544	2.03607	1.96524	1.97311	1.97074	1.96642	1.96617	2.00792	1.97781	1.96569	1.96547	1.97923	1.96572	1.98062	1.96573	1.96602	1.96644
ENSG00000181786.5	ACTL9	0.921687	0.89317	0.883514	0.883334	0.881801	0.881879	0.881955	0.881912	0.881907	0.885141	1.03605	0.884367	0.882224	0.881981	0.882127	0.96104	0.882349	0.882247	0.882085	0.882046	0.882102	0.882125	0.882056	0.882055	0.881971	0.881937	0.881959	0.883767	0.884264	0.88185	0.88202	0.882048	0.882205	0.881956	0.885504	0.884428	0.882484	0.882374	0.960644	0.894154	0.882156	0.882059	0.895412	0.896029	0.882223	0.882178	0.882307	0.882492
ENSG00000072110.15	ACTN1	13.1112	12.9419	13.0226	12.618	12.966	12.8576	12.7756	12.8865	12.825	12.9118	13.1356	12.4765	13.1876	13.185	12.6921	12.9873	12.8016	12.5713	12.7887	12.9322	12.852	13.0259	13.1364	13.0461	13.029	13.1326	13.0909	13.0558	12.5913	12.9973	12.8053	12.8447	12.8625	12.8913	13.1055	12.7793	12.7774	12.8081	12.674	12.9227	12.9079	12.8673	12.9168	12.8688	12.9873	13.1188	13.0411	13.0036
ENSG00000077522.14	ACTN2	3.48342	3.35458	3.24835	3.24693	3.23457	3.26227	3.27893	3.24956	3.23544	3.41093	3.70898	3.38087	3.23803	3.23605	3.25408	3.77834	3.54826	3.23822	3.2369	3.28306	3.26976	3.23723	3.23666	3.23665	3.23597	3.23569	3.25056	3.25034	3.25421	3.24825	3.31078	3.25243	3.55921	3.2505	3.26368	3.34279	3.24014	3.3521	3.71259	3.26652	3.23748	3.25267	3.27019	3.23758	3.27376	3.25515	3.2387	3.26168
ENSG00000248746.6	ACTN3	2.88356	2.75462	2.7678	2.73575	2.78409	2.74132	2.72932	2.74187	2.75428	2.74401	3.1972	2.7405	2.74701	2.75635	2.74541	3.06446	2.92263	2.7307	2.74472	2.72975	2.74502	2.77503	2.74425	2.77231	2.76906	2.72924	2.75573	2.73775	2.74003	2.72883	2.77095	2.77203	2.83729	2.75564	2.74565	2.74078	2.73181	2.81813	2.82095	2.72956	2.76121	2.72982	2.76008	2.74611	2.747	2.73037	2.782	2.75139
ENSG00000130402.13	ACTN4	12.6208	12.4663	12.4736	12.1723	12.3829	12.5729	12.5178	12.3162	12.4256	12.52	12.9258	12.0618	12.8011	13.1121	12.3938	12.8341	12.4099	12.4148	12.6509	12.7891	12.3818	12.6611	12.7573	12.7215	12.6826	12.6531	12.3543	12.4354	12.0228	12.2791	12.2599	12.4894	12.0536	12.3887	12.5182	12.1616	12.3891	12.4449	12.2296	12.6615	12.6571	12.509	12.3939	12.6619	12.5264	12.5919	12.8058	12.6703
ENSG00000131966.14	ACTR10	10.8942	10.9841	10.9378	10.8206	10.9733	10.7673	10.9009	10.8604	10.8712	10.9429	10.5791	10.987	10.7435	10.743	10.5911	10.5121	10.6487	10.7889	10.8598	10.7488	10.7672	10.5747	10.6432	10.6427	10.6876	10.9009	10.9195	10.9903	10.9453	10.9502	10.8748	10.8816	10.8912	10.7877	10.8631	10.9651	10.661	10.6692	10.6916	10.72	10.8822	10.8194	10.7067	10.4071	10.7033	10.6232	10.5676	10.6768
ENSG00000138107.13	ACTR1A	12.0827	11.9593	11.9082	11.845	11.9744	11.7559	11.9735	11.7959	11.9132	12.0554	11.7862	11.8307	11.847	12.0015	11.6197	11.8688	11.8103	11.784	11.9684	11.7756	11.7591	11.8222	11.7552	11.8081	11.8438	12.0377	11.9023	11.8709	11.6968	11.9017	11.7431	11.9387	11.6372	11.9439	11.9837	11.8499	11.6681	11.6267	11.7338	11.8695	11.979	11.7791	11.6919	11.7304	11.7554	11.6757	11.7994	11.7622
ENSG00000115073.8	ACTR1B	10.5697	10.4364	10.5727	10.3195	10.5556	10.5994	10.6056	10.336	10.6179	10.945	10.5215	10.5846	10.6266	10.9438	10.6415	10.8696	10.4904	10.8195	10.8832	10.8407	10.6292	10.7555	10.6537	10.6513	10.6277	10.8498	10.4233	10.5567	10.2832	10.4795	10.4164	10.6238	9.9011	10.595	10.8867	10.4916	10.8626	10.6004	10.4725	10.8296	10.8811	10.6986	10.5717	10.3381	10.7045	10.4654	10.6945	10.6807
ENSG00000138071.14	ACTR2	14.4723	14.4405	14.5157	14.4214	14.3881	14.1982	14.5068	14.349	14.4221	14.1267	14.0843	14.3558	14.3107	14.2708	13.8294	13.7704	14.0621	13.7117	14.0731	13.9147	14.0609	13.9243	13.93	14.1234	14.4235	14.3846	14.39	14.483	14.349	14.3922	14.3389	14.422	14.6981	14.4307	14.035	14.4472	13.7234	13.9761	13.8931	13.726	14.1196	13.9462	13.9467	13.9686	14.1688	13.9622	14.1233	14.3919
ENSG00000115091.12	ACTR3	14.502	14.5637	14.5503	14.5419	14.5232	14.3377	14.5147	14.463	14.557	14.3585	14.1608	14.4988	14.344	14.2341	14.0926	14.1223	14.1594	14.2683	14.4173	14.2048	14.3939	14.161	14.151	14.2919	14.341	14.4651	14.4907	14.4667	14.4543	14.5414	14.4767	14.4457	14.5278	14.5721	14.2996	14.5485	14.1389	14.1239	14.0886	14.2235	14.4331	14.2898	14.3056	14.1828	14.2945	14.229	14.2225	14.3273
ENSG00000133627.18	ACTR3B	5.94704	5.94702	6.02353	5.70117	5.75688	5.91094	5.86762	5.94836	5.90878	5.87158	5.94943	5.85922	5.8891	5.88521	5.972	5.88241	6.04786	5.85194	5.77206	5.84237	5.95564	6.06524	5.8191	5.8256	5.93887	5.85977	6.01847	5.8234	5.86405	5.79091	5.92614	5.92622	5.85248	5.80588	5.80615	5.6894	6.0104	6.03657	6.0474	5.81283	5.82006	5.86766	5.7676	5.95775	5.87402	5.81247	5.91115	5.92475
ENSG00000106526.10	ACTR3C	5.7496	5.81424	5.90351	6.04145	6.00844	5.9387	5.92329	5.95474	5.89574	5.98778	5.92526	5.86244	5.89534	5.94705	6.30282	5.95144	6.05858	6.06607	5.8875	5.99974	5.94216	6.04047	6.05073	6.02732	5.92456	5.90933	5.81029	5.79552	6.03593	6.08198	5.93974	5.91977	6.20159	6.0199	5.87935	5.97186	6.34343	6.14867	6.27524	5.82166	5.80868	5.93104	6.02402	5.90543	6.15966	6.15646	5.87537	5.99423
ENSG00000101442.10	ACTR5	7.988	8.04851	7.86571	7.99891	8.04249	7.99059	7.9611	7.8517	8.05872	8.06274	7.83288	8.10464	8.0213	7.97962	7.91114	8.01264	7.91744	7.94363	8.16169	8.00283	7.97856	8.01535	7.98828	7.92339	8.09727	8.03379	8.08527	7.95494	7.85522	7.9074	8.04891	7.97214	7.88622	7.92396	8.16107	8.0119	8.07261	7.87335	8.06778	8.04448	8.02125	7.95004	8.05349	7.90517	7.91337	7.99321	8.0742	8.04528
ENSG00000075089.10	ACTR6	9.53194	9.61388	9.50068	9.60046	9.69892	9.49417	9.40824	9.61907	9.53911	9.68627	9.16424	9.718	9.25494	9.16047	9.26839	9.10825	9.05903	9.3347	9.3694	9.31907	9.40671	9.13252	9.13736	9.06047	9.16988	9.57107	9.51855	9.52135	9.75249	9.5799	9.58667	9.49982	9.59393	9.56414	9.55848	9.69397	9.16755	9.29738	9.14043	9.12173	9.38309	9.2175	9.28064	9.03799	9.24303	9.1753	9.17328	9.30285
ENSG00000113812.14	ACTR8	10.434	10.6043	10.6381	10.6272	10.5141	10.5887	10.5002	10.6108	10.4561	10.4206	10.1732	10.5254	10.3888	10.3059	10.4194	10.1875	10.4018	10.5759	10.4525	10.4496	10.4767	10.2772	10.3735	10.4375	10.3528	10.4446	10.5649	10.6081	10.5882	10.4931	10.6137	10.5277	10.5646	10.4734	10.4647	10.6308	10.2388	10.4741	10.4289	10.4775	10.5152	10.5202	10.4903	10.571	10.3921	10.5024	10.4748	10.3908
ENSG00000123165.8	ACTRT1	-0.417405	-0.464433	-0.462326	-0.463155	-0.46447	-0.464446	-0.464422	-0.464435	-0.464437	-0.456517	-0.450579	-0.45898	-0.464337	-0.464414	-0.464368	-0.421016	-0.464298	-0.46433	-0.464381	-0.464393	-0.464375	-0.464368	-0.46439	-0.46439	-0.464417	-0.464427	-0.464421	-0.46124	-0.459342	-0.464455	-0.464401	-0.464393	-0.4516	-0.464421	-0.455491	-0.458769	-0.464255	-0.46429	-0.464162	-0.464406	-0.464359	-0.464389	-0.464371	-0.464354	-0.464338	-0.464352	-0.464311	-0.464253
ENSG00000169717.7	ACTRT2	0.394531	0.336382	0.337253	0.337154	0.336317	0.33636	0.336401	0.336378	0.336375	0.340379	0.415215	0.337723	0.336548	0.347022	0.336495	0.420524	0.336616	0.33656	0.336472	0.336451	0.336481	0.336494	0.336456	0.336456	0.33641	0.336392	0.336403	0.337393	0.337667	0.336344	0.336437	0.336452	0.361727	0.336402	0.342068	0.337757	0.336689	0.336629	0.354941	0.336429	0.336511	0.336458	0.336488	0.336518	0.336547	0.336522	0.336593	0.336694
ENSG00000184378.3	ACTRT3	4.68973	4.77621	4.93169	4.72361	4.8498	4.7136	4.85026	5.02785	4.90597	4.58505	4.86005	4.61782	4.81275	4.69709	4.86357	4.91189	4.92275	4.66918	4.84425	4.76209	4.93104	4.90145	4.98325	4.79695	4.68647	4.72001	4.70065	4.8469	4.66856	4.86728	4.7879	4.87129	4.9398	4.85744	4.71235	4.73381	4.68118	4.73416	5.08524	4.79959	4.814	4.73983	4.75229	4.8342	4.78516	4.91667	4.80334	4.74315
ENSG00000115170.15	ACVR1	9.51526	9.64714	9.87461	9.75381	9.51106	9.48161	9.93173	9.78157	9.73535	9.57936	9.65523	9.56724	9.55584	9.61461	9.5128	9.4043	9.71664	9.49179	9.40091	9.51387	9.57176	9.70877	9.5989	9.76786	9.77491	9.41139	9.60233	9.86464	9.6939	9.44041	9.59769	9.79936	9.90957	9.67053	9.6153	9.64981	9.44133	9.68543	9.63806	9.4267	9.48048	9.5756	9.64109	9.8018	9.61171	9.75943	9.67595	9.69623
ENSG00000135503.13	ACVR1B	10.6184	10.6917	10.6262	10.7251	10.6301	10.7226	10.6725	10.6731	10.6827	10.7895	10.6461	10.8416	10.5797	10.7344	10.5099	10.6872	10.7068	10.7255	10.5444	10.6975	10.7446	10.3979	10.4818	10.6112	10.6186	10.7149	10.6313	10.7129	10.5365	10.65	10.6712	10.6993	10.518	10.7878	10.6328	10.7952	10.3486	10.5773	10.5989	10.8608	10.5442	10.7308	10.7793	10.5673	10.4509	10.5126	10.6739	10.6254
ENSG00000123612.16	ACVR1C	3.7449	3.43627	3.44189	3.43838	3.44247	3.42196	3.43783	3.4854	3.53138	3.42228	3.71427	3.41627	3.4163	3.43898	3.46033	3.89738	3.50597	3.4668	3.44348	3.42737	3.44425	3.44523	3.44224	3.42767	3.50301	3.41045	3.47694	3.4806	3.45631	3.43321	3.48154	3.51028	3.76239	3.45104	3.53072	3.50003	3.44132	3.57195	3.79729	3.45374	3.49173	3.44238	3.47434	3.46263	3.48128	3.52246	3.4866	3.46095
ENSG00000121989.15	ACVR2A	8.03492	8.13414	7.99044	8.08526	8.07017	7.99143	8.31774	7.94581	8.10347	8.09062	7.80933	8.17149	8.02909	7.97036	8.0078	7.99791	7.97457	8.04683	7.90216	7.89149	8.03061	8.18178	7.95714	7.98033	8.15284	8.01388	8.09409	7.95957	8.1891	8.06099	8.14502	8.08237	7.99899	8.0742	7.83391	8.04171	8.08226	8.08749	8.06245	7.74794	7.93383	7.81186	7.91777	8.07755	8.10883	8.08336	7.96204	8.00501
ENSG00000114739.14	ACVR2B	9.21795	9.16675	8.87682	9.1327	9.18079	9.25812	9.08974	8.75518	9.1378	9.01575	9.14627	9.09982	9.00315	9.09939	9.09445	9.17163	9.05096	9.27759	9.12149	9.0706	9.0817	9.2889	9.21252	9.09139	9.20129	9.27608	9.18669	9.01905	9.15621	9.17676	9.27327	9.05504	8.72039	9.14961	8.82011	9.35106	8.92394	9.09918	9.00064	9.09775	8.7247	9.19414	8.8709	9.2652	9.24949	9.20669	9.31522	9.19668
ENSG00000139567.13	ACVRL1	11.7374	11.7479	11.4657	12.111	11.8506	11.4581	11.6512	11.2387	11.6346	12.2592	11.6381	11.641	11.5574	12.0826	11.3535	11.9362	11.2694	11.8053	11.9732	12.2119	11.683	11.6392	11.6431	11.5378	11.9294	11.928	11.847	11.3502	11.8169	11.8927	11.4444	11.6298	11.1552	11.8129	12.3044	11.7238	11.899	11.3088	11.2179	12.25	12.1312	12.166	11.6325	11.4179	11.4028	11.6163	11.5257	11.9213
ENSG00000243989.9	ACY1	2.70704	2.72167	2.73527	2.73163	2.71717	2.7724	2.75144	2.77521	2.72122	2.73072	2.8198	2.75243	2.75652	2.75307	2.85215	2.82877	2.73779	2.825	2.82846	2.76701	2.83987	2.77249	2.83447	2.86114	2.72363	2.75034	2.81448	2.71473	2.68962	2.72775	2.76521	2.74708	2.7555	2.71335	2.77509	2.69006	2.84734	2.7255	2.87447	2.77373	2.80608	2.77787	2.85076	2.74241	2.76793	2.78689	2.87373	2.79743
ENSG00000132744.8	ACY3	1.80609	1.72043	1.74952	1.72273	1.72977	1.73067	1.72049	1.72042	1.73101	1.72568	1.79148	1.72441	1.76147	1.73187	1.74613	1.85163	1.77945	1.73494	1.73306	1.72063	1.73327	1.73353	1.73273	1.72065	1.74282	1.72046	1.75335	1.72343	1.72424	1.72032	1.73231	1.72064	1.73446	1.72049	1.72627	1.72451	1.72135	1.72117	1.75992	1.75478	1.74675	1.72066	1.74588	1.72083	1.72092	1.72085	1.72106	1.72136
ENSG00000119640.9	ACYP1	7.13825	7.06349	7.11769	7.30234	7.32537	7.18408	7.38991	7.22671	7.24768	7.23104	7.26195	7.45153	7.14373	6.96277	7.32106	7.11445	7.03748	7.06549	7.20059	7.09306	7.04876	7.19949	7.20053	7.1487	7.30272	7.16246	7.01418	7.02132	7.31798	7.24724	7.1736	7.23354	7.35188	7.2709	7.08984	7.18015	7.30081	7.2365	7.10404	6.85934	6.9734	7.01464	7.1069	7.2668	7.20187	7.28275	7.25616	7.26891
ENSG00000170634.13	ACYP2	8.94529	9.04447	8.64157	8.91471	8.80661	8.71293	8.92102	9.22061	9.26454	9.12002	8.84432	9.01822	8.58688	9.02126	8.89606	9.15578	8.80887	9.59266	9.19009	9.0209	8.94045	9.06014	8.98425	9.11163	8.88997	8.98335	9.12955	8.61051	8.9694	8.87676	8.84053	8.95663	9.24432	9.35681	9.21279	9.03293	9.48786	8.94118	8.72184	9.50969	9.21559	9.13331	8.92993	9.11251	9.1474	9.15447	9.05877	9.12405
ENSG00000196839.13	ADA	6.78474	6.80833	7.24354	7.05237	6.62493	7.00225	6.88332	7.12785	6.95118	6.548	6.96673	6.79051	7.43589	7.13958	7.33251	7.17884	7.30829	7.13481	6.7892	7.03966	7.58971	7.37208	7.08191	7.34775	6.78715	6.96706	6.67371	7.16037	6.98636	6.8113	7.08753	6.98767	7.33556	6.82035	6.78303	6.99009	7.29626	7.50096	7.08669	7.30491	7.05409	7.06883	7.61445	6.98628	7.32469	7.15798	7.48249	6.93752
ENSG00000093072.18	ADA2	13.3526	13.359	13.2183	13.1266	12.8962	13.8033	13.1589	13.5733	13.1426	12.9385	13.3138	13.1286	13.2316	13.5151	12.9533	12.7918	13.7546	13.1089	12.8468	13.0941	12.9963	13.0944	13.3518	13.4858	12.988	13.4479	13.249	13.366	13.2849	12.8525	13.7629	13.1355	13.5168	13.1146	12.9614	13.1477	13.2172	13.2934	13.6195	13.0302	12.9381	13.1824	12.9881	13.0962	13.2727	13.3187	13.7479	12.9021
ENSG00000164113.11	ADAD1	2.67743	2.60164	2.58298	2.58225	2.57594	2.57626	2.57658	2.60143	2.57638	2.58955	2.76339	2.58644	2.57769	2.57669	2.57729	2.95651	2.67885	2.57779	2.57712	2.57695	2.6066	2.57728	2.59131	2.60532	2.57664	2.5765	2.57659	2.58401	2.62529	2.57614	2.60437	2.59118	2.80124	2.57658	2.591	2.58669	2.57877	2.57831	2.72644	2.60398	2.57741	2.57701	2.57724	2.57747	2.57769	2.5775	2.57803	2.5788
ENSG00000140955.11	ADAD2	2.18877	2.11505	2.11985	2.11931	2.11469	2.1272	2.11516	2.11503	2.11502	2.12465	2.40562	2.12238	2.1323	2.11524	2.11568	2.48403	2.2483	2.11605	2.11555	2.11544	2.13051	2.11568	2.12983	2.11546	2.11521	2.11511	2.12839	2.1206	2.12207	2.11484	2.14297	2.11544	2.17837	2.11517	2.12572	2.12256	2.11676	2.13449	2.14043	2.11531	2.11577	2.11548	2.14546	2.13149	2.11597	2.11584	2.11623	2.11679
ENSG00000168803.16	ADAL	7.86645	8.17037	8.18733	8.29621	8.13664	8.41643	8.14515	8.3777	8.11959	7.81686	8.27596	8.42501	8.04059	8.21206	8.33327	8.00445	8.26313	8.37913	8.24118	8.19644	8.40866	8.05645	8.1041	7.97645	8.08443	7.96276	8.25426	8.16122	8.40029	7.98861	8.4169	8.13533	8.18631	8.18517	8.3162	8.26273	8.30224	8.40484	8.33024	8.24567	8.18422	8.27204	8.40147	8.12384	8.04582	8.14503	8.05776	8.12991
ENSG00000137845.15	ADAM10	13.9709	13.6607	14.2018	14.2936	13.6549	13.8105	14.197	14.1308	14.4016	14.5681	13.8828	14.1582	14.2077	13.9908	14.1066	13.9545	13.9951	13.5855	13.8148	13.8065	14.3587	13.9894	13.8953	14.0828	13.9791	13.6908	13.6246	14.1968	14.3567	13.7111	13.9445	13.973	14.2673	14.3586	14.4349	14.0673	13.851	14.278	13.929	13.4481	13.7682	13.8876	14.2773	13.8519	14.2159	13.9271	13.9651	14.0273
ENSG00000073670.14	ADAM11	3.58573	3.4306	3.40436	3.4605	3.39152	3.48645	3.41919	3.50084	3.44227	3.51149	3.95785	3.49003	3.48897	3.50793	3.59774	3.88928	3.64323	3.53435	3.4654	3.57434	3.4665	3.58548	3.5522	3.46354	3.48298	3.45615	3.46984	3.44032	3.44941	3.40401	3.47428	3.48929	3.57066	3.44484	3.41883	3.49175	3.50728	3.63326	3.79554	3.55728	3.39422	3.47713	3.43878	3.47065	3.45877	3.55428	3.47912	3.55802
ENSG00000148848.14	ADAM12	8.15498	8.20062	7.51117	8.15613	7.79361	8.41843	8.14073	7.84321	8.57338	8.29634	7.98289	7.53872	7.91922	8.0167	7.54417	7.97433	8.71883	7.86118	8.27193	7.84058	8.02569	7.99858	8.19605	7.93465	8.57434	7.95813	7.91642	7.65961	8.08827	7.85617	8.46193	7.95513	7.86001	8.4628	8.14462	7.52938	7.79389	7.46027	8.6296	7.80201	8.13909	7.65629	8.07424	7.86468	8.02564	7.92435	8.03153	8.34657
ENSG00000143537.14	ADAM15	11.0586	10.5295	11.0841	10.8144	10.8538	11.2811	11.0796	10.7048	11.0878	11.1981	11.4682	10.4883	11.8634	11.3773	10.9578	11.0006	11.0482	10.8605	11.014	11.4471	11.1673	11.136	11.3696	11.1935	11.3345	11.1088	10.5539	10.9421	10.8268	10.7456	11.0376	11.0471	10.1764	11.0297	11.1545	10.5692	11.3387	10.8661	10.9314	11.0489	10.9842	11.3111	11.2066	11.1317	10.9717	11.2372	11.1922	11.3117
ENSG00000151694.14	ADAM17	12.9667	13.229	12.8748	13.0712	12.9395	12.7319	13.1502	12.7373	12.925	13.0614	12.8246	13.096	12.6955	12.785	12.6426	12.783	12.6292	12.8047	12.7436	12.7125	12.7347	12.7535	12.7932	12.8819	13.0471	12.8424	12.8198	12.8998	12.8401	12.8134	12.741	12.9617	12.7015	12.8362	12.8359	12.8881	12.4921	12.6958	12.5695	12.6113	12.6594	12.6922	12.6157	12.757	12.7348	12.7159	12.9084	12.8908
ENSG00000168619.16	ADAM18	2.57729	2.45709	2.42717	2.4266	2.42164	2.43331	2.42214	2.422	2.42198	2.43238	2.54381	2.42991	2.42301	2.42222	2.4227	2.71195	2.61523	2.42309	2.43624	2.42243	2.42262	2.42269	2.42247	2.42246	2.42219	2.42208	2.42215	2.45975	2.42958	2.4218	2.43532	2.42244	2.5354	2.42214	2.43354	2.43011	2.42385	2.44033	2.58049	2.4223	2.42279	2.42248	2.43668	2.42283	2.42301	2.42286	2.42328	2.42388
ENSG00000135074.16	ADAM19	8.32637	7.497	8.52804	7.86306	7.86911	8.30412	7.36042	8.07279	8.67095	8.06679	7.78895	7.58386	8.85552	7.91034	8.43735	7.38496	8.60289	7.83859	7.89012	7.64306	7.93678	7.64257	8.24732	9.02811	8.0814	7.98644	8.00749	8.09543	8.14062	8.20383	8.33455	7.41054	8.02946	8.74588	7.87547	7.71665	7.45731	8.29903	8.22409	8.22247	7.90301	7.33043	7.98201	7.68557	7.78175	8.46988	8.74202	7.63325
ENSG00000104755.15	ADAM2	2.16088	2.15377	2.12306	2.1226	2.11863	2.13018	2.11903	2.11892	2.11891	2.12723	2.31885	2.12525	2.11973	2.1191	2.11948	2.29063	2.15264	2.11979	2.11937	2.11927	2.1332	2.11947	2.11929	2.11929	2.11907	2.11899	2.11904	2.12371	2.12499	2.11876	2.1192	2.11927	2.25702	2.11903	2.12816	2.12541	2.1204	2.12012	2.44924	2.11916	2.11955	2.1193	2.13338	2.1341	2.11973	2.11961	2.11994	2.12042
ENSG00000134007.5	ADAM20	4.1423	4.11271	4.12374	4.291	4.07695	4.23218	4.16169	4.21461	4.22192	4.15411	4.40609	4.18726	4.33443	4.16507	4.53507	4.27664	4.46586	4.154	4.09632	4.2728	4.09752	4.42661	4.44353	4.2122	4.3057	4.10508	4.18871	4.10921	4.49994	4.08032	4.25931	4.14441	4.28413	4.21398	4.08548	4.19016	4.47038	4.50362	4.50198	4.18655	4.13432	4.08407	4.24974	4.34952	4.36979	4.46224	4.41409	4.28865
ENSG00000139985.8	ADAM21	2.91153	2.91495	2.9053	2.92617	2.9614	2.96843	2.92653	2.96222	2.89463	2.92608	3.05308	3.06621	2.97578	2.92782	3.0814	3.07638	3.02198	2.96539	2.94396	2.92006	2.94497	2.96862	3.08009	2.93142	3.02315	2.8953	2.93676	2.96174	2.9463	2.92135	2.97106	2.89778	2.97439	2.96586	2.88648	2.98136	2.96646	3.11679	2.96621	3.00869	2.94802	2.96381	2.9457	2.98308	2.9396	3.03806	2.90355	2.93787
ENSG00000008277.14	ADAM22	5.65649	5.5385	5.36036	5.47924	5.34755	5.4928	5.26069	5.31963	5.47309	5.33632	5.9275	5.6761	5.48714	5.40514	5.67914	5.79173	5.87503	5.51379	5.46475	5.46167	5.5757	5.71526	5.62175	5.73452	5.67168	5.38251	5.5312	5.43802	5.72251	5.42074	5.52988	5.31481	5.70888	5.51457	5.27753	5.56975	5.71129	5.89153	6.22004	5.54069	5.34082	5.38012	5.60482	5.80289	5.64309	5.65163	5.63639	5.60478
ENSG00000114948.13	ADAM23	3.64685	3.3895	3.33565	3.33421	3.38145	3.38674	3.33726	3.34985	3.32258	3.40025	3.73221	3.34241	3.37701	3.36624	3.32439	3.77844	3.43497	3.36086	3.33997	3.36912	3.32419	3.32438	3.35462	3.33935	3.3231	3.33689	3.39215	3.33767	3.38355	3.38479	3.46267	3.32374	3.64	3.39195	3.35123	3.34289	3.38835	3.38356	4.00392	3.32339	3.37401	3.32383	3.35657	3.34172	3.34284	3.32481	3.32587	3.34838
ENSG00000042980.13	ADAM28	7.64109	7.11628	7.80826	7.68698	7.27024	8.07252	7.15956	7.85043	8.27308	7.29791	7.91116	7.78604	7.93961	7.36403	7.69814	7.61977	8.44713	7.58572	7.55513	7.26375	8.25053	7.20164	7.83083	8.03416	7.52168	7.41383	7.15081	7.96476	7.76791	7.35595	8.06416	7.24214	7.67303	8.07255	7.43245	7.37437	7.27884	7.8281	8.38107	7.26322	7.27147	7.00874	8.37962	7.75564	7.27517	7.93404	8.01239	7.49151
ENSG00000168594.15	ADAM29	3.0457	2.8433	2.82568	2.82479	2.82859	2.81749	2.84431	2.81766	2.81764	2.83365	3.00751	2.82988	2.81924	2.81801	2.81875	3.14193	3.08029	2.81935	2.81853	2.81834	2.81862	2.81874	2.81839	2.86112	2.83148	2.81779	2.8179	2.82693	2.82937	2.81735	2.85974	2.86084	3.00794	2.81788	2.8354	2.83018	2.82055	2.89056	2.93077	2.83206	2.81889	2.83297	2.84884	2.81896	2.81923	2.83496	2.81965	2.82059
ENSG00000134249.7	ADAM30	2.11107	1.9759	1.97924	1.97887	1.97566	1.97582	1.97598	1.97589	1.97588	1.98264	2.10349	2.01706	2.01862	1.97603	1.97634	2.15208	1.9768	1.97659	1.97625	1.97617	1.97629	1.97634	1.97619	1.97619	1.97601	1.97594	1.98754	1.97977	1.98081	1.97576	2.01207	1.97617	2.03134	1.97598	1.9834	1.98115	1.97709	2.00818	2.05478	1.98811	1.9764	2.02533	1.97631	1.97643	1.97654	1.97645	1.97672	1.9771
ENSG00000197140.15	ADAM32	4.98215	4.68598	4.64459	4.54819	4.44292	4.66542	4.63086	4.74196	4.62051	4.88987	4.87462	4.58159	4.6054	4.50114	4.67938	5.26306	5.08443	4.44937	4.52806	4.61414	4.54456	4.62904	4.65242	4.49591	4.62303	4.59329	4.62048	4.51308	4.71217	4.55423	4.66764	4.78127	5.06837	4.56126	4.73365	4.65854	4.66213	4.86872	5.26728	4.4327	4.44314	4.51069	4.71238	4.58255	4.68688	4.58386	4.64789	4.67924
ENSG00000149451.18	ADAM33	3.13064	2.93578	2.94778	2.94645	2.94845	2.96453	2.95179	2.93572	2.99425	2.95946	3.44499	3.00102	2.99497	2.93626	2.93737	3.56913	3.30798	2.93829	2.93705	2.93675	2.97231	2.93736	2.93683	2.97067	2.93618	2.93592	2.93608	2.94964	2.95323	2.93524	2.98538	2.97042	3.01189	2.93606	2.962	3.0022	2.96303	3.05984	3.25488	2.93644	2.9376	2.93686	2.95522	2.9377	2.95752	2.95655	2.93875	2.94016
ENSG00000069206.15	ADAM7	3.15613	2.96078	2.91768	2.91666	2.90784	2.95862	2.92258	2.92179	2.90847	2.92677	3.17371	2.92247	2.9103	2.9089	2.90974	3.3294	3.00004	2.91043	2.9095	2.90927	2.9096	2.90973	2.90933	2.90932	2.90884	2.90864	2.92265	2.91911	2.9219	2.93301	2.99299	2.92426	3.18149	2.90875	2.92876	2.92282	2.9118	3.05112	3.2452	2.90904	2.90991	2.90935	2.94095	2.90999	2.9103	2.91003	2.91078	2.91185
ENSG00000151651.16	ADAM8	7.92962	7.12666	8.03056	7.33648	7.3931	7.90045	7.41345	7.11318	7.94702	7.56943	8.0274	7.27761	8.70456	8.22129	8.46109	7.99587	8.02494	7.99523	8.14058	8.1835	8.03954	8.38711	8.63604	8.86006	8.13518	8.09262	7.58333	7.70238	7.38464	7.57468	7.60535	7.95602	6.96822	8.02016	8.11731	7.18532	8.40521	8.09524	7.89638	8.58252	8.1196	7.90649	8.26163	7.98539	8.32599	8.62034	8.69542	7.98538
ENSG00000168615.13	ADAM9	12.6774	12.8585	12.9394	12.8094	12.6094	12.7113	12.6782	12.8761	12.9252	12.6537	12.6969	12.4382	12.8707	12.4125	12.5302	12.4581	12.7894	12.463	12.708	12.5633	12.7605	12.6004	12.7409	12.8732	12.4344	12.6401	12.8531	12.934	12.8878	12.6768	12.7482	12.7177	12.955	12.9289	12.696	12.5522	12.2372	12.6388	12.6974	12.3581	12.7111	12.6239	12.8099	12.7626	12.7444	12.8004	12.715	12.4343
ENSG00000134028.14	ADAMDEC1	5.6391	5.86904	6.10652	7.38282	5.87493	7.07766	5.47404	7.76793	7.28037	5.69361	6.37005	5.99056	7.52343	5.6532	6.11603	5.77917	7.55926	8.09555	5.72312	6.83971	7.09097	5.44445	5.78365	6.48401	5.30646	5.44341	5.81597	6.11219	7.71866	6.85117	6.64485	5.49038	6.63353	6.99713	6.14196	5.8674	6.14389	6.17284	7.09938	7.33926	5.9703	6.29205	7.55972	6.62815	5.65728	5.98144	6.80345	5.65702
ENSG00000154734.16	ADAMTS1	7.97437	7.67975	8.80399	6.51844	9.17505	7.13757	9.29523	7.83307	8.20165	6.87728	8.66356	7.36588	6.54623	7.10733	8.9445	7.22702	8.81075	8.01719	7.7027	7.41581	5.86749	6.27212	5.81255	8.03286	6.05254	8.21548	7.82969	8.67046	6.57507	9.53925	7.10189	9.17886	7.81504	8.36001	7.27916	7.48658	6.86586	8.89075	8.78181	7.73721	7.42979	7.57527	5.89092	7.75397	5.93019	6.00416	8.61528	6.67706
ENSG00000142303.14	ADAMTS10	4.24469	4.0653	4.06707	4.12555	4.10682	4.1285	4.03774	4.10616	4.20619	4.05539	4.47418	4.13389	4.2017	4.11328	4.40456	4.72535	4.20184	4.13976	4.15369	4.17718	4.17057	4.14329	4.28295	4.19225	4.12622	4.13576	4.08259	4.03504	4.04251	4.06053	4.20027	4.10496	4.06665	4.13807	4.06062	4.04494	4.16264	4.37361	4.51425	4.08628	4.02829	4.05866	4.111	4.1481	4.18602	4.3074	4.57342	4.12382
ENSG00000151388.11	ADAMTS12	3.76783	3.49934	3.50216	3.50012	3.52346	3.51308	3.48408	3.55843	3.49902	3.52001	4.09368	3.5594	3.52667	3.54858	3.48612	4.24358	4.04061	3.48755	3.48563	3.5197	3.58942	3.48611	3.48529	3.50287	3.54792	3.53071	3.48413	3.50501	3.51051	3.51193	3.59728	3.50268	3.79641	3.50029	3.52386	3.5123	3.49033	3.71972	4.04444	3.50158	3.52402	3.48532	3.59054	3.50581	3.48727	3.52486	3.58843	3.55929
ENSG00000160323.19	ADAMTS13	4.47834	4.41213	4.38919	4.35487	4.41604	4.46514	4.40875	4.42883	4.40084	4.72845	4.77655	4.38	4.60586	4.60289	4.71452	4.77989	4.61472	4.39648	4.49967	4.55457	4.69959	4.63424	4.80347	4.51217	4.42104	4.377	4.46491	4.37902	4.5186	4.44245	4.38888	4.39286	4.42645	4.47318	4.57884	4.31519	4.69543	4.65012	4.61784	4.59391	4.46279	4.42583	4.77672	4.68756	4.63323	4.72982	4.61525	4.51863
ENSG00000138316.11	ADAMTS14	4.26641	4.22301	4.13234	4.32952	4.18266	4.20485	4.17465	4.14306	4.15638	4.17617	4.5821	4.27984	4.41849	4.24481	4.25202	4.65428	4.2655	4.1694	4.232	4.39091	4.09146	4.15995	4.4907	4.22815	4.14782	4.17285	4.25409	4.10071	4.1084	4.16387	4.1956	4.19869	4.18307	4.14661	4.12706	4.20139	4.20728	4.26851	4.6341	4.12015	4.1456	4.29633	4.20613	4.22759	4.20145	4.27378	4.11739	4.12519
ENSG00000166106.3	ADAMTS15	6.95685	7.22822	6.24896	6.74886	6.75093	5.83011	6.11695	6.97504	5.85112	6.89014	6.59381	6.54165	6.28951	7.54941	5.93095	6.92396	5.73822	7.00422	6.96426	7.3387	5.51911	6.64997	6.40029	6.67959	6.57291	6.71502	7.2151	6.21375	6.67684	6.71215	5.83203	6.19102	6.48544	5.956	6.16121	6.70172	7.06046	5.82556	5.79565	7.11758	7.01997	7.19358	5.47478	6.65734	6.46643	6.007	6.90355	6.44297
ENSG00000145536.15	ADAMTS16	3.51721	3.33971	3.30737	3.30412	3.29833	3.31347	3.26528	3.3152	3.29038	3.28692	3.64255	3.32256	3.36159	3.3442	3.34065	3.62832	3.44656	3.30062	3.28111	3.36186	3.32513	3.3263	3.38823	3.3626	3.31832	3.32887	3.30492	3.34474	3.28107	3.30039	3.33403	3.29464	3.50668	3.27869	3.28932	3.32364	3.41352	3.41931	3.72383	3.35854	3.2979	3.3229	3.35384	3.37186	3.2837	3.26683	3.35168	3.39748
ENSG00000140470.15	ADAMTS17	3.92013	3.86657	3.77888	3.8005	3.85854	3.88069	3.76789	3.76508	3.82194	3.781	4.10166	3.91027	3.79993	3.79441	3.87161	4.15712	4.04181	3.81639	3.80304	3.83736	3.88078	3.91985	3.90906	3.81338	3.82909	3.77881	3.74296	3.81782	3.87161	3.77226	3.92505	3.76045	3.89434	3.76796	3.88398	3.84354	3.8843	3.91623	3.93245	3.90106	3.80894	3.76107	3.89461	3.78158	3.82879	3.79655	3.86562	3.76581
ENSG00000140873.16	ADAMTS18	3.45362	3.3025	3.20538	3.20426	3.21703	3.20731	3.2945	3.29059	3.19529	3.35274	3.50926	3.4263	3.24492	3.22232	3.21177	3.60948	3.29837	3.43872	3.23939	3.29009	3.22585	3.22651	3.19624	3.2517	3.1957	3.20837	3.19562	3.27268	3.21001	3.21847	3.27553	3.26453	3.4673	3.1956	3.21757	3.4919	3.25513	3.30003	3.56256	3.40062	3.32562	3.25192	3.19661	3.21253	3.22935	3.22803	3.23176	3.25545
ENSG00000145808.10	ADAMTS19	2.70453	2.58242	2.57624	2.57557	2.58063	2.5818	2.57042	2.57026	2.58223	2.58223	2.8008	2.57939	2.60217	2.58334	2.58551	2.88982	2.72637	2.57152	2.57091	2.57076	2.62614	2.57106	2.5708	2.5708	2.57048	2.57035	2.57044	2.57718	2.57901	2.59255	2.58392	2.58433	2.69925	2.57043	2.58356	2.57962	2.59081	2.57199	2.87948	2.5837	2.57118	2.57081	2.57102	2.57123	2.57143	2.57126	2.57174	2.59093
ENSG00000087116.16	ADAMTS2	4.33711	3.89491	3.89567	3.92538	3.84309	3.84561	3.91331	3.87877	3.84654	3.88192	4.44749	3.91995	3.89729	3.86612	3.85355	4.8207	4.23413	3.87826	3.8891	3.8691	3.90819	3.90982	3.86957	4.04641	3.86566	3.86408	4.00258	3.90301	3.963	3.87504	4.05448	3.90425	4.10199	3.86495	3.88732	3.87111	3.91229	4.04507	4.41891	3.84969	3.83431	3.83266	3.90911	3.87474	3.8566	3.89458	3.94276	3.86501
ENSG00000173157.17	ADAMTS20	3.58722	3.27219	3.24292	3.24146	3.27886	3.27028	3.25952	3.27182	3.22966	3.25581	3.76212	3.29442	3.30331	3.23028	3.2315	3.8416	3.46025	3.23251	3.23115	3.23083	3.2313	3.23149	3.23091	3.2309	3.2302	3.24455	3.23009	3.24496	3.2924	3.22917	3.36169	3.26268	3.55772	3.23007	3.25862	3.25022	3.23448	3.27364	3.82158	3.24602	3.23175	3.27864	3.24837	3.23186	3.23231	3.23193	3.23301	3.23455
ENSG00000156140.10	ADAMTS3	3.3057	3.20662	3.12505	3.12183	3.1169	3.09512	3.14934	3.09574	3.09566	3.10295	3.24948	3.09814	3.1346	3.09705	3.08388	3.53679	3.35334	3.15178	3.08361	3.09825	3.11459	3.08387	3.09845	3.14176	3.15038	3.10956	3.09663	3.09438	3.0975	3.16555	3.11208	3.08337	3.39028	3.09657	3.10518	3.09853	3.08619	3.15833	3.46535	3.21625	3.08407	3.11328	3.14493	3.11661	3.08451	3.10071	3.12076	3.14559
ENSG00000158859.10	ADAMTS4	4.46155	3.88895	3.79768	3.98076	3.79629	3.92994	3.84132	3.78398	3.80208	3.82764	4.45207	3.86877	3.86328	3.825	3.81376	4.92674	4.27137	3.79654	3.87149	3.80949	3.85345	3.81369	3.81003	3.80997	3.80551	3.78496	3.78578	3.84944	3.96395	3.79896	3.98464	3.78913	4.29856	3.76616	3.83397	3.81484	3.80521	3.96429	4.50074	3.8455	3.77039	3.86907	3.87438	3.79366	3.7718	3.85955	3.79874	3.8055
ENSG00000154736.6	ADAMTS5	3.86833	3.62692	3.67264	3.60441	3.60647	3.5713	3.60178	3.57207	3.62605	3.59014	3.87969	3.62679	3.63156	3.58851	3.60995	4.15709	3.7249	3.56136	3.55968	3.55927	3.62445	3.57705	3.55938	3.57542	3.5585	3.58693	3.64322	3.61391	3.58164	3.55723	3.61958	3.65042	3.83443	3.6295	3.5936	3.62809	3.5638	3.83561	4.02463	3.61872	3.59474	3.5913	3.60941	3.56055	3.64816	3.56064	3.78174	3.60655
ENSG00000049192.15	ADAMTS6	6.31802	6.95699	5.76083	6.5925	6.3906	6.06166	6.21674	6.13181	5.96387	6.51783	5.98752	6.85527	5.79106	6.79547	5.7361	7.02515	5.78756	6.24904	6.28144	5.86223	5.76546	5.9687	6.31457	6.15382	6.69283	6.30498	6.86835	5.70498	6.41732	6.45568	6.13807	6.21974	6.47284	6.08011	6.56049	6.86696	6.97801	5.78209	5.84324	6.08994	6.33183	5.8811	5.75116	5.71696	5.93711	6.24418	6.29937	6.71781
ENSG00000136378.15	ADAMTS7	4.49893	4.31396	4.29811	4.26026	4.42002	4.34016	4.27113	4.41848	4.19039	4.46488	4.93137	4.22786	4.42491	4.4341	4.60058	5.04186	4.46035	4.45436	4.27202	4.51051	4.31483	4.50925	4.34666	4.32149	4.29772	4.23148	4.22012	4.45523	4.37344	4.45053	4.39904	4.30774	4.40875	4.20652	4.52808	4.45113	4.69574	4.57801	4.98124	4.59253	4.37496	4.6526	4.51746	4.25078	4.4374	4.3383	4.32561	4.31269
ENSG00000134917.10	ADAMTS8	2.40753	2.36487	2.38631	2.38392	2.36325	2.36431	2.35343	2.36476	2.36471	2.36269	2.53717	2.39757	2.36901	2.36571	2.35393	2.65973	2.48875	2.38406	2.38019	2.43965	2.36736	2.35393	2.36673	2.39204	2.37748	2.36511	2.35344	2.35871	2.36015	2.3954	2.39085	2.3537	2.45084	2.36537	2.36374	2.36063	2.37253	2.37103	2.55784	2.35358	2.35402	2.37959	2.3539	2.35406	2.35422	2.38241	2.37013	2.355
ENSG00000163638.13	ADAMTS9	4.05086	3.78588	3.65543	3.82328	3.67431	3.67893	3.69971	3.71198	3.64833	3.67785	4.1363	3.8108	3.77524	3.65057	3.635	4.4769	4.0528	3.75897	3.70896	3.65253	3.69199	3.6933	3.68931	3.67124	3.63263	3.64923	3.64989	3.65903	3.71514	3.70672	3.68721	3.67092	4.17707	3.68348	3.68266	3.66821	3.64039	3.95161	4.30993	3.70332	3.63545	3.67143	3.69273	3.65623	3.63647	3.65649	3.63773	3.64052
ENSG00000178031.18	ADAMTSL1	4.03007	3.64571	3.6768	3.70814	3.62481	3.69123	3.61171	3.64534	3.61093	3.65967	4.47466	3.7007	3.70118	3.61214	3.61449	4.63011	4.04448	3.66081	3.61381	3.68819	3.63441	3.63513	3.68894	3.63292	3.63026	3.62918	3.66484	3.63989	3.64718	3.62639	3.75346	3.61322	4.21555	3.61173	3.66471	3.64955	3.62021	3.85306	4.4716	3.64972	3.65667	3.67092	3.71184	3.61518	3.61605	3.63677	3.6408	3.64652
ENSG00000197859.11	ADAMTSL2	4.35464	4.349	4.3232	4.36324	4.46184	4.43794	4.5004	4.32682	4.35746	4.51502	4.93011	4.4312	4.679	4.78201	4.51135	4.72981	4.36822	4.48118	4.68859	4.94888	4.54532	4.86996	4.80367	4.21748	4.62164	4.29695	4.44591	4.41914	4.45484	4.49079	4.42813	4.68474	4.29682	4.39606	4.50113	4.52568	4.80599	4.34153	4.69485	4.59142	4.54815	4.83824	4.64825	4.44424	4.70527	4.63918	4.19233	4.57539
ENSG00000156218.13	ADAMTSL3	4.07393	3.73515	3.68255	3.77562	3.71389	3.70532	3.69451	3.67841	3.66366	3.85442	4.17623	3.78063	3.83817	3.66455	3.6663	4.46448	3.9164	3.75909	3.79244	3.80247	3.74863	3.68383	3.78945	3.71425	3.73899	3.72252	3.73808	3.68545	3.77718	3.8033	3.79948	3.68187	3.96204	3.66424	3.76305	3.73897	3.67056	3.80448	4.35571	3.75597	3.76862	3.66549	3.68358	3.70265	3.70469	3.68515	3.68839	3.71473
ENSG00000143382.16	ADAMTSL4	12.4374	12.102	12.2412	11.9915	12.2524	12.3388	12.5388	12.1121	12.2892	12.6065	12.7961	12.0668	12.9334	13.2749	12.739	12.2383	12.4703	12.4223	12.561	12.8376	12.2263	12.9938	13.2722	12.8744	13.2349	12.5199	12.181	12.1552	11.9279	12.1595	12.0904	12.5874	11.8743	12.297	12.5356	12.178	13.0082	12.5945	12.4057	12.8877	12.564	12.5124	12.3226	12.7696	12.7443	12.9836	13.0395	13.1971
ENSG00000185761.11	ADAMTSL5	3.16749	3.1554	3.10469	3.15861	3.19801	3.10751	3.1807	3.14348	3.11994	3.24753	3.3781	3.31971	3.15857	3.217	3.1539	3.48857	3.26839	3.15966	3.20322	3.17536	3.16607	3.23181	3.20077	3.21274	3.15843	3.13285	3.1924	3.13867	3.10877	3.14046	3.14875	3.13708	3.18604	3.23599	3.11543	3.18707	3.20449	3.14942	3.34662	3.1846	3.2093	3.12416	3.15335	3.12719	3.20125	3.17041	3.14691	3.11779
ENSG00000105963.15	ADAP1	7.81725	7.36557	7.68396	6.90703	7.08156	7.71835	7.6304	6.9939	7.49686	7.67863	8.31659	7.16555	8.77301	8.53275	8.23177	8.94881	8.28163	8.2686	8.80987	8.73689	8.52811	8.71437	8.75912	8.62074	8.28214	7.78253	7.56003	7.3513	7.10454	7.2894	7.46567	7.71488	7.0026	7.41055	7.83921	7.28608	8.82254	7.99642	8.2047	8.51912	8.90704	8.55988	8.37621	8.28649	8.49699	8.67044	8.67396	8.16446
ENSG00000184060.11	ADAP2	10.8093	10.9703	10.9946	10.7298	10.8863	10.7092	10.9531	10.811	10.9074	11.1103	10.5753	10.9117	10.7597	10.933	10.6929	10.6888	10.8988	10.7763	10.9855	10.8748	10.7752	11.0056	10.7417	10.8457	10.762	10.917	10.9582	10.9428	10.7466	10.9295	10.8643	10.9265	10.8297	10.929	11.0678	10.9723	10.9741	10.6507	10.7853	10.8721	11.0904	10.9075	10.7094	10.8561	10.9433	10.791	10.8324	10.728
ENSG00000160710.18	ADAR	13.7896	13.9592	13.932	13.8863	13.8975	13.9368	14.034	13.7948	13.917	13.8589	13.8209	14.0043	13.6871	13.9409	13.7495	13.6772	13.9175	13.7547	13.7602	13.8653	13.6658	13.7406	13.7257	13.6597	13.9671	13.9092	14.0069	13.9747	13.7376	14.071	14.0083	13.9994	13.7668	13.96	13.9236	14.2463	13.5551	13.8715	13.8474	13.862	13.8829	14.0408	13.6312	13.8835	13.848	13.7252	13.7293	13.9928
ENSG00000197381.16	ADARB1	6.2488	6.10937	6.25864	6.11013	6.29858	6.16682	6.0614	6.26232	6.35299	6.12995	6.43381	5.88821	6.58824	6.20681	6.34256	6.52456	6.14451	5.95975	6.30945	6.21812	6.14933	6.38543	6.38005	6.51382	6.37887	6.1385	6.08547	6.19884	5.87583	6.33398	6.43783	6.06272	6.15989	6.30959	6.05056	6.03447	6.27499	6.51414	6.73428	6.07625	6.35659	6.01712	6.31127	6.26777	6.35468	6.44734	6.41229	6.19459
ENSG00000185736.16	ADARB2	3.97482	3.86006	3.67531	3.70741	3.70726	3.73989	3.71749	3.65485	3.68515	3.94614	4.35673	3.73285	3.65894	3.73429	3.94939	4.56194	4.08781	3.67925	3.70931	3.72343	3.69302	3.65765	3.77103	3.81518	3.67185	3.73088	3.77538	3.67844	3.68449	3.78821	3.76744	3.75497	3.81838	3.71756	3.69918	3.68647	3.7081	3.83783	4.29376	3.766	3.69516	3.70797	3.69353	3.67718	3.65892	3.84621	3.86352	3.66241
ENSG00000065457.11	ADAT1	10.3669	10.615	10.4872	10.4824	10.5349	10.564	10.4443	10.6149	10.5275	10.5101	10.4315	10.5937	10.3054	10.3771	10.4084	10.1654	10.4625	10.315	10.2475	10.2756	10.4061	10.2031	10.202	10.4076	10.2677	10.4305	10.4283	10.4712	10.4216	10.4457	10.5055	10.357	10.4891	10.5194	10.3841	10.6039	10.3179	10.4198	10.3263	10.3011	10.2313	10.3033	10.3926	10.3997	10.2566	10.1802	10.4411	10.2964
ENSG00000189007.16	ADAT2	7.15641	7.31939	7.06841	7.01681	7.2811	7.1166	7.12769	7.37397	7.23598	7.23148	7.31232	7.35203	7.33082	7.21753	7.65656	7.08831	7.28883	7.05712	7.00999	7.08563	7.14188	7.34761	7.4026	7.13049	7.35365	7.17638	7.44125	6.9751	7.31665	7.23865	7.12962	7.25029	7.4812	7.31068	7.09918	7.2058	7.40302	7.32869	7.47061	7.15298	6.99295	6.9703	7.38408	7.40375	7.35403	7.58827	7.08776	7.3708
ENSG00000213638.6	ADAT3	3.96775	3.93016	3.9089	3.90706	3.93575	3.95163	3.93173	3.97705	3.91738	4.01861	4.27768	3.91752	4.30954	4.17543	4.40754	4.41585	4.20498	4.20934	4.37842	4.53266	4.17033	4.38237	4.58155	4.50254	4.1145	3.95547	3.95688	3.91148	3.91649	3.92705	3.96084	3.94936	3.8954	3.93178	3.98048	3.95868	4.18909	4.26875	4.30747	4.18068	4.24368	4.23119	4.45879	4.27663	4.18213	4.39784	4.50398	4.04149
ENSG00000063761.16	ADCK1	8.17434	8.17439	8.17292	8.11211	8.32815	8.28414	8.41277	8.29371	8.20834	8.22654	8.39585	8.00697	8.4069	8.40749	8.5237	8.44921	8.62189	8.31868	8.0903	8.3026	8.46525	8.43524	8.39165	8.29941	8.33207	8.22007	8.22005	8.30874	8.06054	8.28246	8.29017	8.42795	8.1698	8.33954	8.44897	8.13664	8.31796	8.43459	8.52963	8.49248	8.2602	8.2881	8.48793	8.57161	8.30728	8.38263	8.49725	8.40621
ENSG00000133597.11	ADCK2	10.2623	10.1193	10.2836	9.95971	10.1493	10.0563	10.2062	10.0855	9.95401	10.51	10.1353	9.72494	10.3895	10.4801	10.1694	10.0501	9.98529	10.0942	10.277	10.3603	10.1089	10.3157	10.352	10.4119	9.75667	10.2748	10.0407	10.2342	9.793	10.0695	9.99336	10.2084	9.82383	9.9947	10.4523	9.80386	10.3371	10.023	9.95002	10.1992	10.0894	10.262	10.0872	10.0671	10.2447	10.2207	10.4709	9.74174
ENSG00000173137.12	ADCK5	6.56932	6.3087	6.54995	6.51853	6.43452	6.76592	6.62601	6.29089	6.43558	6.84107	7.10027	6.16638	7.05666	7.12453	7.23749	7.08978	6.68114	7.02407	7.04615	7.06044	6.83235	7.30849	7.36028	6.99421	7.15064	6.92057	6.61827	6.66419	6.40789	6.53701	6.49617	6.74434	6.10918	6.60117	6.9047	6.39367	7.41286	6.84812	6.7949	7.20411	6.96842	6.8342	6.94453	6.93762	7.06418	7.13938	6.99498	6.97428
ENSG00000164742.16	ADCY1	5.38822	6.36278	5.09556	5.02496	5.14323	4.96167	5.81524	5.27591	5.09982	5.65343	5.67447	5.15049	5.18143	4.98021	5.07222	5.61064	5.28483	5.14963	5.53127	5.9627	4.81805	6.61519	5.40454	5.65165	4.93975	4.94735	6.21125	5.09406	5.07499	5.06417	4.99995	5.69628	5.58047	5.15394	5.39328	5.24952	5.25648	5.06287	5.72476	5.39296	5.45032	5.948	5.03082	5.71688	6.19906	5.13372	5.56427	4.97925
ENSG00000143199.18	ADCY10	4.34301	4.03826	3.96136	3.92555	4.01249	3.99747	4.05488	4.04913	4.01257	4.13875	4.28932	3.98156	3.99748	3.96634	4.06339	4.46082	4.36838	4.04713	3.94182	3.94036	4.16315	4.10384	4.0279	4.02779	4.06923	3.95006	4.00502	3.96744	4.05767	3.95824	4.05053	4.01327	4.41366	3.951	3.95178	3.93896	4.10495	4.22504	4.72576	4.03585	3.9609	3.94086	4.11542	4.09651	4.07482	4.11139	4.05307	4.03492
ENSG00000078295.17	ADCY2	4.71264	4.49641	4.2511	4.48076	4.39251	4.29717	4.26273	4.37914	4.36596	4.24334	4.8507	4.4438	4.30308	4.33773	4.38764	5.32942	4.71263	4.42146	4.56102	4.48024	4.29164	4.41635	4.57612	4.40432	4.49831	4.4675	4.4953	4.29717	4.3989	4.44685	4.51014	4.25439	4.71607	4.38704	4.2496	4.23078	4.32694	4.51977	5.03663	4.43438	4.36156	4.31859	4.34073	4.29794	4.28518	4.36446	4.31075	4.24158
ENSG00000138031.15	ADCY3	10.8536	10.3165	11.116	10.7191	10.7789	10.6729	9.42848	9.99224	10.4699	9.73883	10.1864	9.2994	11.1339	10.6755	11.1667	9.48131	10.6767	10.6683	11.1401	11.4107	9.97657	10.9034	10.8713	10.0057	10.4477	11.0689	10.7595	11.0933	10.8922	11.0288	10.476	9.46264	9.71089	10.4011	9.84164	9.72197	10.6212	11.1992	10.7966	11.0668	11.4305	11.6223	10.3298	10.7561	10.8848	10.9203	9.89002	10.703
ENSG00000129467.14	ADCY4	6.23243	6.24678	6.04724	6.29867	6.2301	6.37056	6.07012	6.27398	6.10279	6.40201	6.59675	6.3597	6.50057	6.49379	6.79912	6.50411	6.41162	6.71052	6.22157	6.39379	6.39725	6.55682	6.61711	6.26677	6.56264	6.26241	6.39446	5.8498	6.24006	6.19074	6.27084	6.11807	6.5038	6.26564	6.56825	6.17574	6.87328	6.53627	6.79776	6.6705	6.11836	6.37575	6.5786	6.63371	6.27328	6.7284	6.33179	6.72808
ENSG00000173175.15	ADCY5	3.9904	3.68336	3.71102	3.70508	3.71105	3.71825	3.75069	3.68289	3.74539	3.85344	4.09987	3.81563	3.80941	3.687	3.92317	4.26985	4.00466	3.81223	3.73698	3.62992	3.70921	3.76933	3.81394	3.81378	3.76506	3.67087	3.69923	3.6477	3.81049	3.70367	3.8087	3.67611	3.88851	3.69902	3.66487	3.74046	3.8892	3.8585	3.96458	3.7943	3.71289	3.64591	3.72504	3.72931	3.71749	3.78944	3.7059	3.6766
ENSG00000174233.12	ADCY6	5.5661	5.17648	5.12273	5.52889	5.61145	5.26333	5.16775	5.32775	5.2572	5.62268	5.59942	5.17293	5.40014	5.16507	5.38623	6.02502	5.47436	5.58387	5.27741	5.50667	5.28253	5.38574	5.34652	5.2866	5.49579	5.1903	5.17807	5.06678	5.41826	5.3603	5.2315	5.19162	5.28204	5.27291	5.39923	5.11506	5.15391	5.29316	5.60966	5.78294	5.29779	5.1846	5.52705	5.31096	5.40864	5.14717	5.22103	5.22309
ENSG00000121281.13	ADCY7	11.6689	11.4025	11.6539	11.279	11.4071	11.8019	11.6917	11.2075	11.7285	11.9427	12.1183	11.3212	12.2072	12.3591	12.182	12.1234	11.821	11.9555	12.1178	12.2841	11.9261	12.451	12.4518	12.1898	12.3495	11.8326	11.496	11.6106	11.0709	11.3591	11.5	11.7325	10.7344	11.6796	11.8161	11.4666	12.2557	11.8986	11.6594	12.2708	12.1077	12.0695	11.9246	12.0947	12.1349	12.2443	12.3495	12.2614
ENSG00000155897.10	ADCY8	2.57305	2.46525	2.47062	2.47002	2.47548	2.4766	2.46537	2.46522	2.46521	2.47605	2.78567	2.47347	2.49659	2.46546	2.49416	2.69377	2.61919	2.46635	2.46581	2.46567	2.47983	2.46594	2.46571	2.46571	2.46542	2.46531	2.46538	2.47147	2.51032	2.47619	2.49148	2.46568	2.64254	2.46537	2.47725	2.47368	2.46716	2.59292	2.65954	2.47844	2.46605	2.49247	2.48002	2.46609	2.46627	2.46612	2.46656	2.46718
ENSG00000162104.10	ADCY9	9.63032	9.33991	9.46504	9.32322	9.38489	9.34763	9.68138	9.13219	9.35201	9.82416	9.41512	9.17279	9.61381	9.96514	9.50527	10.0196	9.36184	9.58747	9.71216	9.66512	9.34951	9.7745	9.82136	9.98273	9.96516	9.54139	9.28235	9.56604	8.93071	9.23334	9.26436	9.59859	9.01527	9.33982	9.75429	9.40058	9.44744	9.40533	9.14563	9.70351	9.62107	9.49587	9.29192	9.4663	9.60592	9.58414	9.98715	9.74096
ENSG00000141433.13	ADCYAP1	1.77677	1.70001	1.70276	1.70245	1.69981	1.69994	1.71157	1.7	1.69999	1.70557	1.82745	1.70424	1.71482	1.70012	1.70037	1.87605	1.76121	1.70058	1.7003	1.70023	1.71335	1.70037	1.70025	1.70025	1.7001	1.70004	1.70008	1.7032	1.70406	1.69989	1.71236	1.70023	1.74199	1.70007	1.7062	1.70434	1.70099	1.71662	1.7215	1.70016	1.70042	1.70025	1.70035	1.70044	1.70054	1.70046	1.70068	1.701
ENSG00000078549.15	ADCYAP1R1	3.82925	3.36446	3.33493	3.33314	3.33128	3.39043	3.36627	3.31855	3.31851	3.40769	3.71766	3.3433	3.32182	3.31928	3.3208	4.02692	3.51594	3.32206	3.33826	3.31996	3.32055	3.33925	3.32007	3.37135	3.31918	3.36536	3.31905	3.33745	3.43269	3.3179	3.43143	3.33736	3.60197	3.31902	3.35411	3.34389	3.32451	3.50136	3.71813	3.36883	3.34	3.3201	3.33901	3.32125	3.32181	3.32134	3.32268	3.3246
ENSG00000087274.17	ADD1	12.5042	12.4477	12.3463	12.3586	12.5039	12.3532	12.3929	12.274	12.4031	12.3405	12.3448	12.3387	12.3326	12.5038	12.1488	12.3625	12.2215	12.2862	12.3926	12.4023	12.2956	12.3294	12.3866	12.3637	12.3403	12.5051	12.351	12.2405	12.1897	12.4742	12.31	12.385	12.1482	12.411	12.3214	12.414	12.1167	12.1199	12.1333	12.4059	12.4358	12.4088	12.2491	12.3815	12.2815	12.3402	12.3586	12.2732
ENSG00000075340.23	ADD2	4.4648	3.96487	3.92025	3.98506	3.89471	3.89964	4.01398	3.94885	3.97825	3.9678	4.53716	3.94571	3.92102	3.88873	3.87588	4.96565	4.3089	3.85774	4.01662	3.91009	3.96802	3.91498	3.92868	3.96331	3.93877	3.99683	3.92136	3.88463	3.94271	3.91302	4.1373	3.85406	4.56941	3.9045	3.91304	3.8957	3.88771	4.07286	4.95589	3.95835	3.95494	3.94652	3.95141	3.85631	3.94109	3.89816	3.88188	3.9834
ENSG00000148700.15	ADD3	11.0623	11.0424	10.9893	11.2182	11.0756	11.1426	11.0818	11.1028	10.9987	11.0019	10.8032	11.2662	10.8414	11.0783	10.9682	10.8317	10.9299	11.0584	10.9992	10.9178	11.0903	10.8775	10.7859	10.8286	10.7909	11.1184	11.0109	10.9529	11.1616	11.2222	11.1288	11.1279	11.0609	10.9807	10.9567	11.2813	10.8988	10.9526	10.7948	10.9981	11.1027	10.9656	10.9712	10.9614	10.988	10.7276	10.859	10.8269
ENSG00000118492.18	ADGB	5.77272	5.52651	5.091	5.9728	5.23847	5.3479	5.03514	5.02614	5.08634	5.13429	5.30503	6.06179	5.33993	5.09424	5.43637	5.77639	5.32629	5.57261	5.60811	5.79445	4.96339	5.38743	5.94589	5.37079	5.16117	5.23991	5.49559	5.0035	5.16375	5.56971	5.23123	4.95578	5.21333	5.09838	5.02874	5.62434	4.80763	5.04601	5.46143	5.0786	5.08776	5.5717	5.04312	5.00029	5.04956	5.01515	4.97584	4.90902
ENSG00000197177.15	ADGRA1	3.13764	2.89368	2.90466	2.93665	2.89284	2.93534	2.92418	2.89362	2.89359	2.97055	3.39347	2.91035	2.9511	2.89411	2.89513	3.38479	3.18884	2.91515	2.89484	2.89456	2.89496	2.91268	2.89464	2.89463	2.90953	2.8938	2.89395	2.90637	2.90968	2.89318	2.94184	2.89458	3.04904	2.89393	2.91776	2.91076	2.89762	2.89685	3.42871	2.91023	2.89534	2.89466	2.89505	2.91357	2.89581	2.89549	2.89639	2.89768
ENSG00000020181.18	ADGRA2	6.53297	6.02901	6.41432	6.41754	7.08072	6.97283	6.24151	6.53887	6.74021	5.824	7.50085	6.4998	6.83861	6.8386	7.07415	7.00916	6.77033	6.84043	7.06244	6.37891	6.97117	7.18097	7.09967	6.70527	6.62109	6.71566	6.24334	6.10187	6.44249	7.05284	6.66989	6.69608	6.32461	6.86639	6.20898	6.79321	6.9787	7.00426	6.88491	7.2058	7.54641	6.29596	7.07076	6.77358	6.99608	7.11252	6.63139	6.86004
ENSG00000152990.14	ADGRA3	4.93188	4.73509	5.23568	4.8073	4.63333	4.83628	4.60779	4.88792	4.73263	4.60618	5.12187	4.88562	5.05157	4.69325	4.98681	5.23876	5.19369	4.8461	4.87252	4.70372	4.84666	4.85197	4.89385	4.81514	4.62175	4.66398	4.72208	5.2689	4.87608	4.69164	4.79701	4.60419	4.91259	4.58306	4.66525	4.66465	4.67771	5.0174	5.5164	4.68569	4.72126	4.78458	4.9192	4.76032	4.94773	4.86413	4.74469	4.55275
ENSG00000181790.11	ADGRB1	5.18899	4.99699	4.90584	4.91505	5.0066	4.8875	4.92513	4.82757	4.8034	4.95919	5.51182	5.15282	5.30021	5.37016	5.33806	5.55025	5.11879	5.05934	5.15745	5.19696	5.10635	5.49098	5.4854	5.19163	5.41603	4.99217	5.02692	4.86864	4.83089	5.00452	4.85724	4.93391	4.966	4.91457	5.06396	4.877	5.58406	5.24437	5.35475	5.32661	5.00359	4.95913	5.18524	5.36935	5.27382	5.46656	5.4119	5.44127
ENSG00000121753.13	ADGRB2	3.57654	3.30843	3.27254	3.30093	3.24765	3.2505	3.25327	3.2517	3.23686	3.25066	3.96353	3.24406	3.3335	3.28453	3.22392	3.88976	3.42871	3.26373	3.32215	3.34821	3.2237	3.3713	3.34927	3.28899	3.31276	3.26739	3.2976	3.23883	3.24317	3.26311	3.3168	3.22318	3.33194	3.32531	3.2537	3.24459	3.22725	3.34547	3.62076	3.3156	3.2605	3.33498	3.25904	3.22432	3.24411	3.2244	3.24601	3.2502
ENSG00000135298.14	ADGRB3	4.15291	4.34784	3.91519	3.99847	4.09262	3.99286	4.32834	3.9485	4.01831	4.11317	4.19735	4.04087	3.95029	4.07268	3.93095	4.52562	4.15238	4.07043	4.08776	4.00896	3.91515	3.97487	3.94271	3.99685	3.95187	3.93731	4.219	3.9179	4.07142	4.02222	4.01892	4.33136	4.09198	4.0239	4.12997	4.1792	4.11343	4.00755	4.37573	4.01741	4.08541	3.99722	3.90002	3.91668	3.96593	4.0214	4.00259	3.94334
ENSG00000111452.13	ADGRD1	8.06072	8.06332	7.37395	8.04939	7.68273	8.02961	8.4317	7.57681	8.10916	7.83179	7.48834	7.85037	7.35329	8.10315	8.33141	8.20014	7.7511	7.89473	7.82896	7.75827	7.74417	7.96201	7.71484	7.88046	7.99598	7.91298	7.53239	7.41765	7.87919	7.38104	7.91224	8.1738	7.3017	7.80768	7.47765	7.52333	7.78044	8.15904	7.77214	7.79844	7.6545	7.48403	7.70212	7.51081	7.96537	7.43474	8.13212	7.86079
ENSG00000180264.11	ADGRD2	3.04672	2.97046	2.93724	2.93589	2.92411	2.96848	2.98718	2.92498	2.92495	2.94911	3.34612	2.94353	2.96628	2.92553	2.92666	3.65694	3.13676	2.9276	2.92634	2.92603	2.92647	2.92665	2.92611	2.9261	2.92545	2.9861	2.94135	2.93913	2.94278	2.92449	2.9911	2.92605	3.03705	2.92533	2.95169	2.94398	2.92943	3.03164	3.3541	2.92572	2.92689	2.96054	2.99682	2.96438	2.92741	2.92706	2.92806	2.9295
ENSG00000174837.15	ADGRE1	9.8169	11.7172	9.12222	9.62112	11.8143	11.4401	9.47369	11.3862	10.1308	10.8005	9.38423	10.293	9.66707	11.7519	9.35947	12.1428	8.70688	10.813	10.3453	11.6612	11.0204	10.386	10.8229	11.0107	10.5549	10.0403	11.7982	9.0492	9.77932	11.7869	11.6188	9.93711	11.5879	10.1833	11.0338	10.7031	11.4466	9.15062	9.0938	10.7185	10.8016	12.0655	10.8565	11.451	10.4817	10.8137	10.9655	10.5184
ENSG00000127507.18	ADGRE2	9.57695	9.92775	10.2063	9.85989	8.84112	9.92914	9.63862	9.76283	10.0865	10.2185	9.73598	9.61283	10.2686	9.94833	10.0701	9.02515	10.5334	9.5686	9.03529	9.76478	10.2438	10.0091	9.9994	10.3802	10.5177	9.34106	9.87333	10.2834	9.72462	8.77008	9.96561	9.5427	10.0039	10.2034	10.0908	9.37054	9.86484	10.4429	10.5151	9.75033	8.95287	9.50268	10.4574	9.71738	10.3277	10.1398	10.3896	10.4983
ENSG00000131355.15	ADGRE3	10.2357	10.4057	10.8094	11.3341	10.34	11.3352	9.82631	11.3972	10.5745	9.82052	10.9639	11.8577	10.6148	10.6158	11.4488	10.6416	11.4445	11.4935	10.9084	11.0512	11.8547	9.36413	10.2954	9.80189	10.5831	10.8213	10.6887	11.0539	11.3629	10.8169	11.4517	9.73683	11.4158	10.675	10.5159	11.7775	10.6844	11.7693	11.4757	11.8231	11.1896	11.1247	11.9129	10.5237	9.67129	10.586	10.1066	11.2091
ENSG00000123146.20	ADGRE5	13.0609	12.9766	12.9458	12.6817	12.7931	12.7496	13.4019	12.2934	12.9279	13.2324	12.8783	12.7081	13.3206	13.5232	12.5435	12.9464	12.8732	12.6939	12.9587	12.8536	12.4817	13.1112	13.0445	13.3925	13.5004	12.9988	12.6979	12.8955	12.3621	12.5258	12.7015	13.2962	12.3842	12.8481	12.9428	12.6142	12.7847	12.6444	12.7839	12.8141	12.8673	12.5625	12.5638	12.8226	13.0102	12.7994	13.3257	13.2734
ENSG00000153292.16	ADGRF1	6.16802	5.75602	5.23778	5.7571	5.3285	5.40217	5.1769	5.62582	5.26532	5.52969	5.627	5.73976	5.62843	5.33049	5.55558	6.28865	5.49083	5.82228	5.59726	5.75281	5.27395	5.77977	6.08893	5.57712	5.53653	5.6598	5.74839	5.3518	5.62945	5.96965	5.4894	5.10407	5.54049	5.31227	5.2139	5.54477	5.32088	5.71892	6.00768	5.85678	5.29928	5.7286	5.29017	5.40518	5.40715	5.41954	5.09756	5.37098
ENSG00000164393.8	ADGRF2	3.35403	3.14185	3.09907	3.18777	3.11166	3.1011	3.11658	3.08805	3.08802	3.10989	3.47307	3.14793	3.09023	3.08854	3.12201	3.53063	3.30973	3.09039	3.12068	3.163	3.10548	3.08954	3.11978	3.08905	3.10292	3.10225	3.08838	3.10078	3.1041	3.10053	3.14734	3.11952	3.35559	3.08836	3.11227	3.10519	3.09203	3.20136	3.54052	3.10358	3.08975	3.13483	3.10573	3.08985	3.12503	3.12361	3.0908	3.09209
ENSG00000173567.15	ADGRF3	5.25457	5.26452	5.30419	5.2926	5.20309	5.20213	5.24116	5.27523	5.29357	5.25109	5.55921	5.30053	5.38738	5.27854	5.56383	5.50076	5.15675	5.27941	5.18359	5.27757	5.3106	5.58039	5.52322	5.20943	5.39387	5.39842	5.33209	5.47179	5.22032	5.24008	5.19954	5.32939	5.25042	5.27705	5.21908	5.37274	5.48343	5.35831	5.29051	5.40718	5.3117	5.16831	5.25121	5.52659	5.45323	5.37246	5.34805	5.44393
ENSG00000153294.12	ADGRF4	2.90902	2.85853	2.80703	2.80458	2.8028	2.78452	2.79688	2.84791	2.82729	2.78561	2.84811	2.85283	2.80329	2.83115	2.81376	3.02482	3.08218	2.77518	2.79998	2.89018	2.8253	2.80094	2.82331	2.8691	2.85208	2.80741	2.82999	2.78067	2.78246	2.79436	2.82176	2.83461	2.89287	2.86139	2.78692	2.85421	2.82561	2.87968	3.01807	2.82114	2.81474	2.81151	2.87376	2.78856	2.78931	2.78868	2.80525	2.80963
ENSG00000069122.19	ADGRF5	4.32287	4.14745	3.94601	4.15592	4.10609	4.01255	4.0783	4.1048	4.00322	3.96385	4.26705	4.29735	4.04262	4.0818	3.99141	4.55217	4.32189	4.12986	4.16671	4.20313	4.03217	4.17376	4.12744	4.01472	4.04518	4.05318	4.00726	3.98339	4.13752	4.06417	4.06272	3.97294	4.30094	4.07844	3.96776	4.21261	3.95436	4.07127	4.36928	4.22512	4.07819	4.05451	4.03328	4.07968	4.12667	4.02414	3.96772	3.99319
ENSG00000205336.14	ADGRG1	5.86611	5.49477	5.37785	5.81395	5.39463	5.63331	5.14417	5.34369	5.33159	5.57123	5.95388	5.57199	5.47216	5.51839	5.70973	6.20835	5.74938	5.64419	5.60427	5.82129	5.25858	5.69191	6.01708	5.56494	5.48616	5.51074	5.68569	5.35353	5.44079	5.53477	5.54233	5.11322	5.58876	5.4995	5.09643	5.49099	5.30384	5.59974	5.94502	5.58249	5.35291	5.62167	5.38022	5.22807	5.53002	5.48173	5.44496	5.53427
ENSG00000173698.18	ADGRG2	5.52221	5.52098	5.49258	5.48134	5.4092	5.61444	5.48607	5.72261	5.51626	5.48753	5.8427	5.5738	5.56149	5.59755	5.87053	5.57479	5.58327	5.63983	5.31725	5.4954	5.54499	5.66037	5.67857	5.46717	5.55428	5.34187	5.45843	5.51203	5.73172	5.35514	5.52361	5.39887	5.81324	5.38822	5.35606	5.62375	5.9146	5.83438	5.75257	5.55366	5.24904	5.58761	5.54936	5.78655	5.56121	5.81401	5.86022	5.56874
ENSG00000182885.17	ADGRG3	5.68293	5.41446	5.40933	5.45713	5.00417	4.98927	5.02911	5.46964	5.95507	5.74673	5.41166	5.65428	5.81422	5.6101	5.72016	5.73505	5.80768	5.46188	5.29958	5.40325	5.03276	5.44771	5.49901	6.19403	5.69021	6.07184	6.22563	5.70293	6.1635	5.03253	5.81924	6.51092	6.05785	6.04051	6.33555	5.71854	6.35773	5.75897	5.75335	6.16831	5.64094	5.5431	5.26022	6.04932	5.7388	5.65334	6.1894	5.8806
ENSG00000156920.11	ADGRG4	3.47729	3.30615	3.22217	3.22067	3.22074	3.25003	3.20897	3.2232	3.20855	3.23537	3.55077	3.27466	3.24835	3.22473	3.21045	3.86966	3.48846	3.23054	3.21009	3.22615	3.21024	3.21044	3.20984	3.20983	3.20911	3.20881	3.209	3.22426	3.22832	3.23537	3.3432	3.22619	3.57866	3.20898	3.23824	3.22965	3.21351	3.31103	3.75617	3.2094	3.24601	3.20987	3.22767	3.21082	3.21128	3.21089	3.212	3.21358
ENSG00000159618.16	ADGRG5	5.21143	4.92597	5.07925	4.96122	4.88816	5.00881	4.87483	4.92414	5.12788	4.84689	5.19514	5.03438	5.20228	5.16241	5.20177	5.30033	5.12359	4.97002	4.93767	4.91722	5.07156	4.90594	5.06959	5.18754	5.00405	4.94119	4.85057	4.97854	4.88684	4.94124	5.13865	4.824	5.11022	5.19643	4.80827	4.935	5.01525	5.06473	5.19539	5.10531	4.91144	4.81118	5.05265	4.88535	5.01832	5.178	5.10079	5.23312
ENSG00000112414.15	ADGRG6	5.83415	5.44751	6.0021	5.39223	5.46144	5.95914	6.15685	5.50791	6.25282	5.58223	5.83549	5.88414	5.49013	5.54896	5.59684	5.94475	5.87418	5.41067	6.4506	5.28137	5.85202	5.46466	5.98177	5.62652	5.85177	5.6688	5.28991	6.00402	5.43483	5.45272	6.14408	6.1159	5.83567	6.23269	5.61665	5.51142	5.54107	5.51505	6.05484	5.41191	6.34317	5.34591	5.70693	5.46483	5.46667	5.88347	5.59023	5.77922
ENSG00000144820.8	ADGRG7	2.7394	2.14881	2.35384	2.33696	6.58988	2.30861	2.32974	2.31786	2.14653	2.47051	2.73711	2.42168	2.30313	2.16017	2.18529	3.3697	2.32694	2.20456	2.17826	2.1716	2.27843	2.18504	2.17336	2.26833	2.15835	2.15212	2.15611	2.37595	2.4144	18.3074	2.26067	2.26677	2.76802	2.24632	2.49038	2.42592	2.23921	2.43012	2.50959	2.16448	2.19011	2.17391	2.1834	2.19226	2.20086	2.19362	2.21371	2.24034
ENSG00000072071.16	ADGRL1	7.02199	6.80089	6.86071	6.44361	6.92002	6.84681	6.78906	6.62948	6.67134	6.9671	7.35514	6.53733	7.33768	7.41715	7.47198	7.38502	7.02451	6.94486	6.85604	7.13378	6.71289	7.52194	7.654	7.17708	7.55763	6.9037	6.85448	6.55671	6.63928	6.97172	6.7816	6.88021	6.69346	6.77459	6.97725	6.56957	7.5933	7.21381	7.1017	7.32302	6.73454	6.80436	6.97798	7.19558	7.30813	7.56249	7.40442	7.53939
ENSG00000117114.20	ADGRL2	4.73537	4.14451	3.9937	4.10715	4.03507	4.07575	4.05086	4.11217	4.02878	4.09352	4.5524	4.16859	4.07748	4.01651	4.02694	5.12735	4.5642	4.10094	4.04414	4.05998	4.08503	3.96106	4.15111	3.98072	3.97725	3.9948	4.15136	3.99935	4.06398	4.08752	4.23964	4.0213	4.67826	4.03303	4.03582	4.12231	3.9698	4.27723	4.89458	4.07413	4.07085	4.13435	4.1243	3.98541	3.96347	3.96236	3.99099	3.97
ENSG00000150471.16	ADGRL3	4.00869	3.7486	3.61361	3.61092	3.58698	3.66921	3.6594	3.65616	3.58871	3.63695	4.37211	3.62606	3.63761	3.5899	3.59223	4.46508	4.02309	3.59415	3.59156	3.64801	3.61221	3.59221	3.5911	3.61072	3.58974	3.58919	3.64275	3.61737	3.62459	3.58778	3.77857	3.61049	4.12738	3.58949	3.70831	3.62693	3.59789	3.77366	4.29953	3.68034	3.61389	3.59115	3.65217	3.59291	3.59377	3.59305	3.5951	3.59802
ENSG00000162618.15	ADGRL4	2.64075	2.58016	2.57396	2.57324	2.57829	2.57952	2.56768	2.5675	2.56749	2.62892	2.66668	2.57736	2.58493	2.56779	2.58341	3.01222	2.68477	2.56887	2.56821	2.56805	2.56828	2.56837	2.56809	2.56809	2.56775	2.56761	2.5677	2.57498	2.57695	2.56725	2.60859	2.56806	2.68775	2.56768	2.58183	2.5776	2.56983	2.58726	3.00217	2.5949	2.5685	2.5681	2.59784	2.56855	2.56877	2.56858	2.56911	2.5891
ENSG00000164199.18	ADGRV1	6.83136	6.28163	5.71937	6.94078	6.28124	6.26727	5.58362	5.55551	5.69937	5.85158	6.48797	6.81045	5.99447	5.66995	6.23942	7.19733	6.71742	6.5786	6.34213	6.88496	5.55823	6.53808	6.90641	6.41157	6.00023	5.91321	6.26285	5.56938	6.08512	6.5441	6.08314	5.42909	6.33811	5.8062	5.43974	6.33469	5.43798	6.16762	7.11321	5.78463	5.63503	6.42582	5.60759	5.71069	5.82187	5.56353	5.64866	5.50674
ENSG00000187758.8	ADH1A	1.71985	1.68024	1.66199	1.66172	1.69567	1.66957	1.65972	1.65965	1.65965	1.66438	1.67436	1.69701	1.68648	1.65975	1.73126	1.74684	1.67479	1.69999	1.68363	1.70514	1.65993	1.68446	1.70553	1.68302	1.6706	1.65969	1.68105	1.66236	1.66309	1.65956	1.67114	1.67145	1.73555	1.65972	1.66491	1.66333	1.66048	1.68952	1.73296	1.65979	1.66001	1.67158	1.65995	1.6728	1.6734	1.66004	1.66023	1.6605
ENSG00000196616.14	ADH1B	3.61162	3.32997	3.27084	3.30368	3.26802	3.29893	3.30279	3.2553	3.2706	3.28583	3.67854	3.27879	3.2584	3.25599	3.25743	3.78933	3.64816	3.25862	3.27484	3.29081	3.29291	3.29375	3.25673	3.25672	3.25589	3.27132	3.25577	3.27323	3.32413	3.25468	3.33747	3.25665	3.56486	3.25574	3.28908	3.27936	3.26095	3.36325	3.85282	3.27295	3.27653	3.25677	3.34452	3.27685	3.25839	3.25794	3.2801	3.26103
ENSG00000248144.6	ADH1C	4.79402	4.98331	4.46572	5.15577	4.92134	4.56209	4.70166	5.0134	4.64104	4.8318	4.65354	5.57549	4.54149	4.91129	4.84348	5.00139	4.45107	4.98094	4.82235	4.72286	4.42522	4.69626	4.89508	4.72496	4.67504	4.78963	4.83057	4.43737	4.89132	4.81954	4.64169	4.48215	4.50931	4.58531	4.61763	5.19391	4.68019	4.67756	5.16363	4.8705	4.81159	4.83396	4.44146	4.53588	4.46266	4.53675	4.41273	4.43667
ENSG00000198099.9	ADH4	2.29835	2.22139	2.20351	2.29881	2.19951	2.22048	2.22218	2.21057	2.23158	2.20731	2.24432	2.24073	2.22816	2.19993	2.25088	2.43406	2.28783	2.26896	2.22507	2.259	2.21294	2.22596	2.28202	2.21235	2.21131	2.22179	2.22227	2.2041	2.23949	2.22974	2.20002	2.20009	2.26689	2.2222	2.20816	2.24148	2.21767	2.21631	2.46765	2.2347	2.20034	2.20011	2.23818	2.21377	2.2005	2.21388	2.21548	2.21778
ENSG00000197894.11	ADH5	11.5511	11.6886	11.9674	11.6106	11.7934	11.6635	11.6416	11.817	11.5126	11.4075	11.6233	11.6763	11.5479	11.368	11.5367	11.4494	11.8187	11.5568	11.5926	11.6018	11.6692	11.5795	11.46	11.4001	11.3349	11.6335	11.7002	11.9219	11.6272	11.8101	11.7062	11.6334	11.7056	11.5754	11.5364	11.7161	11.465	11.5775	11.8222	11.4289	11.5806	11.7509	11.6582	11.4869	11.6792	11.4511	11.3679	11.4008
ENSG00000172955.17	ADH6	3.86118	3.72561	3.57348	3.8323	3.72588	3.66022	3.68922	3.61987	3.61962	3.58525	3.84089	3.75535	3.65239	3.58754	3.64579	4.13611	3.73258	3.66793	3.69195	3.73287	3.59108	3.59174	3.75593	3.67716	3.57479	3.6659	3.76114	3.57533	3.65169	3.75186	3.66222	3.62798	3.78934	3.63407	3.58785	3.65611	3.58423	3.70689	3.95751	3.64931	3.6867	3.78792	3.59145	3.60732	3.59458	3.60765	3.56461	3.58438
ENSG00000196344.11	ADH7	7.14598	6.78062	6.01931	7.36673	5.89716	6.44879	5.74059	6.50166	6.10842	6.25892	6.22439	7.12111	6.1957	6.06866	6.47397	6.17871	6.47308	7.12631	6.87999	6.69782	6.06971	6.56164	6.90856	6.68308	6.05632	6.64644	6.60922	5.98703	6.31579	6.12161	6.22695	5.44031	5.64281	5.97936	6.02397	6.58862	5.44577	5.9147	6.90635	6.52504	6.31551	6.6648	5.83995	5.98185	5.79482	5.65027	5.48215	5.72735
ENSG00000147576.17	ADHFE1	4.03919	4.05372	4.04092	4.16368	4.05061	4.26246	4.03694	4.27098	4.0901	4.16975	4.35885	4.24276	4.26572	4.0996	4.32463	4.21353	4.22645	4.35325	4.02453	4.13773	4.26808	4.08501	4.187	4.08826	4.14507	4.05546	4.07742	4.04991	4.20939	4.14163	4.12423	3.98734	4.33468	4.05731	4.29161	4.2206	4.24802	4.42754	4.43817	4.2948	4.07673	4.21497	4.2531	4.27334	4.09513	4.35372	4.07833	4.12234
ENSG00000182551.14	ADI1	10.592	10.4693	10.6705	10.5443	10.4825	10.535	10.571	10.6055	10.6304	10.7283	10.4987	10.5258	10.6053	10.4218	10.5014	10.3941	10.7599	10.677	10.5669	10.3375	10.7144	10.3571	10.3943	10.5117	10.3407	10.6714	10.3714	10.6279	10.6768	10.3745	10.4797	10.5411	10.4221	10.5715	10.6601	10.4736	10.4527	10.7078	10.6371	10.5071	10.5992	10.3876	10.7458	10.4392	10.5593	10.4712	10.4306	10.441
ENSG00000182035.12	ADIG	0.977052	0.976892	0.978133	0.977992	0.9768	0.995185	0.976919	0.976885	0.976882	0.97942	1.04052	0.978806	0.977127	0.976939	0.977052	1.08261	1.02965	0.989668	0.988087	1.00871	0.977033	0.988482	1.02959	0.998452	0.976932	0.976905	0.976922	0.978333	0.978724	0.976838	0.987455	0.976991	0.977112	0.986832	0.97971	0.978854	0.977329	0.977243	1.10597	0.997534	0.988783	0.98784	0.977043	1.00056	0.989438	0.977091	0.977192	0.977336
ENSG00000181092.10	ADIPOQ	2.4249	2.37892	2.37191	2.3713	2.36604	2.37831	2.36658	2.36643	2.36641	2.37739	2.43341	2.37479	2.3675	2.36667	2.38201	2.58972	2.40232	2.36758	2.36702	2.36689	2.36708	2.36716	2.36692	2.36692	2.36663	2.36651	2.36659	2.37277	2.37445	2.37788	2.3668	2.38084	2.48513	2.36658	2.37861	2.375	2.36839	2.38568	2.76946	2.36675	2.36727	2.36693	2.39628	2.36731	2.3675	2.36734	2.36779	2.36842
ENSG00000159346.13	ADIPOR1	12.3231	12.4012	12.4572	12.4704	12.5335	12.4853	12.3872	12.5576	12.4111	12.2674	12.2962	12.4602	12.1806	12.3196	12.3076	12.3258	12.453	12.4162	12.331	12.4198	12.4672	12.2516	12.2665	12.2783	12.1264	12.4026	12.4359	12.5379	12.5399	12.5972	12.5133	12.4089	12.4188	12.4363	12.3934	12.5141	12.2889	12.348	12.251	12.4496	12.3833	12.5216	12.4352	12.3506	12.2409	12.2958	12.1119	12.2505
ENSG00000006831.10	ADIPOR2	12.0048	12.0745	12.0899	11.9902	12.1268	12.0241	12.0152	12.1328	11.9218	11.8956	12.0089	11.9206	11.857	11.9879	11.9219	12.0252	12.0671	11.9545	11.8214	11.8412	12.2114	11.7786	11.9974	11.9104	11.6888	12.0844	12.1328	12.1903	12.0062	12.2039	11.9934	12.0978	12.1165	11.995	11.8451	12.1354	11.6514	11.9641	12.0276	12.0376	11.8962	11.8929	12.1973	11.9875	11.837	12.0118	12.0185	11.7293
ENSG00000148671.14	ADIRF	0	0	0	0	0	0	0	0	0	0	0	0	0	0	0	0	0	0	0	0	0	0	0	0	0	0	0	0	0	0	0	0	0	0	0	0	0	0	0	0	0	0	0	0	0	0	0	0
ENSG00000156110.15	ADK	9.43449	9.26209	10.0634	9.53603	9.08436	9.69139	9.54209	9.66438	9.93399	9.26866	9.56577	9.97721	10.8859	9.11318	9.61107	9.369	10.8024	9.53017	9.23645	9.40118	10.0308	10.3608	9.52318	9.7082	9.47622	9.14349	9.11617	10.1162	9.70547	9.08348	9.7857	9.37512	9.80177	9.87165	9.43832	9.75652	9.30903	9.84645	10.6303	9.31199	9.17456	9.31577	10.0991	9.76064	10.7673	9.62494	9.80578	9.47883
ENSG00000148926.10	ADM	5.48716	5.63056	6.10685	5.44208	5.22902	5.78934	5.3776	6.0027	5.84793	5.56369	6.3276	5.44373	6.26552	5.32524	6.22572	5.82744	6.24638	5.86819	5.52881	5.69075	5.78837	5.50783	6.1146	5.57171	5.27346	5.77558	5.96888	5.82264	5.42653	5.67438	5.81441	6.13091	5.86163	5.82901	5.96097	5.81261	5.9699	6.41785	6.2826	6.12316	5.5443	5.82401	5.94315	6.01591	5.30823	6.1225	5.63762	5.57743
ENSG00000128165.9	ADM2	3.92339	3.77589	3.94154	3.78622	3.80515	3.88215	3.80121	3.81806	3.80713	3.96768	4.25397	3.7142	3.9034	3.83699	3.91228	4.12973	4.05201	3.7585	3.82591	3.88898	3.75122	3.75237	3.89052	3.79891	3.87764	3.79948	3.8016	3.96248	3.71337	3.82073	3.96522	3.77376	3.8639	3.85487	3.72334	3.7539	3.78723	3.88368	4.10766	3.86168	3.80776	3.79929	3.81675	3.87187	3.86608	3.88501	3.77675	3.86751
ENSG00000224420.3	ADM5	2.03211	1.9948	1.98748	2.07657	1.99348	2.02271	2.01561	1.99471	2.01422	2.03041	2.06442	2.05352	2.08313	2.08525	2.07638	2.01471	2.01345	2.01138	1.99664	2.09075	2.05325	2.12818	2.0816	2.0294	2.1807	2.00511	2.04545	1.98792	2.02076	2.01253	2.00679	1.99623	2.01053	2.00549	1.99096	2.02257	2.05971	2.0547	2.03947	2.03782	2.02147	2.00759	2.02029	2.05686	2.01091	2.09097	2.07663	2.08792
ENSG00000101126.18	ADNP	10.7288	10.7409	11.2666	11.1085	10.6244	11.0167	11.2055	11.2248	11.0241	10.6298	11.1502	10.8539	11.2089	10.8989	11.0345	10.6443	11.266	10.7008	10.7522	10.6442	10.8165	11.0818	10.9064	11.2326	10.9986	10.697	10.6464	11.2988	11.1003	10.5966	11.1354	11.0966	11.399	11.0134	10.6589	10.9712	10.9742	11.1827	11.2162	10.5744	10.7829	10.6914	10.8112	11.2501	11.2387	11.0439	11.2582	10.9232
ENSG00000101544.9	ADNP2	10.322	10.275	10.3285	10.3309	10.3177	10.3553	10.3172	10.283	10.3399	10.3153	10.3281	10.2565	10.2432	10.1888	10.1095	10.1822	10.2288	10.1711	10.1779	10.2612	10.25	10.1292	10.2159	10.2298	10.2129	10.4189	10.308	10.363	10.2923	10.3141	10.3897	10.3013	10.3103	10.3918	10.3785	10.4674	10.0845	10.1166	10.2021	10.3867	10.3341	10.4061	10.2278	10.2398	10.2381	10.2306	10.2116	10.2144
ENSG00000181915.5	ADO	11.0115	11.1487	10.9446	10.8303	10.7545	10.7683	10.6999	10.7197	10.7364	10.7829	10.7643	11.0009	10.745	10.7372	10.7476	10.8344	10.8208	10.6429	10.9931	10.9697	10.9493	10.6413	10.8941	10.6606	10.9042	11.0014	10.8852	10.8691	10.8366	10.7263	10.9753	10.5847	10.7494	10.7872	10.7347	11.0402	10.5767	10.847	10.6755	10.6638	10.9446	10.9247	10.9286	10.5454	10.7348	10.9764	10.6572	10.784
ENSG00000163485.17	ADORA1	8.60049	8.49393	8.50316	8.22333	8.87246	8.38772	8.81424	8.10019	8.4176	8.66861	8.60022	8.75665	8.50497	9.03424	8.54677	9.05219	8.02296	8.25146	8.66634	8.81642	8.29449	8.55091	8.45893	8.35969	8.57374	8.58039	8.42505	8.42601	8.1084	8.77652	8.24296	8.70256	8.03657	8.50632	8.6978	8.68093	8.75403	8.33188	8.10755	8.40466	8.72573	8.80558	8.44199	8.20005	8.38935	8.15948	8.61151	8.43051
ENSG00000128271.22	ADORA2A	2.97835	2.84605	2.82926	2.82849	2.84296	2.8337	2.85889	2.8342	2.86841	2.83616	2.99898	2.83288	2.85393	2.87184	2.91747	3.07638	2.93367	2.83933	2.85034	2.82296	2.8232	2.87846	2.87529	2.8364	2.85948	2.8346	2.85903	2.83034	2.83245	2.85506	2.86124	2.84938	2.83869	2.847	2.83768	2.87184	2.87786	2.84125	2.99962	2.83564	2.85218	2.83647	2.8911	2.85252	2.89706	2.88087	2.90164	2.87816
ENSG00000170425.3	ADORA2B	8.49675	8.49368	8.95227	8.98844	8.33195	8.81314	8.47784	9.14457	8.86136	8.64679	8.96676	8.57561	9.15693	8.66467	8.84236	8.16016	9.13395	8.64997	8.30008	8.84928	8.67621	8.66998	8.72791	8.7576	8.43297	8.45163	8.17232	8.88825	8.88524	8.13368	8.7549	8.32689	8.87989	8.79667	8.36102	8.36423	8.89433	8.75197	8.87699	8.48231	8.09137	8.69426	8.58699	8.58212	8.62338	8.73234	8.59786	8.47839
ENSG00000282608.2	ADORA3	6.44098	6.5857	6.53693	6.77078	6.28239	7.31789	6.60093	7.28371	7.12741	6.38047	7.0006	6.49122	7.40689	6.68016	6.90423	6.20421	7.54421	6.60706	6.57711	6.47904	7.28188	6.70271	7.09515	6.6764	6.42575	6.39318	6.5543	6.94889	7.155	6.33135	7.24862	6.66026	7.15983	7.13283	6.36411	6.45659	6.71276	6.88532	7.48963	6.4726	6.76782	6.53617	7.1796	6.93377	6.85049	7.06657	6.75641	6.38822
ENSG00000159322.17	ADPGK	12.9043	12.9742	12.7995	12.9554	12.9975	12.6867	12.8346	12.8316	12.7813	12.9223	12.6635	12.9542	12.7883	12.7957	12.767	12.7055	12.696	12.8963	12.8532	12.8592	12.761	12.7523	12.7699	12.6881	12.8066	12.9285	13.044	12.7288	12.894	13.0109	12.8079	12.8765	12.8322	12.8602	12.8262	12.9658	12.8598	12.7269	12.7412	12.9671	12.8479	12.8854	12.776	12.6723	12.7444	12.7342	12.7314	12.8466
ENSG00000144843.11	ADPRH	11.383	11.5668	11.2925	11.471	11.3	10.9792	11.5015	11.3612	11.49	11.239	11.0903	11.5031	10.8655	11.5901	11.1468	11.3193	11.2287	11.2177	11.2375	11.421	11.4535	11.1722	11.2677	11.2792	11.2317	11.3705	11.4382	11.3248	11.2419	11.2593	11.0557	11.4507	11.4085	11.4779	11.2633	11.5493	11.2645	11.275	11.0969	11.2492	11.2552	11.431	11.3288	11.2411	11.3119	11.1877	11.3294	11.217
ENSG00000153531.13	ADPRHL1	4.67724	4.407	4.48352	4.49308	4.47646	4.51179	4.46701	4.61825	4.39422	4.48766	4.98933	4.51599	4.57343	4.49304	4.70529	5.03178	4.72368	4.69829	4.48951	4.52688	4.55994	4.51981	4.72887	4.50686	4.45902	4.42062	4.40085	4.47546	4.40844	4.35407	4.39635	4.43652	4.59236	4.44557	4.50545	4.33796	4.52636	4.82113	4.88296	4.56941	4.43882	4.50766	4.56261	4.50385	4.50025	4.80034	4.5896	4.61163
ENSG00000170222.12	ADPRM	7.95189	8.1267	8.0253	8.27668	8.05454	8.097	8.24585	8.27864	7.95467	8.23598	8.05789	8.17448	7.81753	7.91207	8.04027	7.99823	8.06447	8.23601	8.10084	8.06007	8.00751	7.92507	8.01441	7.93883	8.04781	7.95834	8.11733	8.09373	8.38168	8.07526	8.22511	8.27055	8.28612	8.00841	7.99766	8.26237	8.21646	8.13997	8.03912	8.11674	8.06598	8.00678	8.04749	7.92284	8.0748	8.18164	7.82205	8.26799
ENSG00000116863.11	ADPRS	10.2426	10.2117	10.2169	10.1643	10.1515	10.1306	10.2145	10.0177	10.2556	10.5802	10.0947	10.2215	10.1904	10.2887	10.1207	10.1716	9.9644	10.218	10.3175	10.3627	10.0548	10.167	10.1349	10.1866	10.1408	10.3335	10.3196	10.192	10.08	10.221	10.1184	10.2186	9.61559	10.2484	10.5185	10.305	10.3336	9.97994	9.83023	10.4179	10.2614	10.4354	10.033	9.92792	9.98278	10.0775	10.1634	10.0904
ENSG00000120907.18	ADRA1A	3.45296	3.18525	3.16907	3.20102	3.16795	3.21128	3.15596	3.21326	3.15555	3.18217	3.59056	3.17601	3.21404	3.15618	3.15743	3.71992	3.52331	3.19668	3.15707	3.17339	3.24061	3.15742	3.15683	3.17359	3.1561	3.1558	3.15599	3.17115	3.17518	3.15505	3.20442	3.17343	3.38721	3.15597	3.24453	3.1765	3.16048	3.221	3.83828	3.15639	3.15768	3.15685	3.17492	3.1578	3.15826	3.15787	3.15897	3.16055
ENSG00000170214.5	ADRA1B	2.3731	2.2909	2.26113	2.26064	2.25645	2.25666	2.25687	2.25675	2.26816	2.26554	2.36161	2.26344	2.27241	2.25694	2.25734	2.56331	2.36433	2.25767	2.25723	2.25712	2.30991	2.25734	2.25715	2.25714	2.25692	2.25682	2.25688	2.26182	2.26316	2.25658	2.28209	2.27005	2.37984	2.25687	2.26652	2.26361	2.25832	2.30617	2.4931	2.25701	2.25742	2.25716	2.27095	2.28563	2.2576	2.25748	2.25783	2.25834
ENSG00000171873.8	ADRA1D	1.81013	1.79361	1.78507	1.78471	1.78156	1.78172	1.78187	1.78178	1.78178	1.78839	1.96917	1.78682	1.78243	1.78193	1.78223	2.08201	1.81533	1.78248	1.78214	1.78206	1.78218	1.78222	1.78208	1.79537	1.79429	1.78184	1.78188	1.78559	1.78661	1.78166	1.78201	1.78207	1.81196	1.78188	1.78913	1.78694	1.78296	1.78274	1.86498	1.78198	1.78229	1.78209	1.7822	1.78232	1.78243	1.78233	1.7826	1.78298
ENSG00000150594.7	ADRA2A	3.30747	3.25969	3.15802	3.18696	3.20413	3.15989	3.17487	3.17353	3.14725	3.16861	3.38495	3.28339	3.2614	3.17568	3.29426	3.49378	3.37667	3.18379	3.27663	3.20602	3.17939	3.22483	3.1924	3.34722	3.22788	3.28474	3.2517	3.15969	3.24246	3.2073	3.20465	3.14821	3.24496	3.1749	3.17094	3.20655	3.15116	3.30542	3.57394	3.20388	3.22676	3.22067	3.23846	3.18143	3.18307	3.19747	3.14996	3.17146
ENSG00000274286.2	ADRA2B	3.27049	3.18456	3.33276	3.16841	3.18124	3.19478	3.18554	3.19604	3.19588	3.26943	3.48632	3.17419	3.51155	3.19871	3.25767	3.4936	3.34535	3.1781	3.20266	3.29875	3.17567	3.20419	3.33376	3.50231	3.67885	3.18505	3.19786	3.44797	3.17361	3.16001	3.17428	3.21417	3.23591	3.22153	3.18048	3.21383	3.31573	3.439	3.59711	3.27167	3.27295	3.17494	3.30639	3.17679	3.2079	3.23435	3.54969	3.31647
ENSG00000184160.8	ADRA2C	1.35446	1.33593	1.31466	1.31439	1.31207	1.31219	1.3123	1.31224	1.31223	1.3171	1.46156	1.31594	1.32801	1.31234	1.31256	1.44199	1.34588	1.31275	1.3125	1.32577	1.32648	1.31256	1.31246	1.32589	1.31233	1.31228	1.31231	1.31504	1.31579	1.31214	1.3124	1.31244	1.31268	1.3123	1.31765	1.31604	1.3131	1.31294	1.33494	1.31238	1.31261	1.31246	1.31255	1.31263	1.31271	1.31264	1.31284	1.31312
ENSG00000043591.6	ADRB1	3.59216	3.32425	3.33233	3.3278	3.33663	3.30098	3.35872	3.27991	3.31288	3.37243	3.42693	3.35354	3.32735	3.34997	3.40801	3.58582	3.37649	3.31428	3.40362	3.39954	3.42782	3.33559	3.55008	3.48364	3.34923	3.35726	3.29237	3.3092	3.38378	3.31022	3.32981	3.33134	3.2846	3.33727	3.38118	3.3194	3.32274	3.43341	3.38887	3.3738	3.28382	3.33198	3.34748	3.37611	3.38044	3.37679	3.41366	3.32303
ENSG00000169252.6	ADRB2	9.03077	9.18199	8.56851	9.04814	9.12849	8.89099	9.08878	8.94392	8.65115	9.09333	8.85775	9.41505	8.4957	9.34144	8.78113	9.44441	8.53953	9.13286	8.8998	8.95706	8.70508	8.88599	8.86261	8.65068	9.05277	9.18684	9.04981	8.60814	9.24042	9.344	9.11868	9.04	9.0416	8.74426	9.32741	9.46601	9.26591	8.65601	8.66309	9.27822	8.97163	9.18176	8.41241	8.73967	8.7176	8.72138	8.93119	8.89713
ENSG00000188778.6	ADRB3	3.7454	3.58421	3.70263	3.59692	3.65678	3.60431	3.67228	3.6972	3.73394	3.58266	3.78147	3.6489	3.60661	3.68533	3.68918	3.81987	3.96058	3.59314	3.73973	3.60002	3.6982	3.66541	3.65976	3.72531	3.73404	3.70038	3.6081	3.71556	3.57695	3.62306	3.67871	3.65908	3.84184	3.73184	3.83733	3.61504	3.77861	3.69929	3.82872	3.67728	3.70382	3.63677	3.71086	3.64387	3.72293	3.74088	3.75698	3.63276
ENSG00000130706.13	ADRM1	9.8788	9.55198	10.2217	9.67157	9.64617	10.2199	9.85173	9.77798	9.87282	10.2475	10.6196	9.60746	10.674	10.2658	10.492	10.2796	10.2945	10.1751	10.2311	10.374	10.4283	10.2862	10.6321	10.4231	10.1523	9.94108	9.65729	10.1911	9.5675	9.6274	9.8541	9.83536	9.32939	9.90105	10.1229	9.52532	10.3357	10.2649	10.1316	10.4696	10.1357	10.2675	10.3829	10.4914	10.026	10.7117	10.3213	10.2212
ENSG00000239900.14	ADSL	8.21646	8.23965	8.10966	8.27685	8.3483	8.07872	8.2219	8.25953	8.32188	8.12097	8.06807	8.16823	8.2627	8.10809	8.32279	8.19156	8.14172	8.06832	8.10148	8.13952	8.16225	8.40464	8.32172	8.24057	8.32752	8.18644	8.40702	8.16061	8.2235	8.19303	8.237	8.17403	8.27142	8.41136	8.38025	8.14766	8.35665	8.25219	8.28774	8.19957	8.11286	8.00849	8.27038	8.23939	8.38305	8.38972	8.24822	8.16276
ENSG00000185100.11	ADSS1	4.933	4.92254	4.58003	5.03016	4.92656	4.85891	4.61255	4.79897	4.65634	4.60647	4.95641	4.90419	4.75385	4.87462	4.85414	5.16524	4.91792	5.10458	4.92896	4.91748	4.81102	4.84455	4.95192	4.71226	4.7161	4.772	4.84428	4.61965	4.81841	4.88516	4.71583	4.65798	4.76132	4.70358	4.74474	4.85938	4.69256	4.73122	5.09313	5.09341	4.76263	4.83723	4.81397	4.66403	4.8077	4.72326	4.72087	4.73572
ENSG00000035687.10	ADSS2	10.9279	10.9354	10.8083	10.9243	10.7897	10.7102	10.8864	10.8425	10.8522	10.64	10.6798	10.852	10.707	10.6437	10.6879	10.7045	10.6476	10.8598	10.889	10.6996	10.8643	10.6218	10.7665	10.7426	10.6548	10.9024	10.8811	10.8108	10.8439	10.8171	10.7546	10.8294	10.8937	10.84	10.6015	10.8885	10.5096	10.6586	10.6163	10.7425	10.8598	10.7516	10.8374	10.6001	10.7502	10.7241	10.6904	10.6272
ENSG00000111863.13	ADTRP	11.8544	12.052	11.8797	12.4424	12.1198	12.4667	11.9092	12.7612	12.3746	11.3597	12.1064	12.083	11.8807	11.6674	11.9685	11.7263	12.2684	12.3692	11.673	12.2364	12.2016	11.7012	12.1959	11.6581	11.3331	11.8514	12.1261	11.926	12.4953	12.3872	12.5112	11.8029	12.6243	12.3035	11.5754	12.1619	11.9101	12.1211	12.3273	12.2263	11.6654	12.3324	12.199	12.2112	11.843	12.186	11.5348	11.664
ENSG00000106624.11	AEBP1	3.77419	3.61051	3.62007	3.58227	3.5914	3.60841	3.65552	3.581	3.5809	3.60188	4.20816	3.63976	3.75865	3.61365	3.60391	4.15718	3.88198	3.56993	3.61889	3.60084	3.60299	3.70112	3.64891	3.64883	3.6426	3.58165	3.56658	3.66318	3.6801	3.64641	3.66108	3.63282	3.70943	3.5974	3.60569	3.59427	3.57266	3.65289	3.97319	3.68844	3.58716	3.56775	3.62043	3.56903	3.6437	3.5877	3.68518	3.61762
ENSG00000139154.16	AEBP2	9.08361	9.27095	9.61082	9.38166	9.13987	9.22962	9.35799	9.41983	9.3014	8.94738	9.34875	9.35994	9.18198	9.09929	9.18791	8.76297	9.10623	8.81922	8.67599	8.88774	8.92558	9.17869	9.16212	9.08138	9.30847	8.97894	9.06245	9.54066	9.71885	9.07071	9.32728	9.36255	9.63267	9.20321	9.02481	9.28439	9.16757	9.19663	9.02248	8.92295	8.88099	8.89554	8.97326	9.17262	9.17554	9.25345	9.2411	9.19191
ENSG00000181026.15	AEN	9.08743	9.18877	9.4579	9.35053	9.34452	9.78362	8.99283	9.35643	9.45819	9.39985	9.17289	9.34857	8.94648	9.50486	9.84299	9.54839	9.32731	9.69423	9.16672	9.62917	9.82679	9.17632	9.3573	9.02412	9.40362	9.41534	9.38212	9.53214	9.6006	9.61915	9.68378	9.03756	9.134	9.48653	9.80552	9.56864	9.59322	9.84736	9.34828	10.0188	9.23812	9.62881	9.94533	9.27271	9.17691	9.33885	9.26652	9.63302
ENSG00000196526.10	AFAP1	4.53304	4.47877	4.29985	4.44199	4.50166	4.44251	4.38617	4.34811	4.52052	4.35243	4.61485	4.36386	4.31612	4.43242	4.45748	4.7119	4.50708	4.42785	4.48274	4.32796	4.34617	4.42261	4.32892	4.5657	4.37767	4.49187	4.40791	4.30826	4.48718	4.57006	4.41768	4.44397	4.56001	4.42799	4.5715	4.36636	4.44568	4.45893	4.59182	4.39353	4.57996	4.45674	4.3079	4.49868	4.54229	4.41815	4.51205	4.43181
ENSG00000157510.14	AFAP1L1	6.13823	5.66376	7.78585	6.44998	5.65611	7.41087	5.93689	8.67444	6.53737	5.89231	8.44299	6.0234	8.28338	5.80808	8.53369	6.14458	8.38701	6.72864	5.67786	6.8034	7.47923	6.45501	7.51846	6.21418	5.98024	5.80173	5.89015	8.19364	7.8691	6.18107	6.92704	5.94544	7.98641	6.36801	6.3119	5.84158	5.81136	8.97262	8.08198	6.233	5.7387	6.61493	7.99613	8.22281	6.54188	7.57142	6.5123	7.02655
ENSG00000169129.15	AFAP1L2	4.01368	3.79201	3.71569	3.79544	3.73581	3.80903	3.77227	3.73225	3.75597	3.69879	4.13991	3.77251	3.79769	3.73687	3.76073	4.26528	4.00315	3.78491	3.81078	3.68462	3.71591	3.71692	3.72795	3.76869	3.78598	3.79405	3.84221	3.68616	3.87507	3.75095	3.80347	3.76807	3.97551	3.7352	3.70208	3.69228	3.73263	3.81148	4.16404	3.80183	3.77727	3.72813	3.73122	3.71886	3.72124	3.73464	3.69026	3.73299
ENSG00000130396.20	AFDN	10.9162	11.0408	10.8129	11.2451	11.0359	10.65	11.092	10.5085	10.8486	10.9853	10.5708	11.0031	10.743	10.9508	10.603	10.7587	10.639	10.6015	10.9854	10.7993	10.6762	10.8509	10.7424	11.2256	10.7987	10.7867	10.9371	10.7926	11.0764	10.9753	10.7382	11.0339	10.6112	10.8611	10.8458	11.0065	10.743	10.4554	10.6862	10.5719	11.0366	10.7682	10.6539	10.7139	10.6871	10.6661	11.1628	10.5159
ENSG00000172493.22	AFF1	11.3167	11.3089	11.49	11.3828	11.2384	11.4627	11.4674	11.5169	11.5271	11.2118	11.4893	11.443	11.5297	11.4167	11.4125	11.3106	11.7067	11.2351	11.2835	11.1897	11.2998	11.4551	11.412	11.4026	11.4334	11.3113	11.3316	11.6317	11.4671	11.2914	11.6083	11.41	11.6707	11.5035	11.2686	11.6268	11.3649	11.6573	11.5775	11.2204	11.3347	11.3373	11.3675	11.5996	11.6111	11.5629	11.5299	11.4475
ENSG00000155966.14	AFF2	5.36399	5.15867	5.43654	5.11486	4.72766	5.01761	4.8	5.15391	4.95588	4.91137	5.3889	5.27036	5.10892	4.70588	4.67964	5.96381	5.30587	4.76309	4.78407	4.56488	4.99394	5.24895	4.94198	5.32405	4.77337	5.29511	5.45603	5.21206	5.66006	4.89803	5.5944	5.64364	5.58613	4.95334	5.64549	5.60574	5.67129	5.17282	5.97978	5.33654	5.13512	4.77405	4.93635	5.29551	5.29819	5.29981	5.08207	4.7452
ENSG00000144218.20	AFF3	5.62219	5.11384	5.55615	5.08225	5.04775	5.28739	5.05192	5.47822	5.4764	5.03025	5.93823	5.17272	5.1833	5.21914	5.81101	5.78939	5.72902	5.15618	5.20841	5.0996	5.22654	5.17609	5.24026	5.58317	5.20396	5.21836	5.14977	5.34022	5.30969	5.12183	5.37927	5.21211	5.56944	5.40596	5.35463	5.17779	5.382	5.58832	6.10644	5.22601	5.25416	5.25385	5.36745	5.46376	5.15138	5.44475	5.5546	5.30701
ENSG00000072364.13	AFF4	12.1522	12.3064	12.6849	12.482	12.1502	12.5072	12.5271	12.5393	12.5446	12.2593	12.5288	12.407	12.4581	12.1584	12.3561	12.0212	12.6754	12.0947	12.0833	12.1806	12.3603	12.2428	12.2979	12.5519	12.3356	12.1122	12.1903	12.7344	12.4694	12.2667	12.5949	12.4184	12.6207	12.5037	12.1705	12.5096	12.0613	12.5268	12.4861	12.0765	12.1029	12.3148	12.3268	12.5488	12.4306	12.4346	12.5151	12.3261
ENSG00000135537.17	AFG1L	8.23409	8.33527	8.48221	8.31784	8.27368	8.29524	8.47823	8.50001	8.35079	7.97232	8.32055	8.11747	8.35553	8.10067	8.26844	8.15617	8.52072	8.16743	8.32616	8.25626	8.24839	8.10906	8.26414	8.15265	8.09737	8.27323	8.25251	8.38321	8.3331	8.22031	8.36454	8.42753	8.55702	8.22385	8.2317	8.2975	8.12666	8.37582	8.48457	8.05715	8.28736	7.99877	8.29357	8.5063	8.20239	8.37987	8.21697	8.29832
ENSG00000141385.10	AFG3L2	10.6458	10.6787	10.7945	10.6718	10.741	10.6922	10.6949	10.8062	10.6983	10.708	10.6561	10.6663	10.7113	10.5259	10.7213	10.4343	10.7791	10.6261	10.6836	10.6447	10.8801	10.5697	10.6061	10.6565	10.4758	10.6463	10.6998	10.9374	10.7753	10.6945	10.7271	10.7101	10.8238	10.7653	10.6785	10.7644	10.3288	10.8098	10.8492	10.5587	10.7116	10.6609	10.899	10.6445	10.7211	10.651	10.7253	10.5763
ENSG00000079557.5	AFM	2.02239	2.00809	2.01178	2.01136	2.00781	2.00799	2.00817	2.00807	2.00806	2.01552	2.11314	2.01374	2.00879	2.00823	2.00857	2.1907	2.05667	2.00885	2.00847	2.00838	2.00851	2.00856	2.0084	2.0084	2.00821	2.00813	2.00818	2.01236	2.01351	2.00792	2.03345	2.00838	2.11876	2.00817	2.01635	2.01388	2.0094	2.07293	2.34762	2.00829	2.00864	2.00841	2.00854	2.00867	2.00879	2.00869	2.00898	2.00941
ENSG00000183077.15	AFMID	8.38273	8.2249	8.18169	8.20282	8.27018	8.01685	8.25304	8.27613	8.41349	8.61651	8.17815	8.11102	8.22824	8.81036	8.21986	8.4322	8.06708	8.3995	8.44515	8.45864	8.15804	8.31973	8.39038	8.29881	8.4941	8.41825	8.31124	8.09654	8.23459	8.23744	8.15617	8.49377	8.22538	8.3663	8.60759	8.2741	8.70424	8.22063	8.28495	8.54405	8.51422	8.3353	8.22827	8.23075	8.26563	8.34229	8.19044	8.66069
ENSG00000081051.8	AFP	2.24398	2.18987	2.19401	2.19355	2.18956	2.18976	2.18996	2.2013	2.18983	2.19822	2.36093	2.19622	2.19066	2.19003	2.19041	2.43636	2.26837	2.19072	2.1903	2.1902	2.19034	2.1904	2.19022	2.19022	2.19	2.18991	2.20193	2.19467	2.19596	2.18968	2.23935	2.20311	2.34956	2.20189	2.19916	2.19638	2.19134	2.3132	2.48597	2.19009	2.19048	2.19023	2.19038	2.19052	2.19066	2.19054	2.19088	2.19136
ENSG00000119844.15	AFTPH	11.7947	11.9732	11.894	11.9866	11.86	11.8169	11.9135	11.8411	11.8962	11.8773	11.6013	11.983	11.5852	11.6695	11.671	11.502	11.7142	11.681	11.6937	11.692	11.804	11.6684	11.5674	11.6552	11.7889	11.7438	11.8726	11.9092	11.8485	11.8267	11.9416	11.8852	11.8523	11.9453	11.9474	11.9339	11.4546	11.6958	11.7033	11.6364	11.7727	11.7707	11.7188	11.6206	11.7436	11.6035	11.6573	11.7339
ENSG00000038002.9	AGA	10.2634	10.312	9.93581	10.0327	9.9222	10.0125	10.2213	9.96813	9.80652	9.61057	9.57526	9.89723	9.92761	9.96137	9.61428	9.95736	9.70876	9.98743	10.092	9.56079	9.85989	10.0081	10.0868	9.77491	10.1708	10.2605	10.2963	9.89979	9.90957	9.95168	10.0221	10.1749	9.94643	9.92284	9.49533	10.0248	10.1049	9.71288	9.84227	9.92546	10.0785	9.63275	9.83509	10.157	10.1097	10.0832	9.57685	10.2567
ENSG00000157985.19	AGAP1	6.2027	6.14935	6.3058	6.3236	6.27002	6.48484	5.91188	6.40499	6.21664	6.01596	6.5735	6.02078	6.62791	6.17988	6.53065	6.58338	6.47627	6.35236	6.11552	6.35379	6.49411	6.21515	6.39039	6.02956	6.07963	6.10296	6.28171	6.37611	6.52181	6.37174	6.43034	5.87755	6.33967	6.21425	6.31887	6.05252	6.39134	6.48107	6.70122	6.5299	6.05332	6.37651	6.58789	6.32341	6.14228	6.1759	5.89953	6.10855
ENSG00000135439.11	AGAP2	9.10047	8.81937	8.98474	8.88532	9.01506	9.14172	8.97467	8.7854	9.04399	9.04368	9.10182	8.83797	8.99227	9.27094	8.98915	9.29611	8.85027	9.10191	9.09134	9.18869	9.11779	9.16469	9.2365	9.10522	9.18441	9.16795	8.9302	8.98105	8.68395	9.03865	9.03635	8.87616	8.59836	8.98862	9.19203	8.8512	9.05835	8.88642	8.73221	9.36242	9.22586	9.11139	9.16932	9.0565	9.02654	9.19745	9.14376	9.07079
ENSG00000133612.19	AGAP3	10.6439	10.5134	10.8577	10.4734	10.6115	10.9236	10.6223	10.6445	10.7142	10.8883	11.1002	10.5516	11.1791	11.221	11.2197	11.1413	10.8395	11.0781	10.9978	11.4386	11.0675	11.3776	11.376	11.0457	11.2038	10.8454	10.7138	10.7569	10.4459	10.6841	10.7265	10.6567	10.2565	10.6873	10.9876	10.6623	11.1668	11.0197	10.8144	11.4484	11.0968	11.3545	11.1238	11.187	11.1546	11.254	11.2397	11.1172
ENSG00000188234.14	AGAP4	4.6074	4.59746	4.61111	4.64689	4.61822	4.69353	4.59749	4.61081	4.57934	4.78308	4.728	4.61654	4.69082	4.67312	4.82864	4.54947	4.63947	4.6108	4.63396	4.57397	4.62038	4.86767	4.67667	4.68429	4.66306	4.66882	4.68188	4.47889	4.70341	4.60329	4.6831	4.48151	4.58356	4.58973	4.72899	4.51174	4.82172	4.58998	4.70245	4.74458	4.69253	4.56751	4.77605	4.84803	4.69946	4.59827	4.73623	4.77771
ENSG00000172650.14	AGAP5	1.74168	1.73596	1.70959	1.70935	1.70737	1.72581	1.71748	1.70751	1.73563	1.71173	1.75918	1.77258	1.79039	1.81248	1.79502	1.73595	1.74777	1.75693	1.70774	1.75993	1.74101	1.8251	1.78048	1.75009	1.73739	1.7173	1.71752	1.70992	1.71057	1.7164	1.70765	1.71843	1.72005	1.72729	1.71221	1.71079	1.85573	1.77421	1.79168	1.73833	1.70783	1.75024	1.79427	1.81872	1.7791	1.82966	1.8069	1.76564
ENSG00000204149.14	AGAP6	3.44507	3.4555	3.34587	3.39249	3.41778	3.38722	3.38086	3.42715	3.4542	3.47124	3.50786	3.41629	3.47609	3.4428	3.66407	3.57791	3.42435	3.51212	3.38632	3.51719	3.48509	3.53789	3.66464	3.54623	3.58303	3.43878	3.43113	3.40254	3.41394	3.39496	3.44631	3.44884	3.47424	3.4405	3.39981	3.48	3.7078	3.50263	3.55754	3.49312	3.3893	3.38525	3.48651	3.6646	3.52019	3.66635	3.64546	3.52742
ENSG00000204172.12	AGAP9	5.84016	5.97798	6.15792	5.81047	5.78304	6.14182	6.18898	5.8309	6.3548	5.87511	5.90283	6.12639	5.88226	6.23595	6.31722	6.14928	5.97495	6.14972	5.95063	6.061	6.24115	6.55046	6.47396	6.28483	6.29244	5.86861	6.06454	5.92041	5.94511	5.798	6.1272	6.26698	5.77076	6.26218	5.79439	5.90669	6.58559	6.12767	6.09552	6.22561	5.9864	5.97365	6.40613	6.64582	6.35524	6.54531	6.45303	6.30641
ENSG00000273540.5	AGBL1	4.46454	3.96174	3.86028	4.17918	3.87478	3.97094	3.88475	3.89836	3.88169	3.88803	4.49561	4.06695	3.92232	3.85052	3.87586	4.86387	4.36434	3.83701	4.06312	3.99408	3.87467	3.93366	4.15736	3.97888	3.93635	3.86649	3.84974	3.86475	3.92407	4.03403	4.16187	3.85283	4.4396	3.84964	3.89395	4.02592	3.86772	3.91098	4.8172	3.83238	3.85657	3.97941	3.89493	3.89832	3.85888	3.85732	3.83815	3.84165
ENSG00000165923.16	AGBL2	5.89809	5.51934	5.0977	5.89019	5.5534	5.40008	5.07351	5.20778	5.20666	5.25626	5.42661	5.92153	5.34197	5.39309	5.35375	6.08174	5.46752	5.50879	5.50094	5.86263	5.21576	5.62564	5.87773	5.56261	5.34899	5.40041	5.50266	5.02661	5.33065	5.63291	5.38198	5.1814	5.37663	5.21981	5.1602	5.62758	5.11439	5.3368	5.70053	5.31704	5.17031	5.64448	5.2615	5.17298	5.17126	5.22186	5.05958	5.26321
ENSG00000146856.14	AGBL3	5.68322	5.62832	5.6484	5.79493	5.54699	5.71585	5.53369	5.56641	5.57148	5.57292	5.80752	5.54048	5.58374	5.42448	5.84498	5.71907	5.60356	5.54635	5.53958	5.57336	5.54532	5.58499	5.74824	5.65606	5.54683	5.49791	5.62515	5.641	5.71738	5.4381	5.73296	5.51143	5.76834	5.56274	5.4476	5.4725	5.85418	5.75527	5.75236	5.54413	5.41708	5.4733	5.54944	5.85703	5.62534	5.68728	5.71709	5.65387
ENSG00000186094.17	AGBL4	4.80804	4.32569	4.09291	4.33864	4.20733	4.32788	4.14438	4.12576	4.14028	4.1784	4.66921	4.28692	4.28655	4.11484	4.19279	5.16622	4.63651	4.40938	4.41203	4.48259	4.08574	4.4463	4.51771	4.30242	4.13016	4.12766	4.21776	4.09741	4.1532	4.25195	4.25489	4.16849	4.54983	4.1133	4.30042	4.24854	4.07409	4.32591	4.72592	4.1163	4.12533	4.38141	4.17496	4.16251	4.08974	4.12662	4.0925	4.12215
ENSG00000084693.16	AGBL5	8.67264	8.69766	8.39699	8.75941	8.74593	8.70126	8.59511	8.46977	8.64266	8.47357	8.54897	8.8104	8.40882	8.82065	8.52661	8.71053	8.41847	8.77528	8.62418	8.80126	8.42099	8.74847	8.65649	8.50728	8.68109	8.68141	8.58433	8.36952	8.6918	8.72387	8.62016	8.5292	8.30989	8.50217	8.41246	8.63013	8.80166	8.51752	8.4533	8.86642	8.6278	8.63768	8.49829	8.48324	8.57751	8.51844	8.52017	8.65573
ENSG00000204305.15	AGER	6.29746	6.38653	6.02605	6.10766	6.4505	6.22132	6.22128	6.23332	6.1738	6.28299	6.37119	6.28428	6.26013	6.3615	6.49405	6.47885	6.2027	6.23342	6.2005	6.11417	6.15958	6.61211	6.57391	6.35705	6.67538	6.20652	6.30214	5.99146	6.15176	6.20037	6.33922	6.29647	6.14843	6.23349	6.28549	6.31289	6.58284	6.25978	6.31216	6.39492	5.94082	6.0905	6.2274	6.31658	6.35331	6.4725	6.40882	6.53736
ENSG00000173744.18	AGFG1	12.66	12.9356	12.7569	13.0004	12.8462	12.4275	12.5783	12.7372	12.6311	12.6668	12.4658	12.9262	12.4561	12.4639	12.4593	12.4549	12.3352	12.5891	12.6825	12.9186	12.5339	12.3315	12.4148	12.4813	12.7272	12.6009	12.7277	12.7704	12.8391	12.7818	12.4765	12.4252	12.7607	12.6396	12.5277	12.7258	12.4578	12.5846	12.1277	12.6212	12.599	13.0736	12.4355	12.4892	12.4255	12.5344	12.4631	12.6822
ENSG00000106351.13	AGFG2	7.58191	7.45865	7.44544	7.37188	7.52003	7.56921	7.38403	7.44023	7.49152	7.26851	7.74467	7.46652	7.75059	7.84922	7.64194	7.94031	7.47151	7.61692	7.85493	7.67977	7.60717	7.60012	7.75937	7.75341	7.83245	7.53183	7.49721	7.42703	7.12025	7.5589	7.51905	7.36836	7.36869	7.59714	7.43024	7.50251	7.57277	7.58728	7.4621	7.91786	7.84474	7.68651	7.73936	7.40579	7.553	7.68762	7.59509	7.74915
ENSG00000164252.13	AGGF1	9.7738	9.91713	9.74523	9.72649	9.79807	9.75822	9.78734	9.83581	9.81813	9.74751	9.66962	9.77904	9.6798	9.68276	9.78611	9.65368	9.78923	9.80958	9.86393	9.80435	9.9151	9.63279	9.59524	9.79089	9.65414	9.73022	9.84527	9.8676	9.8611	9.83479	9.79062	9.77096	9.77476	9.73237	9.66441	9.83559	9.54423	9.85626	9.64481	9.77566	9.88424	9.85354	9.88628	9.76052	9.84191	9.69901	9.81967	9.70875
ENSG00000006530.18	AGK	9.54529	9.63635	9.41456	9.42671	9.61648	9.3764	9.42518	9.51398	9.39037	9.42429	9.23768	9.61444	9.4618	9.43863	9.57384	9.31557	9.42721	9.35722	9.35493	9.38102	9.41317	9.34691	9.25163	9.40685	9.51869	9.55936	9.55995	9.37147	9.4524	9.61418	9.39261	9.39055	9.58041	9.39163	9.32987	9.65423	9.53072	9.46728	9.4735	9.39698	9.38783	9.43584	9.51342	9.52724	9.33537	9.41237	9.45429	9.57639
ENSG00000162688.17	AGL	10.3752	10.4111	10.8123	10.5826	10.3676	10.494	10.7101	10.6577	10.5548	10.2702	9.76002	10.4799	10.4002	10.3412	10.281	10.1099	10.5508	10.1614	10.221	10.0725	10.387	10.2884	10.2242	10.414	10.3676	10.2866	10.3571	10.8515	10.6263	10.5136	10.6006	10.6158	10.8062	10.528	10.3613	10.4444	10.1736	10.3908	10.4801	9.99762	10.2604	10.2647	10.3477	10.471	10.5198	10.2895	10.4058	10.2909
ENSG00000116771.6	AGMAT	3.91698	3.95656	3.89719	3.86451	3.84952	3.87678	3.86528	3.93719	3.91819	4.01429	4.01069	3.94095	3.90447	3.88884	3.87064	4.12808	3.98102	3.88153	3.83125	3.78	3.88007	3.90545	3.9501	3.84105	3.90787	3.82142	3.88624	3.85628	3.87391	3.90074	3.90386	3.86342	4.01551	3.9349	3.95761	3.77266	4.04978	3.9201	3.89392	3.93253	3.83595	3.92992	3.90431	3.86215	3.99706	3.94597	3.95094	3.93231
ENSG00000187546.14	AGMO	2.7894	2.5696	2.5758	2.5751	2.56913	2.59309	2.56974	2.58186	2.56955	2.58203	2.68185	2.61856	2.57079	2.56984	2.57041	2.67361	2.63815	2.57088	2.58452	2.5701	2.57032	2.57041	2.57014	2.57013	2.5698	2.56967	2.56975	2.57678	2.57868	2.56933	2.59682	2.59756	2.74019	2.56974	2.58341	2.57931	2.57181	2.68657	2.67778	2.56994	2.57053	2.57015	2.59933	2.57058	2.57079	2.57061	2.57111	2.57184
ENSG00000092847.13	AGO1	11.4004	11.4041	11.4652	11.3678	11.3925	11.6481	11.4439	11.35	11.4804	11.2559	11.3497	11.3475	11.4039	11.6749	11.3886	11.3678	11.5759	11.3717	11.351	11.3502	11.6341	11.3045	11.4663	11.4017	11.3776	11.3955	11.3517	11.5761	11.3578	11.3984	11.5754	11.3467	11.2477	11.4846	11.1662	11.5079	11.2807	11.6115	11.4865	11.5019	11.2891	11.442	11.6512	11.3813	11.4137	11.446	11.6664	11.4148
ENSG00000123908.12	AGO2	10.4729	10.4781	10.9367	10.552	10.4014	10.7621	10.6536	10.6282	10.7012	10.4543	11.078	10.3995	11.0321	10.6095	10.9031	10.4659	10.901	10.4798	10.4274	10.5802	10.7178	10.9644	10.8843	11.1078	10.9193	10.5337	10.5298	11.0264	10.536	10.3535	10.7429	10.4685	10.3814	10.5985	10.4004	10.5812	10.7078	10.9036	10.7762	10.5718	10.2699	10.6122	10.6351	11.008	10.9876	10.9498	11.0926	10.7791
ENSG00000126070.20	AGO3	10.5321	10.6485	10.8553	10.8462	10.5373	10.8748	10.818	10.9548	10.7722	10.4785	10.8414	10.6739	10.7939	10.5866	10.9906	10.4745	10.989	10.677	10.5432	10.6894	10.8244	10.7926	10.8732	10.8841	10.8247	10.5313	10.696	10.9144	10.946	10.5729	10.9135	10.8517	11.0366	10.784	10.6808	10.8023	10.905	10.9715	10.9838	10.7216	10.6246	10.661	10.8496	11.0564	10.947	11.0752	11.0483	10.9283
ENSG00000134698.11	AGO4	11.5878	11.6654	11.5467	11.5007	11.4868	11.5265	11.6624	11.5693	11.503	11.4633	11.3398	11.5378	11.436	11.5057	11.3716	11.3109	11.4118	11.3932	11.355	11.3391	11.4627	11.4603	11.3665	11.4471	11.3351	11.6015	11.5376	11.5847	11.4573	11.5281	11.5651	11.6787	11.5585	11.4527	11.3747	11.6282	11.2847	11.3631	11.2917	11.3264	11.4415	11.32	11.4672	11.4733	11.5787	11.3325	11.5186	11.3566
ENSG00000204310.13	AGPAT1	8.77755	8.78094	8.53476	8.66193	8.75208	8.65271	8.65706	8.58534	8.64748	8.57721	8.58382	8.62845	8.51631	8.81921	8.28406	8.80902	8.56691	8.69196	8.68341	8.65717	8.51747	8.50219	8.5432	8.64431	8.70777	8.86444	8.8315	8.5488	8.55381	8.75211	8.57214	8.61081	8.60542	8.62351	8.32116	8.62447	8.43823	8.36608	8.45102	8.89225	8.66306	8.73152	8.52524	8.47285	8.5024	8.42709	8.5205	8.70637
ENSG00000169692.13	AGPAT2	10.6311	10.164	10.7267	10.0923	10.2953	11.0385	10.6629	10.3349	10.4129	10.9639	11.4754	10.1907	11.3351	11.3898	11.3262	11.3959	10.9159	11.1364	11.2695	11.3851	11.2182	11.4162	11.4865	11.2876	11.1829	10.7847	10.4007	10.5754	10.109	10.3932	10.5222	10.6512	9.9402	10.4174	10.9499	10.2983	11.4544	11.1793	10.8474	11.5716	11.1527	11.2527	11.0924	11.182	11.1637	11.4013	11.2963	11.3205
ENSG00000160216.21	AGPAT3	11.6345	11.4285	11.7113	11.4732	11.4878	11.6916	11.5352	11.4182	11.485	11.4814	11.8495	11.4006	11.9242	11.8308	11.6716	11.8337	11.6409	11.5904	11.7994	11.7868	11.6629	11.8409	11.9051	11.8227	11.808	11.7541	11.5302	11.6391	11.3196	11.5559	11.5839	11.5696	11.274	11.5853	11.5946	11.6018	11.5091	11.6747	11.5328	11.8548	11.8855	11.7964	11.7117	11.7567	11.8194	11.8885	11.817	11.7674
ENSG00000026652.15	AGPAT4	10.208	10.2951	10.461	10.3935	10.4521	10.3728	10.5845	10.6417	10.4152	10.5221	10.4405	10.565	10.6744	10.5146	10.9316	10.562	10.6251	10.541	10.5327	10.8186	10.8549	11.1795	11.1022	10.446	10.8955	10.185	10.4579	10.4765	10.2919	10.4645	10.374	10.6844	10.7415	10.5063	10.6911	10.6094	10.8865	10.8438	10.7065	10.6963	10.4836	10.7702	11.1303	10.7792	10.924	11.2628	10.5372	10.9479
ENSG00000155189.12	AGPAT5	9.58454	9.66004	9.65558	9.76949	9.99575	9.63502	9.66284	9.55701	9.57766	9.56095	9.55407	9.6387	9.5898	9.33271	9.42189	9.55595	9.60337	9.43022	9.87638	9.51862	9.76701	9.58408	9.49024	9.47073	9.58083	9.66086	9.76796	9.64015	9.75487	9.94376	9.75378	9.64967	9.5703	9.67229	9.65571	9.7471	9.2458	9.63522	9.6485	9.45832	9.84852	9.68838	9.80491	9.41866	9.79015	9.50845	9.38075	9.43834
ENSG00000018510.18	AGPS	13.2157	13.1721	13.2788	13.2657	13.309	13.0809	13.171	13.3225	13.1683	13.0078	13.0309	13.2266	13.0162	12.9721	13.0142	12.7968	13.0526	12.9707	13.0352	12.9496	13.226	13.0655	13.03	13.0233	12.8574	13.2456	13.1098	13.2335	13.2485	13.3579	13.1197	13.0867	13.3452	13.1822	12.9836	13.3121	12.7666	13.1238	12.9955	12.8819	13.0413	13.0888	13.2007	13.1494	13.1632	13.1074	12.9636	12.9282
ENSG00000106541.12	AGR2	7.0434	7.70377	6.29467	8.28745	6.64608	6.57199	6.37285	6.8349	6.93312	7.44384	6.49775	8.1227	6.68659	6.33724	6.77085	7.20312	7.29898	7.2524	7.17568	7.05576	6.75611	6.99451	7.11026	7.65363	7.01808	7.7037	7.5203	6.07575	8.48083	7.49855	7.08963	6.35288	6.56279	6.77987	7.16525	7.7071	6.45087	6.88641	8.68949	8.18833	7.11908	6.84295	6.80858	6.25744	6.5624	6.1016	6.31996	6.69417
ENSG00000173467.9	AGR3	4.76183	4.72874	4.41697	4.74699	4.53303	4.43568	4.43627	4.71083	4.47148	4.65025	4.44293	4.75455	4.4047	4.52649	4.44797	4.88101	4.49117	4.93223	4.74916	4.61081	4.41922	4.71659	4.65163	4.68801	4.3798	4.69558	4.62604	4.33543	4.45647	4.68284	4.39722	4.41286	4.37361	4.42514	4.37746	4.68234	4.32213	4.35317	4.58104	4.72492	4.58338	4.69815	4.36652	4.32589	4.38998	4.3567	4.41268	4.39595
ENSG00000188157.15	AGRN	9.29648	9.12504	10.0739	9.08122	9.16909	10.0281	9.44601	8.92553	9.51411	9.89162	10.7298	9.44682	10.757	10.7063	10.8364	10.4518	10.0165	10.0063	10.2204	11.4473	10.4321	10.8042	11.0116	10.4071	10.5119	9.64723	9.42608	10.0734	9.05196	9.24369	9.4111	9.57717	8.60139	9.65068	10.0282	9.67554	10.5592	10.8062	10.1029	10.4566	10.3753	11.1913	10.5126	10.4416	10.6054	10.7307	10.8494	10.8409
ENSG00000159723.5	AGRP	8.31195	8.66037	7.96118	8.60199	8.63232	8.35375	8.46586	8.26901	8.35295	8.51225	8.68671	8.47756	7.53621	8.79883	8.29156	9.45375	7.90569	9.01034	9.15757	8.33301	8.39228	8.83848	9.03138	8.47757	8.40484	8.86825	9.07894	8.01423	8.40673	8.93132	8.3357	8.86761	7.9614	8.55718	8.80112	8.70437	9.40024	8.19353	8.08988	9.5036	9.28876	8.48643	8.27837	8.31427	8.43737	9.00577	8.44566	8.45313
ENSG00000135744.9	AGT	5.05361	4.88111	4.82419	4.80752	4.80387	5.03769	4.90966	4.89773	4.77738	4.80783	5.21107	4.80042	5.26507	4.74558	5.24423	5.49728	5.10863	4.90498	4.66774	4.66388	4.77797	4.98553	4.91643	4.76998	4.9963	4.81541	4.89146	4.72997	4.8906	4.7961	5.09639	4.95439	5.01739	4.94717	4.73254	5.02254	5.05524	5.13585	5.19864	5.07509	4.79987	4.85285	4.80527	5.04724	4.86314	4.85412	4.90514	4.98241
ENSG00000135049.16	AGTPBP1	11.07	11.457	11.3527	11.2498	11.3176	11.3068	11.1561	11.4891	11.3335	11.1971	11.1254	11.0977	11.1856	11.0628	11.1297	10.9016	11.2934	11.26	11.1617	10.9623	11.5177	11.1755	11.1618	11.0058	10.8316	11.0946	11.369	11.36	11.3924	11.3954	11.3392	11.2029	11.4357	11.2582	11.2214	11.1763	11.1259	11.1807	11.3106	11.0234	11.269	11.0797	11.4096	11.1257	11.3563	11.298	11.0838	10.905
ENSG00000144891.19	AGTR1	2.69185	2.56752	2.54907	2.5484	2.54257	2.54287	2.54316	2.55525	2.54298	2.55516	2.69778	2.55227	2.54419	2.55631	2.54382	2.84281	2.62713	2.54428	2.54366	2.54351	2.54373	2.54381	2.54355	2.55743	2.54322	2.54309	2.54318	2.55003	2.55189	2.54276	2.58318	2.54352	2.64708	2.54317	2.5565	2.5525	2.54518	2.57935	3.03383	2.54335	2.54393	2.54356	2.58668	2.54398	2.54419	2.54401	2.5445	2.54521
ENSG00000180772.8	AGTR2	0.889123	0.876737	0.878055	0.877906	0.876639	0.876703	0.876766	0.87673	0.876727	0.879414	0.918189	0.878766	0.876988	0.876788	0.876908	0.949032	0.919307	0.877007	0.876873	0.876841	0.876888	0.876906	0.87685	0.888376	0.87678	0.876752	0.87677	0.878267	0.87868	0.87668	0.888012	0.888301	0.88993	0.876767	0.879719	0.878817	0.877203	0.919999	1.02942	0.876808	0.876932	0.876852	0.876898	0.876943	0.876987	0.87695	0.877056	0.877209
ENSG00000177674.16	AGTRAP	10.4907	10.2997	10.6003	10.2552	10.5367	10.6793	10.6596	10.1543	10.5584	10.6393	10.7181	10.3447	10.6159	10.9866	10.6475	11.0278	10.51	10.8969	10.8076	10.8456	10.7677	10.8005	10.6785	10.7085	10.4857	10.5777	10.402	10.5174	10.0938	10.4859	10.5591	10.6699	9.71139	10.539	10.3251	10.1854	10.9529	10.5415	10.5238	11.0548	10.7429	10.8138	10.6542	10.3578	10.5847	10.6133	10.7403	10.4743
ENSG00000172482.5	AGXT	2.56713	2.46417	2.47048	2.46978	2.48663	2.464	2.46431	2.46414	2.46412	2.4768	2.77162	2.47381	2.48199	2.46442	2.465	2.85074	2.53579	2.49886	2.46483	2.50733	2.4649	2.46499	2.46471	2.47931	2.46437	2.46424	2.46433	2.47148	2.47341	2.46389	2.50633	2.46468	2.51341	2.46431	2.47819	2.47405	2.46642	2.46598	2.75915	2.47852	2.48091	2.46473	2.46495	2.46517	2.48197	2.48125	2.46571	2.46645
ENSG00000113492.14	AGXT2	2.61044	2.464	2.45735	2.45673	2.45144	2.45171	2.46452	2.47575	2.45181	2.46289	2.63126	2.46026	2.45291	2.45207	2.45257	2.86237	2.53455	2.45299	2.45243	2.45229	2.45249	2.45257	2.45233	2.45232	2.45203	2.45191	2.45199	2.45822	2.45991	2.45161	2.49133	2.46588	2.61935	2.45198	2.46412	2.46047	2.45381	2.48748	2.69904	2.45215	2.45267	2.45234	2.45253	2.45272	2.4529	2.45275	2.45319	2.45384
ENSG00000153207.16	AHCTF1	10.4193	10.5319	10.719	10.7933	10.5173	10.6431	10.6508	10.7717	10.632	10.4857	10.5553	10.709	10.5733	10.3357	10.5399	10.3628	10.7942	10.5199	10.302	10.4623	10.5916	10.4171	10.4016	10.6425	10.405	10.4593	10.4882	10.6674	10.7846	10.6276	10.7675	10.5759	10.817	10.6496	10.4191	10.6835	10.2056	10.6655	10.6805	10.4104	10.3839	10.5027	10.5856	10.5617	10.5106	10.5209	10.5992	10.4901
ENSG00000101444.13	AHCY	11.0718	10.9683	11.2052	11.2155	11.1195	11.2084	11.0149	11.2291	11.1134	11.318	11.1034	11.0186	11.2217	11.2329	11.0182	11.1293	11.1291	11.2075	11.1767	11.0735	11.1879	11.1085	11.179	10.9704	10.9842	11.309	11.0626	11.2664	11.2685	11.1662	11.106	11.1398	11.0313	11.2084	11.5142	11.133	11.3145	11.0561	11.1729	11.3024	11.2288	11.1051	11.1431	11.0788	10.9534	11.1485	10.9471	11.14
ENSG00000168710.18	AHCYL1	12.3414	12.456	12.6011	12.4365	12.326	12.4406	12.4621	12.5	12.4428	12.2682	12.2017	12.3139	12.3304	12.3428	12.1097	12.0261	12.4925	12.1943	12.1751	12.3632	12.3448	12.0414	12.1373	12.305	12.381	12.2595	12.238	12.6325	12.3489	12.2884	12.491	12.3186	12.5298	12.4744	12.2884	12.2862	11.9274	12.3492	12.326	12.0888	12.1423	12.3782	12.3114	12.2367	12.1738	12.178	12.2814	12.3671
ENSG00000158467.16	AHCYL2	9.28919	9.21453	9.24445	9.28087	9.39526	9.04844	9.47428	9.40629	9.37212	9.16603	9.10903	9.19561	9.08555	9.2202	9.07451	9.33682	9.32752	8.98276	9.30495	9.12852	9.12057	9.21389	9.12534	9.2877	9.08744	9.40953	9.1487	9.32089	9.14754	9.4124	9.15336	9.50036	9.46214	9.421	9.39108	9.29352	8.99181	9.16117	9.24445	9.02907	9.43647	9.2035	9.13373	9.19987	9.31262	9.09206	9.29047	8.97202
ENSG00000126705.15	AHDC1	5.7106	5.42918	5.77375	5.52654	5.42385	5.77148	5.58593	5.58776	5.63631	5.92403	6.38849	5.45655	6.33567	6.10119	6.22524	6.30199	6.07645	5.72393	5.842	6.11471	5.94271	6.13871	6.44214	6.0695	6.1008	5.57065	5.38467	5.70068	5.30381	5.50414	5.59938	5.57989	5.61897	5.55888	5.59419	5.52788	5.81027	6.27324	6.20049	5.90471	5.62465	5.92314	5.87726	6.0328	5.90638	6.13563	6.25996	6.01665
ENSG00000135541.22	AHI1	10.0666	9.97272	9.96657	10.2332	10.1001	10.1916	10.3988	10.3427	10.2503	9.89541	10.1497	10.1562	9.92804	10.0019	10.517	10.0032	10.0905	9.96053	9.82518	9.9833	10.0402	10.377	10.3008	10.2067	10.6335	10.0685	10.0301	10.1126	10.356	9.98129	10.2503	10.3894	10.5547	10.1805	9.98874	10.1576	10.358	10.3919	10.177	9.86597	9.7541	9.76065	10.1184	10.4073	10.2104	10.2899	10.1769	10.457
ENSG00000124942.14	AHNAK	16.2743	15.729	16.7749	15.845	15.7515	16.065	16.9434	16.0468	16.5481	16.4511	16.3568	15.6795	16.7779	16.246	15.9385	15.8651	16.4564	15.4272	15.8504	15.4579	16.0283	16.4683	16.388	16.9477	16.3194	15.8737	15.3638	16.6249	15.5529	15.6111	16.0899	16.5872	16.1991	16.3309	15.8996	15.6216	15.8299	16.1189	16.3573	14.8677	15.7144	15.2368	15.8862	16.462	16.5887	16.2325	16.8874	16.0427
ENSG00000185567.7	AHNAK2	6.68156	6.12731	7.85349	7.15321	6.22349	6.95446	6.30874	6.80698	6.66167	6.40588	7.38276	6.23104	8.10493	6.16531	6.98263	6.98942	7.77355	6.60324	6.60387	6.8655	6.48815	7.11509	8.3487	7.13068	6.41091	6.37134	6.4826	8.06063	6.6018	6.46411	6.51745	6.1482	6.60967	6.38176	6.56753	5.88484	6.09556	7.15199	7.87384	6.24658	6.12009	6.65475	6.85645	7.32405	6.93394	7.74491	6.95002	6.27786
ENSG00000106546.14	AHR	11.9144	12.1804	12.2025	12.0786	11.9161	11.7176	12.4766	11.6573	12.1548	12.2161	11.895	12.1619	11.8693	11.4809	11.5217	11.7602	11.972	11.2692	11.8203	11.6429	11.6551	11.9231	11.5245	12.0225	11.611	11.8867	11.8183	12.3189	12.0698	11.8778	11.8995	12.267	11.7848	12.069	11.9883	11.8147	11.3578	11.6408	11.4667	11.3408	11.8422	11.5595	11.5025	11.7925	11.9305	11.5492	11.9527	11.5593
ENSG00000063438.19	AHRR	4.01933	3.96582	4.24799	3.97499	3.93677	3.98548	3.94355	4.18691	4.12212	3.93699	4.46887	3.96881	4.57592	3.9447	4.45385	4.26112	4.28306	3.98663	3.94919	3.9868	4.17932	4.42202	4.36081	4.43043	4.20067	3.93038	3.90519	4.29728	4.00336	3.90407	4.06793	3.97404	4.11723	4.01509	3.94051	3.93001	4.00137	4.24201	4.45523	3.9961	3.92253	3.96155	4.21288	4.33188	4.38263	4.20455	4.58157	4.0189
ENSG00000100591.8	AHSA1	10.9488	11.0215	10.871	11.1861	11.2126	10.8715	11.0229	10.9994	11.0696	10.9585	10.9191	10.8244	10.8292	11.0077	10.7934	11.0241	10.9374	10.9909	11.0302	10.859	10.8372	10.9429	10.8947	10.8776	11.1777	11.0602	11.0846	10.8654	10.9236	11.0996	11.0692	11.0296	11.0283	11.0978	11.0517	10.8477	10.8776	10.8398	10.8174	10.9848	11.0348	10.9946	10.8027	10.7771	10.8157	10.8835	10.7289	11.0006
ENSG00000145192.13	AHSG	2.07792	1.94406	1.94725	1.94689	1.94382	1.96503	1.96673	1.94404	1.94403	1.95052	2.0704	1.94896	1.94467	1.94418	1.95762	2.13143	2.00479	1.94471	1.94439	1.94431	1.94442	1.94447	1.94433	1.94433	1.94416	1.94409	1.94413	1.94776	1.94876	1.94392	1.94426	1.94431	1.99892	1.94413	1.95125	1.94909	1.94519	1.96063	2.05763	1.94423	1.94453	1.94434	1.98288	1.94456	1.94466	1.94457	1.94483	1.9452
ENSG00000169877.10	AHSP	1.74376	1.61587	1.61819	1.61792	1.6157	1.61581	1.61592	1.61586	1.61585	1.62056	1.67215	1.61943	1.61631	1.61596	1.61617	1.70415	1.71388	1.63005	1.61611	1.61605	1.61614	1.61617	1.61607	1.61607	1.61595	1.6159	1.61593	1.61856	1.61928	1.61577	1.61602	1.63939	1.68052	1.61592	1.6211	1.61952	1.61669	1.61653	1.69009	1.616	1.61621	1.61607	1.61615	1.61623	1.61631	1.61625	1.61643	1.6167
ENSG00000111732.11	AICDA	6.50056	6.36031	6.44599	6.52181	6.18534	6.71135	6.53105	6.44895	6.18759	6.21609	6.35609	5.83701	6.26545	6.31408	6.32337	6.24973	6.58356	6.25171	6.04682	5.67692	6.02708	6.01528	5.83436	6.29681	5.81136	6.55436	6.15407	6.58754	6.48149	6.19713	6.69004	6.5921	6.20247	6.04524	6.42545	5.70944	6.05069	6.39565	6.63126	6.12206	6.11737	5.78401	5.92892	5.85649	6.24724	5.85037	6.29002	5.88747
ENSG00000186063.13	AIDA	8.82129	8.8933	8.93649	8.86029	8.84838	8.77222	8.9682	8.8421	8.88438	8.81073	8.7367	8.86338	8.89804	9.04569	8.46635	8.63314	8.77117	8.61646	8.77318	8.72523	8.74735	8.7182	8.68283	8.79532	9.03425	8.83937	8.92711	9.01373	9.00476	8.85207	8.86546	8.92131	9.1107	8.95074	8.60154	8.95734	8.76695	8.64832	8.67072	8.65805	8.7471	8.67147	8.60824	8.71359	8.86604	8.75268	8.80081	8.95772
ENSG00000204472.13	AIF1	12.8016	12.9805	12.5338	12.8349	13.0249	12.3366	12.845	12.5736	12.8313	12.7848	12.1273	13.027	12.3033	12.8022	12.2939	12.744	12.204	12.7143	13.0785	12.6616	12.3945	12.63	12.3814	12.5804	12.6085	12.8353	12.9931	12.4882	12.8048	13.0464	12.6116	12.8838	12.7339	12.9072	12.7476	12.9993	12.8162	12.1706	12.2902	12.6031	13.1176	12.764	12.2225	12.4119	12.6976	12.4198	12.4957	12.4747
ENSG00000126878.13	AIF1L	3.6093	3.55754	3.44165	3.44005	3.48689	3.45372	3.5239	3.45486	3.42712	3.55761	3.81898	3.5343	3.54772	3.48561	3.49393	4.11448	3.72482	3.48371	3.47632	3.44409	3.4614	3.5678	3.45981	3.42848	3.55114	3.48307	3.52426	3.44389	3.49072	3.42659	3.48783	3.42842	3.66068	3.48415	3.45888	3.49402	3.57004	3.61014	4.02226	3.48699	3.4465	3.42852	3.49328	3.44679	3.46549	3.51275	3.44978	3.45379
ENSG00000156709.15	AIFM1	9.76269	9.76047	10.0259	9.7749	9.77997	9.77967	9.76932	9.88541	9.76213	9.76757	9.60011	9.58321	9.94932	9.75316	9.71707	9.64147	9.9091	9.591	9.77026	9.70845	9.83169	9.7667	9.76197	9.79965	9.81849	9.75371	9.85048	10.0169	9.70741	9.78611	9.7856	9.70558	9.97772	9.73492	9.72481	9.6277	9.55327	9.80703	9.90752	9.71459	9.70395	9.65971	9.89836	9.66153	9.82277	9.71845	9.86252	9.77871
ENSG00000042286.15	AIFM2	7.54585	7.50697	8.46453	7.32022	7.82022	8.13601	7.57325	8.36396	7.80019	7.60395	8.55153	7.2383	8.57059	7.45415	8.30618	7.23434	8.34258	7.64445	7.26328	7.72172	8.1415	7.83139	8.44735	7.8127	7.55922	7.51037	7.5795	8.45121	7.7594	7.94489	7.95084	7.68608	8.21984	7.77025	7.45485	7.2367	7.41418	8.32815	8.27568	7.75335	7.21791	7.65908	8.28082	8.26063	7.76236	8.5581	7.92087	7.76528
ENSG00000183773.15	AIFM3	7.55119	7.34389	7.43933	7.50955	7.45283	7.76817	7.45741	7.34578	7.55342	8.13435	8.10217	7.48785	7.88979	8.65507	8.57905	8.05526	7.54796	8.38989	7.8428	8.40641	8.04069	8.55587	8.43369	7.80984	8.32296	7.72769	7.67943	7.34151	7.61601	7.63056	7.48582	7.62631	7.1264	7.74539	8.35649	7.47865	8.89281	8.16077	7.62949	8.86584	7.85582	8.12568	8.12529	7.96841	8.15508	8.30378	7.90923	8.51929
ENSG00000146416.19	AIG1	9.05948	9.31435	8.92297	9.43707	9.33057	9.18012	9.09208	9.46692	9.18719	9.37421	9.19097	9.13905	8.80715	9.15709	9.05184	9.42259	9.19734	9.24239	9.13523	9.23892	9.03389	9.01305	8.9795	9.01233	8.64759	9.09027	9.39313	9.10305	9.62155	9.40828	9.29479	9.16953	9.50233	9.16892	9.23599	9.40664	9.2253	9.0822	9.19611	9.29796	9.35495	9.43989	9.01884	9.29417	9.10674	8.95087	9.07519	8.73199
ENSG00000163568.15	AIM2	6.85913	6.89397	7.08593	7.12897	6.71243	7.06337	6.68458	7.31484	7.15785	6.82534	7.31027	6.72087	6.80081	6.77618	7.04785	6.67326	7.14489	7.22955	6.59014	6.72501	6.69232	6.41288	6.56301	6.39116	6.63388	6.91379	6.87311	7.21889	7.41098	6.91271	7.09132	6.77929	7.35627	7.1118	7.20025	7.0379	6.85231	7.23529	7.25457	7.05221	6.68262	6.72126	6.64998	7.081	6.70224	6.77755	6.54408	6.77292
ENSG00000164022.17	AIMP1	10.6787	10.8697	10.6628	10.9545	10.7726	10.7393	10.7196	10.782	10.73	10.7273	10.3945	10.9215	10.3327	10.5599	10.5411	10.3219	10.3906	10.6138	10.6286	10.6153	10.6485	10.3395	10.4853	10.3969	10.6562	10.6372	10.6983	10.6891	11.0372	10.7661	10.8394	10.7078	10.7918	10.6979	10.6904	10.9689	10.5888	10.5255	10.4915	10.594	10.591	10.6787	10.5509	10.5556	10.5168	10.5339	10.4069	10.6495
ENSG00000106305.10	AIMP2	7.93247	7.81645	8.01175	7.774	7.76729	7.91499	7.89973	7.85191	7.86886	7.96411	8.13752	7.85352	8.28847	8.03911	8.08688	8.06912	8.1891	8.12608	8.23918	8.21554	8.13872	8.03245	8.07381	8.20817	8.05814	8.0125	7.78947	7.98628	7.70212	7.83278	7.77308	7.82959	7.73311	7.72543	7.67645	7.85109	8.15962	7.96936	8.12686	8.13987	8.22295	8.24423	8.15041	8.2098	8.08657	8.08467	7.99024	8.05733
ENSG00000110711.10	AIP	10.4062	10.0449	10.2665	10.2536	10.3094	10.4447	10.4102	10.1546	10.351	10.6548	10.4141	10.2696	10.3809	10.9108	10.5719	10.8425	10.4762	10.8846	10.7889	10.7498	10.478	10.6441	10.5048	10.5543	10.4462	10.5127	10.086	10.3027	10.1502	10.3166	10.1856	10.3895	9.50507	10.2842	10.6432	10.1723	11.0713	10.4321	10.2494	11.0412	10.7508	10.7258	10.3572	10.4194	10.4152	10.4513	10.4663	10.5748
ENSG00000129221.16	AIPL1	2.57956	2.46745	2.47329	2.47263	2.46701	2.49108	2.4931	2.49195	2.4674	2.47916	2.75259	2.47638	2.50014	2.48085	2.46821	2.85276	2.55221	2.46865	2.46806	2.46791	2.46812	2.46821	2.46795	2.46795	2.46764	2.46751	2.46759	2.47421	2.47601	2.46719	2.50794	2.46792	2.59963	2.46758	2.48046	2.4766	2.46953	2.50402	2.70339	2.48121	2.46832	2.46796	2.48288	2.46837	2.46857	2.4684	2.46887	2.46956
ENSG00000160224.17	AIRE	3.13972	3.10642	3.01415	3.01304	3.05059	3.06701	3.0589	3.05657	3.03066	3.02406	3.3952	3.06194	3.07314	3.09961	3.00547	3.50756	3.26468	3.02383	3.12197	3.03492	3.05184	3.0828	3.04989	3.0352	3.01869	3.00427	3.05911	3.01572	3.06014	3.05325	3.03412	3.00497	3.11828	3.00439	3.02623	3.01975	3.04819	3.1321	3.2943	3.03368	3.03828	3.02034	3.03704	3.05463	3.02339	3.05498	3.02494	3.00778
ENSG00000196581.11	AJAP1	4.38416	4.00103	3.89559	4.00868	3.93947	3.97966	3.88125	3.91586	3.93305	3.92768	4.70705	4.01953	3.93754	3.86231	3.95148	4.93281	4.61883	3.86832	3.90744	3.90532	4.00735	3.97142	3.98344	4.01942	3.95647	3.89934	3.90054	3.90079	3.96437	3.94442	4.12719	3.90542	4.50281	3.88129	3.93446	3.91398	3.8736	4.16043	4.58405	3.90309	3.9539	4.02	4.08068	3.86658	3.89171	3.91248	3.86966	3.90197
ENSG00000232434.2	AJM1	5.69481	5.70159	5.55536	5.69669	5.55912	5.93645	5.57564	5.50934	5.66051	5.93796	6.05665	5.66777	6.08252	6.15828	6.45074	6.22945	5.76893	6.12228	6.01848	6.31483	5.96707	6.25929	6.53103	5.95747	6.12516	5.85971	5.681	5.49533	5.46375	5.70566	5.68107	5.79744	5.58824	5.67984	5.93717	5.44678	6.42274	5.99163	5.67514	6.44964	5.91224	5.95946	6.27221	5.99045	6.03291	6.42472	6.0748	6.16294
ENSG00000129474.16	AJUBA	3.81644	3.58359	3.47779	3.50505	3.53003	3.54677	3.52917	3.57179	3.50259	3.58304	3.84654	3.52386	3.61609	3.53079	3.60584	3.93302	3.84386	3.61848	3.57633	3.53477	3.51061	3.53963	3.63379	3.52212	3.47943	3.53991	3.52942	3.47967	3.48333	3.5862	3.65126	3.4809	3.61408	3.5046	3.54406	3.52496	3.70265	3.5383	3.80306	3.62711	3.49803	3.50884	3.5526	3.51333	3.48425	3.58458	3.48584	3.54425
ENSG00000106992.19	AK1	6.6669	6.64524	6.49436	6.58379	6.55261	6.63031	6.74025	6.41318	6.64954	6.95526	6.48558	6.74384	6.84854	7.16494	6.81029	6.7111	6.61176	7.15557	6.77301	7.19803	6.79189	7.11809	7.42422	6.81563	7.45643	6.72471	6.71939	6.10502	6.62716	6.52742	6.45832	6.79145	6.26539	6.65616	6.9119	6.55553	7.16049	6.65872	6.41675	7.3994	6.60153	6.7494	6.82419	6.70451	6.72857	7.05112	6.93191	7.19082
ENSG00000004455.17	AK2	11.5669	11.6953	11.471	11.5088	11.6579	11.3555	11.48	11.4101	11.4792	11.2955	11.1657	11.5663	11.3409	11.3329	11.2471	11.3458	11.2473	11.3941	11.5369	11.3643	11.3942	11.3229	11.2565	11.3423	11.4486	11.6042	11.6724	11.345	11.4462	11.594	11.3933	11.4239	11.4643	11.5615	11.3568	11.56	11.3507	11.2872	11.2134	11.403	11.5886	11.3675	11.347	11.3463	11.2962	11.2946	11.2472	11.3942
ENSG00000147853.17	AK3	10.5075	10.5042	10.554	10.5468	10.6826	10.5152	10.5799	10.6942	10.3916	10.6462	10.4119	10.6826	10.3888	10.212	10.3328	10.541	10.4852	10.3772	10.5773	10.3938	10.5092	10.3598	10.2824	10.5669	10.1935	10.4923	10.3538	10.5646	10.5053	10.6131	10.5187	10.531	10.5736	10.368	10.4935	10.6852	10.2327	10.4853	10.4443	10.3146	10.477	10.3975	10.4973	10.3548	10.4931	10.3773	10.4445	10.1933
ENSG00000162433.15	AK4	4.82317	4.49595	4.71228	4.64963	4.58692	4.74253	4.57769	4.66632	4.61875	4.42163	4.71192	4.62812	4.81134	4.4543	4.64172	4.82561	4.96861	4.58862	4.44887	4.68844	4.5914	4.42257	4.80303	4.81142	4.6221	4.64439	4.5349	4.71615	4.62128	4.61562	4.85066	4.54759	4.71309	4.66767	4.42682	4.52889	4.4585	4.79458	4.67899	4.57547	4.42409	4.51246	4.62829	4.60219	4.61081	4.85562	4.66255	4.56156
ENSG00000154027.19	AK5	4.42886	4.19791	4.32762	4.09438	4.18071	4.10831	4.19086	4.18504	4.23022	4.39844	4.51784	4.1202	4.29547	4.05884	4.27917	4.75295	4.43475	4.10138	4.22119	4.18976	4.22366	4.30377	4.31419	4.1638	4.16793	4.09928	4.12767	4.17392	4.15784	4.17671	4.28425	4.14922	4.39154	4.191	4.14751	4.16353	4.27486	4.34813	5.09519	4.1177	4.0968	4.16424	4.1982	4.26003	4.25434	4.26132	4.26625	4.22538
ENSG00000085231.14	AK6	9.1205	9.14698	9.1301	9.24949	9.14852	8.95826	9.09212	9.106	8.99214	9.19219	8.84612	9.01541	8.76641	8.791	8.70937	8.70289	8.79274	8.87956	9.00936	8.91423	9.01265	8.81479	8.7285	8.85205	8.99305	9.06409	9.19268	9.06672	9.15098	9.18134	9.11654	9.04323	9.09856	8.99698	9.14484	9.03838	8.82755	8.75548	8.7517	8.77864	8.93744	9.00754	8.84918	8.86062	8.88877	8.82874	8.70018	8.97685
ENSG00000140057.9	AK7	5.77628	5.39811	5.18162	5.87065	5.39127	5.30771	5.18326	5.23584	5.3098	5.56958	5.46591	5.69362	5.11603	5.20948	5.2677	5.84838	5.43957	5.69662	5.61713	5.71024	5.14268	5.39881	5.61152	5.57821	5.21635	5.46176	5.45658	5.04136	5.41233	5.47653	5.295	5.18585	5.09959	5.1538	5.05016	5.52485	4.99553	5.30758	5.75587	5.44553	5.32543	5.63206	5.13351	5.06732	5.20312	4.98343	5.0733	5.11482
ENSG00000165695.10	AK8	5.66451	5.49577	6.45093	5.78101	5.54897	6.03369	5.40786	6.42701	5.61642	5.38671	6.31931	5.61776	5.91399	5.4729	6.26478	5.66807	6.55447	5.90979	5.3702	6.0369	5.93056	5.51905	6.25471	5.66929	5.31955	5.37313	5.37935	6.47398	5.89619	5.60566	5.86091	5.34965	6.2238	5.70825	5.37131	5.36536	5.2689	6.50818	6.69664	5.47143	5.35186	5.68651	6.11382	5.88374	5.40434	5.9837	5.28789	5.33579
ENSG00000155085.15	AK9	8.45599	8.64728	8.53364	8.81448	8.36384	8.79518	8.06034	8.68554	8.80797	8.44488	8.60463	8.81728	8.17092	8.57974	8.56696	8.30179	8.53182	8.76567	8.50793	8.6793	8.44576	8.71198	8.88215	8.45731	8.60663	8.39984	8.69154	8.518	8.69883	8.6088	8.86332	8.07823	8.72306	8.71048	8.18098	8.69941	8.73532	8.6425	8.86611	8.84817	8.49004	8.6839	8.38474	8.19919	8.58556	8.90035	8.39273	8.59525
ENSG00000231824.4	AKAIN1	2.07817	2.0957	2.05397	2.05354	2.04985	2.08317	2.06226	2.05012	2.05011	2.05787	2.19656	2.05602	2.06581	2.05029	2.05064	2.24705	2.05117	2.05093	2.05054	2.05044	2.07759	2.07812	2.05047	2.05046	2.05026	2.06202	2.05023	2.05458	2.05577	2.04997	2.06312	2.06348	2.14839	2.05022	2.05873	2.05616	2.0515	2.08396	2.22264	2.05034	2.05071	2.06364	2.07789	2.05074	2.05087	2.05076	2.05107	2.05152
ENSG00000121057.13	AKAP1	10.2546	10.143	10.1357	9.98547	10.3871	9.97731	10.3876	10.0223	10.1153	10.2693	9.91185	9.93547	10.1742	10.273	10.0812	10.1039	10.0898	9.86521	10.1854	10.0263	9.96652	10.1911	10.1314	10.2164	10.2387	10.249	10.1354	10.1701	9.94756	10.2608	10.029	10.2463	9.9425	10.1355	10.1976	9.93021	9.82482	10.0227	10.1073	10.0699	10.1417	9.96647	9.99267	10.147	10.1468	10.0778	10.1765	10.0431
ENSG00000108599.15	AKAP10	10.7583	11.0708	10.8046	10.9021	10.9401	10.8349	10.8462	10.8295	10.814	10.8332	10.6738	10.9528	10.7552	10.806	10.7362	10.6698	10.8881	11.0324	10.8486	10.7291	10.7811	10.8351	10.8216	10.6997	10.9052	10.8329	11.0243	10.8403	10.9617	10.9124	10.937	10.9568	10.889	10.8484	10.9694	11.0193	10.8379	10.7564	10.9314	10.9959	10.9214	10.8285	10.8237	10.8101	11.0228	10.8788	10.8489	10.9869
ENSG00000023516.9	AKAP11	11.3249	11.1871	11.861	11.5669	11.1683	11.511	11.7479	11.7419	11.5953	11.3734	11.7321	11.4918	11.5636	11.2498	11.3671	11.0775	11.801	11.05	11.1751	10.9701	11.3849	11.35	11.2646	11.5291	11.1459	11.2453	11.0834	11.8923	11.7643	11.2667	11.6188	11.6214	11.9021	11.5057	11.2203	11.5249	11.2097	11.5839	11.6612	10.9453	11.1718	11.1159	11.2981	11.5449	11.6135	11.3839	11.538	11.1582
ENSG00000131016.17	AKAP12	5.18897	5.33359	5.11008	5.48893	5.06174	5.66207	5.59135	6.02609	5.13375	5.11386	5.5655	5.24645	5.3885	5.20841	5.2094	5.54346	5.31832	5.3591	5.7459	5.56078	5.14088	5.05351	5.30964	5.11964	5.41753	4.92881	5.38458	5.08164	5.58691	5.16168	5.70936	5.69615	6.07601	5.02408	5.17647	5.4936	5.00349	5.1994	5.55805	5.40943	6.23896	5.61581	5.2362	5.20973	5.08292	5.29197	5.14876	5.34365
ENSG00000170776.22	AKAP13	13.7607	13.7448	13.5693	13.5914	13.5332	13.5595	13.9821	13.4657	13.6005	13.7031	13.6665	13.7316	13.633	13.7514	13.5322	13.6051	13.6151	13.484	13.6173	13.4072	13.5143	13.7177	13.5128	13.8883	13.6869	13.6658	13.5138	13.559	13.3678	13.5179	13.5833	13.7727	13.4521	13.5547	13.5091	13.7513	13.4462	13.4893	13.4119	13.4129	13.5965	13.4153	13.4004	13.6808	13.6304	13.4559	13.8869	13.5998
ENSG00000186471.13	AKAP14	4.10003	4.0104	3.80696	4.12418	3.99581	3.84512	3.80469	3.96956	3.81062	4.14872	3.83293	4.03363	3.81366	3.85748	3.85266	4.06882	3.98246	3.98729	3.94035	4.00599	3.82791	3.93697	3.99061	3.89666	3.76331	3.95021	3.97119	3.75984	3.89237	4.05006	3.85192	3.7784	3.84883	3.80478	3.78827	3.90032	3.75476	3.76684	4.09889	3.96318	3.89988	3.92664	3.76989	3.73304	3.77479	3.78548	3.75004	3.75498
ENSG00000197976.12	AKAP17A	0	0	0	0	0	0	0	0	0	0	0	0	0	0	0	0	0	0	0	0	0	0	0	0	0	0	0	0	0	0	0	0	0	0	0	0	0	0	0	0	0	0	0	0	0	0	0	0
ENSG00000197976.12_PAR_Y	AKAP17A	0	0	0	0	0	0	0	0	0	0	0	0	0	0	0	0	0	0	0	0	0	0	0	0	0	0	0	0	0	0	0	0	0	0	0	0	0	0	0	0	0	0	0	0	0	0	0	0
ENSG00000111254.8	AKAP3	5.3312	5.23099	5.00258	5.13022	5.16982	5.21949	4.86411	5.12532	4.96233	5.09999	5.04524	4.80541	5.11401	4.91444	5.22105	5.40776	5.2323	4.85138	5.06676	5.06347	4.92187	5.11021	4.98437	5.00117	4.92951	5.10153	5.30323	5.05214	4.96889	5.20727	5.04036	4.91058	5.09177	5.07314	4.93589	5.00895	4.98529	5.25554	5.19337	4.86436	5.00882	4.97648	4.99893	5.10695	5.03422	5.04112	5.12779	4.96291
ENSG00000147081.15	AKAP4	1.30183	1.27484	1.26609	1.26588	1.2641	1.27439	1.27523	1.27475	1.26422	1.26799	1.37341	1.26708	1.26459	1.26431	1.26448	1.29543	1.29415	1.26461	1.26443	1.26438	1.26445	1.26447	1.26439	1.26439	1.2643	1.26426	1.26428	1.26638	1.26696	1.26415	1.26435	1.26438	1.29118	1.26428	1.26841	1.26715	1.26489	1.26476	1.32116	1.26433	1.26451	1.2644	1.26446	1.26452	1.26459	1.26453	1.26468	1.2649
ENSG00000179841.8	AKAP5	11.1282	11.138	10.6044	11.3508	11.2469	10.9314	10.6327	10.8504	10.9902	11.284	10.5708	11.6336	10.0186	11.286	10.6575	11.4724	10.3967	11.2016	11.1247	11.2687	10.8276	10.2107	10.489	10.2637	10.8159	11.288	11.3047	10.6765	11.3378	11.4447	11.0694	10.7828	10.937	11.1863	11.3615	11.7001	10.9746	10.6951	10.2757	11.2048	11.3526	11.3309	10.592	10.1102	10.4672	10.6339	10.3596	10.9637
ENSG00000151320.11	AKAP6	6.26176	5.71914	5.71511	6.0958	5.48829	5.68501	5.33089	5.8421	5.63461	5.40864	5.95072	6.00683	5.70318	5.36217	5.8263	6.42248	6.22797	5.8064	5.76771	5.92931	5.49146	5.59746	5.98678	5.77957	5.41788	5.6389	5.54862	5.60787	5.62749	5.81617	5.64615	5.34081	5.99666	5.6636	5.3384	5.73019	5.10803	5.77539	6.62401	5.54577	5.4955	5.73198	5.51825	5.63328	5.40986	5.4258	5.6901	5.3004
ENSG00000118507.17	AKAP7	8.75872	9.27963	8.90454	9.43849	9.2744	9.20577	9.27294	9.35215	9.03701	8.97973	9.14003	9.30495	8.82945	9.03241	9.09033	8.84721	9.19025	9.19145	9.25138	9.06543	9.15314	8.84546	8.96718	8.78588	9.05377	8.90568	9.2967	9.1133	9.73903	9.28799	9.32941	9.3387	9.46978	9.04983	9.02985	9.42105	9.10799	9.19954	9.07698	9.03302	9.27939	9.28483	9.09896	9.20039	8.94552	9.09959	8.84913	9.25985
ENSG00000105127.10	AKAP8	9.62375	9.60891	9.40968	9.45302	9.48392	9.47431	9.62424	9.34077	9.43099	9.59678	9.63839	9.47241	9.83311	9.83905	9.79742	9.667	9.42351	9.69455	9.69257	9.73941	9.72066	9.87279	9.96349	9.81414	9.91085	9.62107	9.61927	9.40096	9.41868	9.46786	9.47446	9.65935	9.37915	9.56041	9.41603	9.52898	9.78953	9.61603	9.49899	9.94477	9.7367	9.66117	9.78603	9.81427	9.6336	9.93041	9.88279	9.93791
ENSG00000011243.19	AKAP8L	9.46844	9.45522	9.40987	9.38968	9.53035	9.63757	9.43137	9.44451	9.3406	9.40288	9.65297	9.36808	9.63867	9.74911	9.83143	9.61004	9.28447	9.69552	9.43766	9.77874	9.67072	9.86722	9.97659	9.54726	9.91999	9.44139	9.48443	9.29626	9.37819	9.41233	9.48699	9.52994	9.24831	9.38185	9.59509	9.47873	9.71992	9.59689	9.43225	9.90796	9.48976	9.57362	9.76034	9.72169	9.57207	9.89104	9.62948	9.9304
ENSG00000127914.19	AKAP9	12.4553	12.3181	12.7436	12.7309	12.5271	12.819	12.8648	12.787	12.7568	12.6399	12.5119	12.5368	12.4887	12.3858	12.6899	12.3082	12.78	12.4301	12.3312	12.3561	12.6984	12.7573	12.6748	12.5968	12.4699	12.4692	12.309	12.8152	12.7141	12.7093	12.9049	12.8493	12.8848	12.7634	12.7294	12.7399	12.3187	12.7108	12.7212	12.1731	12.6107	12.4583	12.7286	12.906	12.8482	12.8006	12.6171	12.5492
ENSG00000166452.12	AKIP1	9.47148	9.4695	9.42143	9.34067	9.49016	9.50524	9.53266	9.51515	9.41091	9.38398	9.53656	9.55773	9.56102	9.70576	9.58975	9.54468	9.58031	9.66893	9.80136	9.62888	9.68712	9.49706	9.46172	9.55762	9.31937	9.61219	9.41172	9.4295	9.53317	9.4739	9.41725	9.43555	9.27554	9.45209	9.44174	9.48982	9.60569	9.61973	9.65742	9.59759	9.74885	9.59714	9.70334	9.53295	9.47992	9.45836	9.46807	9.45594
ENSG00000174574.16	AKIRIN1	10.9691	11.0582	10.9325	10.9874	10.9454	10.8706	10.8921	11.0638	10.9592	11.0525	10.8482	10.963	10.8468	10.8773	10.7743	10.7612	10.9068	10.9078	10.907	10.9267	10.9132	10.8205	10.6429	10.8846	10.8522	11.0798	11.019	10.9706	10.9372	10.9394	10.946	10.8879	11.0064	11.0313	11.1053	10.9812	10.8412	10.8207	10.832	10.8972	10.9758	10.9757	10.9228	10.7536	10.8316	10.7388	10.8605	10.9158
ENSG00000135334.9	AKIRIN2	10.0348	10.0752	10.4264	10.262	9.96392	10.2515	10.2383	10.2746	10.2285	10.0124	10.27	10.2882	10.3184	10.5461	10.1439	10.1524	10.4153	10.1189	10.2697	10.2555	10.0041	10.0556	10.1003	10.3149	10.4657	9.99449	10.0499	10.4902	10.3609	10.073	10.4008	10.2238	10.6388	10.2509	10.0525	10.2734	10.3975	10.3066	10.2493	10.3232	10.1403	10.2037	10.0216	10.295	10.1232	10.2299	10.2893	10.4639
ENSG00000106948.17	AKNA	11.1389	10.5031	10.5089	10.1923	10.9081	11.0401	10.5426	10.5129	10.9461	10.7577	10.7543	10.2824	10.9838	11.0447	11.2877	11.04	10.4588	10.5621	10.7602	11.2764	10.4638	10.9291	11.3425	10.9745	11.5343	11.2505	10.6702	10.2867	10.1427	10.9348	10.9168	10.6747	10.3036	10.9931	10.8343	10.3651	10.8982	11.1749	10.3469	10.9155	10.8333	11.0651	10.5126	11.341	10.7432	11.2417	11.1428	11.4907
ENSG00000162641.20	AKNAD1	2.86869	2.77958	2.76179	2.76096	2.77628	2.76642	2.76767	2.77936	2.75433	2.76919	2.9134	2.76569	2.77206	2.75468	2.75536	3.12271	2.95989	2.75592	2.76979	2.75498	2.75525	2.75535	2.76932	2.76931	2.76794	2.75447	2.78067	2.76295	2.76522	2.75406	2.79574	2.75499	2.92898	2.75456	2.77083	2.76597	2.77627	2.84246	3.24362	2.7685	2.7555	2.75504	2.75531	2.75556	2.75581	2.77131	2.7562	2.75706
ENSG00000117448.14	AKR1A1	12.6184	12.5274	12.8362	12.6618	12.7037	12.6411	12.6688	12.7033	12.7213	12.8006	12.4683	12.5813	12.717	12.652	12.7029	12.5767	12.7566	12.7895	12.7412	12.6701	12.7102	12.6506	12.717	12.6053	12.497	12.882	12.7001	12.779	12.6991	12.7994	12.6792	12.761	12.4153	12.8086	12.9093	12.6359	12.856	12.7078	12.7764	12.8222	12.7321	12.7639	12.7415	12.6043	12.6467	12.6226	12.5742	12.5284
ENSG00000085662.14	AKR1B1	11.9575	12.0951	12.1279	12.1792	12.1323	12.3226	11.8902	12.639	12.2204	12.1744	12.2393	12.1277	12.077	12.2302	12.3375	12.1933	12.569	12.4353	12.1675	12.3811	12.3142	12.0872	12.2484	11.7354	11.7688	12.2944	12.2707	12.2886	12.5898	12.3997	12.2144	12.0189	12.3882	12.2435	12.4953	12.3536	12.2752	12.5415	12.5262	12.556	12.263	12.5336	12.4433	11.995	12.1521	12.1095	12.0396	11.8511
ENSG00000198074.10	AKR1B10	4.67203	4.24637	4.55632	4.9769	4.14958	4.41728	4.11422	4.35876	4.26454	4.24681	4.52068	4.80754	4.7492	4.12813	4.59534	4.27657	4.82133	4.60635	4.50832	4.38967	4.25046	4.46539	4.57314	4.58816	4.10212	4.2594	4.25241	4.2217	4.30968	4.15383	4.41163	4.07668	4.16966	4.2829	4.11578	4.41043	4.08177	4.4263	4.89997	4.24849	4.21966	4.43045	4.17639	4.19453	4.19949	4.10919	4.16174	4.11983
ENSG00000227471.9	AKR1B15	2.94736	2.84017	2.86398	2.88741	2.82785	2.88334	2.86452	2.89605	2.82831	2.84193	3.00351	2.9803	2.92969	2.82862	2.88399	3.09287	3.02098	2.86018	2.84267	2.89263	2.82914	2.87062	2.94097	2.89314	2.82858	2.84044	2.82853	2.83618	2.91007	2.82806	2.87912	2.82891	2.95432	2.82852	2.84344	2.914	2.83076	2.8634	3.26642	2.84147	2.85786	2.82896	2.87026	2.82942	2.85958	2.84407	2.83001	2.83079
ENSG00000187134.14	AKR1C1	7.36727	8.20934	7.47563	8.10018	7.69679	7.51448	7.55689	7.71449	7.16736	7.70717	7.71119	8.15128	7.16044	7.71789	8.04752	7.37734	7.81305	7.9203	7.53216	8.0093	6.93202	9.39392	7.90607	7.60902	8.2342	7.30476	8.20559	7.54781	8.58045	7.56436	7.46654	7.68992	7.96653	7.15962	7.97865	7.70822	8.85358	7.92364	7.97536	8.11856	7.69447	7.56974	6.9108	9.70869	9.48638	7.77326	7.69769	8.57571
ENSG00000151632.17	AKR1C2	8.77505	9.26536	8.83988	9.25976	9.07406	8.22341	8.4822	9.10796	8.33742	9.00305	9.19215	8.72731	8.10024	7.78274	8.84977	8.03264	9.18505	8.82931	8.84496	8.85942	7.55331	8.39962	8.49298	8.35555	7.80186	8.59228	8.99775	8.70701	9.0682	8.78638	8.16144	8.24575	9.10702	8.32844	9.0494	8.52872	8.4167	8.90282	9.181	8.42668	8.6889	8.94722	7.5131	8.77089	8.20769	8.22184	8.37291	7.83832
ENSG00000196139.14	AKR1C3	11.2581	11.3172	11.3452	11.4072	11.3171	11.3829	10.2664	11.8932	10.8957	11.2288	11.6041	10.3851	11.2748	9.45043	11.4594	10.6109	11.6422	11.2413	10.905	11.2307	10.7487	10.5753	10.7193	10.6509	10.1525	11.136	11.163	11.4201	11.7536	11.0147	11.186	10.194	11.552	10.8749	11.0802	10.3375	9.47098	11.7562	11.5341	10.6427	10.7349	11.2746	10.7741	11.3136	10.7248	10.8263	10.6822	10.5269
ENSG00000198610.11	AKR1C4	3.81431	3.80746	4.00227	4.02157	3.79664	4.11664	3.84073	3.94226	3.86322	3.93115	4.28333	3.79923	4.01105	3.7701	4.15432	3.91687	4.36926	3.8239	3.72643	3.77369	3.85731	4.01092	4.11203	4.0884	3.92743	3.83872	3.84119	4.08708	4.2418	3.74283	3.94506	3.82986	4.08238	3.87926	3.78387	3.83408	3.87118	4.01705	4.20405	3.91486	3.72766	3.72599	3.96192	3.98124	3.89389	4.36591	4.22724	4.13485
ENSG00000264006.8	AKR1C8	4.65006	4.5711	4.6354	5.17051	4.607	4.82949	4.70753	4.80424	4.55151	4.72964	5.01946	4.76451	4.63055	4.50882	4.64065	4.63107	4.93715	4.69479	4.62263	4.69245	4.77973	4.59201	4.93165	4.67799	4.7045	4.6331	4.59642	4.6388	5.08711	4.51518	4.78535	4.63298	4.8164	4.59579	4.87441	4.97679	4.67835	4.63605	4.97411	4.64085	4.56661	4.57996	4.69243	4.67779	4.50912	4.94817	4.87734	4.72487
ENSG00000122787.15	AKR1D1	2.72683	2.56446	2.55819	2.5575	2.5515	2.55181	2.5777	2.56434	2.55192	2.56445	2.63483	2.56149	2.56915	2.55221	2.55278	2.81636	2.69787	2.5695	2.55262	2.55246	2.59567	2.56763	2.5525	2.56655	2.55217	2.55204	2.55212	2.55918	2.56109	2.55169	2.60555	2.55247	2.65722	2.55211	2.56583	2.56172	2.55418	2.63842	2.82177	2.56579	2.5529	2.58046	2.56748	2.58337	2.55316	2.55298	2.55349	2.55422
ENSG00000165568.18	AKR1E2	7.52187	8.08913	7.8463	8.167	7.63458	7.98969	8.13664	8.16408	7.72773	8.03767	8.07311	8.09693	7.59481	8.27323	8.33161	7.58972	8.33837	8.1568	8.0015	8.10475	7.07521	8.36866	8.25304	7.54009	7.95687	7.63637	8.22291	7.96879	8.47749	7.65543	8.12216	8.14823	8.12098	7.88777	8.05401	7.96846	8.88282	8.32304	8.49012	8.06006	8.14494	8.11509	7.36235	7.92516	8.2432	8.28622	7.80334	7.9422
ENSG00000053371.13	AKR7A2	9.80229	9.90606	9.85053	9.89686	9.8861	9.81743	9.88167	9.85401	10.0237	10.1149	9.96156	10.0276	10.0788	10.0383	9.98687	10.1568	9.9322	10.1357	10.193	10.1145	10.0707	9.89316	9.88827	10.1861	9.77371	10.016	9.89653	9.9039	9.83388	9.94144	9.71082	9.84836	9.54086	9.98997	10.028	9.94773	10.1	9.94296	9.9505	10.3105	10.0826	10.1306	10.0169	9.7689	9.75864	9.79609	10.1043	9.96167
ENSG00000162482.5	AKR7A3	2.58528	2.64877	2.5432	2.56523	2.55629	2.59375	2.62554	2.63089	2.6391	2.58577	2.6288	2.57698	2.65686	2.60882	2.59623	2.71887	2.66706	2.63641	2.61515	2.63249	2.62657	2.70723	2.6234	2.68972	2.59874	2.57821	2.6167	2.6206	2.54498	2.57493	2.60134	2.57188	2.59976	2.56923	2.5899	2.60883	2.6779	2.5944	2.67189	2.63877	2.56349	2.55072	2.67757	2.56376	2.64588	2.63171	2.62861	2.59877
ENSG00000142208.17	AKT1	11.7506	11.6381	11.5141	11.4099	11.5362	11.6194	11.6275	11.311	11.5646	11.9614	11.6798	11.3195	11.6742	12.0182	11.6161	11.7161	11.3713	11.7698	11.779	12.1141	11.4589	11.9165	11.8476	11.6486	11.9934	11.8799	11.7805	11.4483	11.2767	11.6057	11.4319	11.6026	10.8843	11.622	12.0891	11.533	11.8925	11.3876	11.1377	12.1169	11.8592	11.9773	11.4644	11.6379	11.6479	11.8037	11.6239	11.9112
ENSG00000204673.11	AKT1S1	8.47724	8.35419	8.39101	8.23391	8.44031	8.51073	8.37911	8.3104	8.36787	8.34826	8.58846	8.14273	8.6993	8.76964	8.71186	8.67612	8.56919	8.30144	8.52497	8.46382	8.52931	8.63271	8.91073	8.61179	8.79706	8.5155	8.46924	8.37963	8.14631	8.44199	8.38158	8.52344	8.31149	8.472	8.30572	8.16753	8.72953	8.56488	8.4377	8.68255	8.51906	8.34982	8.57656	8.71276	8.43935	8.83763	8.64979	8.8842
ENSG00000105221.18	AKT2	11.0077	10.8072	10.9152	10.7623	10.861	11.0283	10.9167	10.7077	10.9635	11.1018	11.0126	10.8301	11.1146	11.2874	11.0143	11.2425	10.8387	11.0664	11.0875	11.3105	10.9313	11.1855	11.2605	11.0924	11.1916	11.0774	10.9052	10.8355	10.5756	10.9547	10.8348	10.9475	10.299	10.9442	11.0587	10.805	11.174	10.9324	10.7639	11.3609	11.0622	11.152	10.9831	10.9581	10.9708	11.0564	11.0815	11.0705
ENSG00000117020.19	AKT3	11.1888	11.3286	10.8044	11.2233	11.4114	11.0112	11.2756	10.4005	11.0343	11.3268	10.3745	11.3953	10.2228	11.1705	10.6387	11.1619	10.3947	11.1043	11.1894	10.9473	10.7762	11.1047	10.7329	10.9909	11.0853	11.2588	11.1564	10.7717	10.9121	11.417	11.1249	11.2609	10.5217	10.9841	11.191	11.4133	11.0985	10.5626	10.3824	11.017	11.2657	10.946	10.637	10.6461	11.0711	10.6326	11.0039	10.9804
ENSG00000166971.17	AKTIP	8.36737	8.36754	8.3432	8.33678	8.56331	8.30507	8.32167	8.43148	8.3439	8.58218	8.32728	8.42117	8.2198	8.36143	8.35602	8.37247	8.41156	8.4704	8.3596	8.34237	8.42963	8.33465	8.27816	8.32382	8.34914	8.3359	8.4851	8.51419	8.62737	8.38854	8.38909	8.38326	8.54934	8.38984	8.52588	8.52191	8.55119	8.4712	8.33104	8.38715	8.38192	8.43033	8.48532	8.32226	8.32092	8.37947	8.37162	8.30212
ENSG00000148218.16	ALAD	10.5251	10.5615	10.2806	10.2373	10.4441	10.2961	10.4447	10.214	10.3413	10.3565	10.2012	10.3094	10.2261	10.6589	10.1576	10.5588	10.2353	10.23	10.4758	10.3455	10.2479	10.2983	10.2551	10.3186	10.4884	10.6448	10.471	10.2266	10.149	10.4166	10.2155	10.4475	10.3586	10.3632	10.3353	10.3355	10.2952	10.1623	10.0905	10.4028	10.5996	10.2491	10.245	10.2949	10.363	10.1646	10.2986	10.4283
ENSG00000023330.15	ALAS1	12.9781	13.3472	13.7592	13.2296	13.4343	13.2413	12.7697	13.4154	13.1556	12.8634	13.0593	13.4397	13.4284	13.2677	13.2533	13.2428	13.6125	13.5571	13.5892	13.6063	13.5515	12.9911	13.2937	13.0089	13.2206	13.1196	13.3901	13.7314	13.2782	13.5621	13.3037	12.791	13.4802	13.3538	13.2754	13.766	13.0361	13.4844	13.6191	14.0098	13.719	13.8195	13.5832	13.2433	13.063	13.2775	13.1628	13.2718
ENSG00000158578.21	ALAS2	3.09495	3.1207	3.0743	3.10004	3.06653	3.1057	3.07298	3.10813	3.11969	3.27641	3.1525	3.49205	3.14563	3.10042	3.16494	3.26736	3.13957	3.08499	3.04861	3.09074	3.13578	3.12366	3.19509	3.09122	3.06021	3.15746	3.07314	3.0437	3.12589	3.11487	3.06168	3.06252	3.17265	3.11139	3.25178	3.0477	3.11318	3.09014	3.10641	3.18871	3.12587	3.18328	3.04917	3.06617	3.05116	3.08217	3.10419	3.05607
ENSG00000163631.17	ALB	2.40357	2.28794	2.26958	2.26909	2.30476	2.2652	2.2654	2.29874	2.26527	2.27391	2.35508	2.3775	2.28074	2.2894	2.27945	2.4184	2.343	2.26618	2.26575	2.29091	2.2658	2.26586	2.27852	2.29113	2.2774	2.26535	2.27723	2.27025	2.30728	2.27578	2.2903	2.27841	2.33556	2.2654	2.27488	2.27201	2.28417	2.3141	2.40062	2.27785	2.26594	2.27856	2.26583	2.28002	2.29506	2.294	2.26635	2.28428
ENSG00000170017.12	ALCAM	13.5372	13.3122	13.3832	13.811	13.4623	13.5034	13.5939	13.7784	13.8941	13.449	13.3352	13.6106	13.6662	13.1599	13.8666	13.328	13.7181	13.2732	13.1776	13.4497	13.6992	13.3595	13.327	13.616	13.4597	13.3925	13.2802	13.3881	13.808	13.5203	13.5939	13.4273	13.6173	13.9167	13.4196	13.4868	13.2553	13.987	13.7395	13.1494	13.2199	13.5691	13.6874	13.4746	13.6371	13.4537	13.4853	13.4308
ENSG00000161618.10	ALDH16A1	8.83344	8.46302	8.78507	8.54455	8.53974	9.11543	8.71873	8.50104	8.92892	9.12499	9.63641	8.54817	9.94536	9.85805	9.87808	9.64193	9.52948	9.49489	9.90694	9.87932	9.68506	9.99227	10.0075	9.74737	9.34008	8.95996	8.61679	8.77646	8.57337	8.60471	8.72159	8.79334	8.23195	8.90712	9.20174	8.72586	9.81982	9.69041	9.44781	9.91513	9.86109	9.67231	9.77388	9.67445	9.91041	9.75125	9.95024	9.65575
ENSG00000059573.9	ALDH18A1	8.70698	9.05415	8.71591	8.06772	8.85029	8.11095	8.25741	8.29997	9.06195	8.68205	8.01207	8.29029	8.75546	8.7478	8.51604	8.42707	8.44366	8.59733	8.61046	8.48522	8.22998	8.5668	8.26102	8.52739	8.49716	8.66419	9.17149	8.41347	8.26844	9.01187	8.09786	8.25463	8.2842	9.09478	8.66075	8.58159	8.59059	8.66177	8.43342	8.70721	8.78779	8.61515	8.36791	8.04866	8.66068	8.44589	8.51916	8.44178
ENSG00000165092.13	ALDH1A1	13.6471	13.6802	13.596	13.7377	13.9303	14.0445	13.6437	13.5782	13.6101	13.4454	13.3211	13.662	13.3821	13.5995	13.5121	13.3774	13.6371	13.5738	13.5304	13.4446	13.5506	13.3984	13.561	13.3428	13.1544	13.8852	13.885	13.766	13.766	14.1546	14.0648	13.7214	13.5275	13.79	13.685	13.9218	13.3995	13.6753	13.6536	13.5075	13.6161	13.6857	13.5461	13.6522	13.5415	13.5636	13.3757	13.3011
ENSG00000128918.15	ALDH1A2	11.2914	12.2767	9.52808	11.5892	11.3602	9.17824	10.8333	9.70072	10.8691	11.4487	8.59325	12.1357	9.06964	12.1538	9.36267	12.3111	9.10747	12.6035	12.1764	12.9273	8.81777	9.57581	10.0006	9.79382	11.3686	11.2439	12.1847	9.32297	11.2573	11.7979	9.79086	10.771	10.5444	11.2827	11.4663	12.1395	12.2014	9.45011	9.5749	12.8024	12.1613	12.8399	8.90835	9.3067	9.55259	9.71939	9.87648	11.1491
ENSG00000184254.17	ALDH1A3	4.54063	4.54803	4.34515	4.71134	4.42248	4.48872	4.41069	4.45137	4.32225	4.44728	4.47342	4.73164	4.65778	4.3396	4.5206	4.68246	4.72592	4.62524	4.42945	4.56979	4.43198	4.55972	4.59859	4.50675	4.45261	4.44669	4.65985	4.41062	4.76293	4.41343	4.42013	4.3093	4.5141	4.38018	4.42203	4.56449	4.36817	4.5197	4.68987	4.826	4.34236	4.61656	4.46659	4.50777	4.47245	4.53032	4.40925	4.39971
ENSG00000137124.8	ALDH1B1	8.89306	8.83799	8.95944	8.82482	8.94944	8.78979	8.94805	8.85866	8.99245	9.1585	8.76247	8.91233	9.11618	9.06923	8.8338	8.98123	8.90558	8.72676	8.97646	8.90904	8.63374	8.62771	8.83594	8.94769	8.89992	8.85703	8.783	8.93389	8.8626	8.83804	8.79487	8.87432	8.80212	9.00834	9.09545	8.89425	8.89161	8.73614	8.71079	8.88728	8.82143	8.96645	8.71291	8.65274	8.67163	8.81029	8.84166	8.72259
ENSG00000144908.14	ALDH1L1	4.74043	4.50468	4.3045	4.4895	4.30668	4.28999	4.32411	4.34463	4.27921	4.45921	4.83582	4.52371	4.32092	4.40477	4.40108	5.14528	4.9223	4.51704	4.40849	4.6682	4.32543	4.54171	4.61212	4.68044	4.4031	4.39741	4.50361	4.24031	4.29213	4.52593	4.38543	4.44113	4.5089	4.22459	4.3256	4.49389	4.3039	4.54115	5.02572	4.54681	4.36141	4.46798	4.3267	4.34765	4.30401	4.24928	4.27381	4.30443
ENSG00000136010.14	ALDH1L2	7.15286	6.62906	7.89975	7.14183	6.72344	7.60783	7.70041	7.80611	7.34424	6.82009	7.85922	6.76431	7.46182	6.87201	7.20562	7.07213	7.76482	6.43082	6.60324	6.75828	6.99745	7.2631	7.33215	6.89435	7.1094	6.90589	6.83127	7.74001	7.06823	6.7403	7.65761	7.54953	7.99368	7.31687	7.08949	6.83305	6.84855	7.44193	7.81318	6.41651	6.71364	6.77203	7.19857	7.85057	7.23241	7.59119	6.73112	7.28451
ENSG00000111275.13	ALDH2	15.0916	15.2037	14.2566	14.8318	14.9606	14.5906	15.1113	14.2564	14.8774	15.0761	14.4015	14.605	14.2459	15.1508	14.1419	14.9123	12.9841	14.7015	14.799	14.4524	14.435	14.5935	14.3182	14.6269	14.4914	15.1054	14.9609	14.2519	14.5557	14.7828	14.5244	15.2045	14.2269	14.8022	14.8354	14.648	14.3961	14.0264	12.9418	14.6467	14.8714	14.4219	14.1734	14.274	14.6005	14.1337	14.7519	14.3173
ENSG00000108602.18	ALDH3A1	8.95134	8.07326	7.75872	9.68481	7.16164	8.88917	7.16279	7.92546	7.87414	8.24806	8.4355	9.26891	8.67827	7.88723	9.25774	7.46504	8.78825	9.57539	9.04929	9.36152	7.79973	8.779	9.73173	9.09262	8.06734	7.98887	7.96681	7.54087	8.05024	7.27321	8.02562	6.41522	6.35673	7.82828	7.36397	8.17508	6.35801	8.49031	9.08905	8.65768	7.69734	8.65458	7.5733	7.87561	7.41626	7.61193	7.21736	7.59602
ENSG00000072210.19	ALDH3A2	12.506	13.102	12.9163	12.7388	12.9229	12.8628	12.7133	12.9402	12.6731	12.6606	12.7731	12.6949	12.4394	12.5302	12.692	12.6105	13.08	12.7584	12.96	12.8082	12.9845	12.6133	12.6767	12.3474	12.3141	12.5937	13.0247	12.9474	12.8094	12.955	12.8356	12.6683	12.8513	12.6486	12.6473	12.7593	12.466	12.8525	13.036	12.6734	13.0556	12.8574	12.9747	12.7075	12.6851	12.7235	12.4344	12.4354
ENSG00000006534.16	ALDH3B1	11.4034	11.2805	11.4175	11.2379	11.1809	11.4825	11.4496	11.243	11.2518	11.4212	11.7163	11.1843	11.7492	12.0472	11.5706	11.921	11.6219	11.7585	11.9321	11.8893	11.7792	11.7449	11.8552	11.6559	11.5375	11.5271	11.181	11.4375	11.0713	11.1906	11.167	11.4771	10.916	11.2541	11.4471	11.2275	11.6859	11.5121	11.5617	11.9651	11.8056	11.7646	11.747	11.7149	11.6229	11.7205	11.7045	11.6914
ENSG00000132746.15	ALDH3B2	3.1426	3.02373	2.97449	3.07507	2.99737	3.02146	2.99127	2.99016	2.97872	2.98179	3.23667	3.23766	3.02658	2.96755	2.99568	3.44352	3.03219	3.06895	3.10395	3.15313	3.00819	2.98205	3.05518	2.98098	2.99169	3.07804	3.00306	2.97563	3.04868	3.00957	3.02926	2.98087	2.99768	2.9913	2.98341	3.01645	2.96983	3.09232	3.15787	3.07384	3.0367	3.06714	3.00864	3.01056	2.98354	2.98285	2.98481	3.05481
ENSG00000159423.17	ALDH4A1	7.57155	7.27466	7.92213	7.19584	7.63567	7.60213	7.39723	7.78492	7.70642	7.69949	7.80655	7.60305	8.41253	7.82413	7.99383	7.70671	7.97333	7.79879	7.82331	7.83626	7.73624	7.8624	8.02794	7.9041	7.55846	7.72785	7.42134	7.84284	7.45208	7.81516	7.43559	7.56226	7.38355	7.58641	7.87383	7.72194	7.75364	8.02918	7.92987	8.02781	7.82413	7.78111	7.94564	7.6333	7.80192	7.92709	7.93595	7.73902
ENSG00000112294.14	ALDH5A1	9.07389	9.33417	10.2116	9.90326	9.36297	10.2953	9.35504	10.379	9.58783	9.04393	10.2606	9.92555	9.42959	9.14021	10.1745	9.59195	10.4332	9.78375	9.50216	9.8214	10.1383	9.51457	9.48805	9.44919	9.54282	9.39579	9.44933	10.5036	10.1087	9.62571	10.1489	9.46682	10.1588	9.68747	9.70359	10.0142	9.14036	10.428	10.3655	9.75067	9.73521	10.0793	10.3092	9.98194	9.73326	9.67904	9.66937	9.99988
ENSG00000119711.13	ALDH6A1	9.34058	9.41637	9.97102	9.70526	9.72581	10.0458	9.52576	10.2758	9.65405	9.22458	9.72479	9.713	9.60237	9.55429	9.84201	9.61413	10.0831	9.98665	9.49045	9.63464	10.0449	9.44922	9.69835	9.58228	9.35115	9.48199	9.41586	10.0066	9.9027	9.85347	9.92256	9.62507	10.0373	9.5576	9.57899	9.8356	9.11112	10.1636	9.92133	9.90974	9.72114	9.84389	10.0513	9.76924	9.66639	9.79161	9.77425	9.67433
ENSG00000164904.18	ALDH7A1	8.24062	8.10938	8.28543	8.2403	8.1675	8.34917	8.00095	8.34953	8.0712	8.22563	8.27452	7.9378	8.30968	8.13057	8.52713	8.30038	8.36525	8.01042	7.96998	8.19273	8.2832	8.33141	8.23512	8.34113	7.63343	8.2462	8.0654	8.28681	8.50611	8.13829	8.2214	8.18761	8.51415	7.91856	8.11544	8.14603	7.87093	8.69187	8.49562	7.82761	7.94104	8.07248	8.35033	8.2014	8.32257	8.20736	8.56104	7.91978
ENSG00000118514.14	ALDH8A1	3.51486	3.47935	3.5856	3.43324	3.51831	3.49703	3.49199	3.52917	3.44698	3.44352	3.68556	3.43913	3.61754	3.57601	3.73238	3.76799	3.59644	3.46978	3.65921	3.45058	3.54754	3.6758	3.54312	3.56444	3.49302	3.45877	3.59216	3.46553	3.47325	3.53232	3.50722	3.52041	3.60382	3.47047	3.44558	3.51055	3.79205	3.63658	3.85751	3.42563	3.60873	3.56491	3.56001	3.58831	3.55896	3.63319	3.56677	3.47842
ENSG00000143149.12	ALDH9A1	11.5234	11.722	11.8557	11.9177	11.3694	11.6541	11.608	11.8174	11.7594	11.5142	11.4897	11.7523	11.5465	11.5379	11.5528	11.4611	11.5496	11.7843	11.492	11.6223	11.7298	11.2334	11.388	11.4568	11.5706	11.5583	11.6082	11.8651	11.8178	11.3643	11.6892	11.5677	11.6955	11.7854	11.5772	11.7882	11.383	11.7091	11.6102	11.6609	11.5573	11.6947	11.7201	11.3907	11.4006	11.3986	11.5598	11.6155
ENSG00000149925.22	ALDOA	8.56897	7.97688	8.63915	8.03412	8.076	8.91394	8.3869	8.15153	8.30253	8.283	9.25225	8.04812	9.13268	8.99438	9.09018	9.1618	9.04938	9.04291	8.88892	8.91884	9.24233	8.72337	9.03819	9.30308	8.94248	8.64015	8.16541	8.45677	7.99164	8.27001	8.32342	8.33234	7.82327	8.33484	8.73282	8.01717	8.90567	9.08399	9.1197	9.02198	9.10908	9.18759	9.25518	9.15447	8.8168	9.10288	8.92505	9.17062
ENSG00000136872.20	ALDOB	3.33495	3.1534	3.13857	3.07822	3.11304	3.12815	3.12067	3.08268	3.11833	3.08806	3.2937	3.08387	3.14847	3.07072	3.11509	3.54144	3.20152	3.08837	3.11347	3.09859	3.08592	3.16943	3.13866	3.11233	3.12147	3.08311	3.0706	3.0806	3.12164	3.10436	3.149	3.12522	3.31478	3.07058	3.14139	3.0842	3.11075	3.09051	3.66905	3.09745	3.0717	3.12579	3.10053	3.13114	3.07207	3.07182	3.13778	3.07357
ENSG00000109107.14	ALDOC	6.38891	6.55475	6.1364	6.18928	6.69573	6.4844	6.09668	6.12889	6.27704	6.06262	6.20424	6.45891	6.12358	6.74259	6.26676	7.06137	6.28147	6.24864	6.60175	6.32648	6.68386	6.5549	6.42418	6.38659	6.24314	6.26574	6.61086	6.23408	6.0293	6.67123	6.44535	6.15129	6.09151	6.16271	6.53207	6.12111	6.33978	6.20287	6.46787	6.73319	6.397	6.26147	6.50076	6.12703	6.48552	6.38358	6.48973	6.45963
ENSG00000033011.13	ALG1	8.64611	8.62654	8.70084	8.45876	8.59817	8.68466	8.71454	8.54822	8.5631	8.79688	8.85776	8.58089	9.00447	8.82292	8.79708	8.85748	8.88817	8.68944	8.88738	8.76919	8.8135	8.74725	8.86531	8.86005	8.71659	8.66626	8.54821	8.7127	8.50253	8.64691	8.52517	8.65806	8.57059	8.71699	8.8101	8.71088	8.79605	8.79157	8.98964	8.85239	8.71256	8.83402	8.83469	8.87179	8.67265	8.91563	8.75664	8.70788
ENSG00000139133.7	ALG10	7.69325	7.81292	7.86459	7.80098	7.70473	7.81614	7.70652	7.79282	7.82731	7.74118	7.7046	7.74565	7.72191	7.52082	7.67158	7.30878	7.60641	7.46342	7.53983	7.52044	7.67973	7.488	7.47559	7.61054	7.60138	7.72311	7.65126	8.03055	7.98318	7.67382	7.91887	7.73046	7.94397	7.81945	7.56426	7.91079	7.51163	7.67701	7.54443	7.298	7.50368	7.49878	7.60352	7.64186	7.56724	7.60341	7.67836	7.65564
ENSG00000175548.9	ALG10B	8.52147	8.76032	8.91497	8.67191	8.30268	8.89488	8.69285	8.60019	8.72098	8.45156	8.4916	8.69762	8.5181	8.34982	8.55626	8.45313	8.55652	8.47214	8.3922	8.40005	8.48083	8.28403	8.5424	8.13694	8.47054	8.46093	8.64887	9.11814	8.92421	8.42793	8.89156	8.79008	8.64832	8.68062	8.42967	8.77374	8.42359	8.6964	8.5151	8.2682	8.20213	8.34422	8.50463	8.48522	8.48706	8.72134	8.32823	8.74875
ENSG00000253710.5	ALG11	8.29309	8.44967	8.32539	8.34115	8.35973	8.26421	8.29547	8.33072	8.30666	8.07744	8.32827	8.56779	8.44705	8.15531	8.54793	8.21221	8.47967	8.356	8.10071	8.21206	8.34408	8.31907	8.45117	8.31013	8.45036	8.17536	8.36423	8.36937	8.45074	8.23834	8.36457	8.34643	8.51816	8.32567	8.23525	8.41548	8.46386	8.54429	8.58439	8.27329	8.19969	8.23828	8.40432	8.56856	8.44644	8.4888	8.43826	8.47378
ENSG00000182858.14	ALG12	8.14436	7.96167	8.34012	7.89207	7.89769	8.16079	8.23702	8.05857	8.03657	8.01447	8.36131	8.08632	8.53126	8.5899	8.42712	8.39191	8.35511	8.42549	8.34324	8.52458	8.51632	8.51957	8.58661	8.38731	8.49645	8.2711	8.13218	8.22518	7.7173	8.02073	8.27395	8.27726	7.92312	8.1799	8.09419	8.08698	8.58309	8.28539	8.30331	8.78465	8.29061	8.47704	8.38477	8.3728	8.39393	8.45697	8.48327	8.46281
ENSG00000101901.12	ALG13	9.45453	9.64266	9.78941	9.90832	9.60829	9.77214	9.67951	9.88771	9.75933	9.33126	9.75656	9.74839	9.72082	9.54823	10.1145	9.42445	9.74628	9.60332	9.47665	9.54374	9.78862	9.89152	9.80876	9.73945	9.84588	9.48711	9.65672	9.77811	10.1914	9.59557	9.92859	9.61547	10.0258	9.70237	9.60267	9.88289	10.1827	9.96132	9.7945	9.75458	9.54448	9.60187	9.79424	10.0926	9.90155	10.0558	9.80498	9.93889
ENSG00000172339.10	ALG14	8.91129	8.98001	8.98431	9.19101	8.93709	8.90514	8.96451	9.13201	8.92154	8.80335	8.86637	9.13616	8.9885	8.94142	8.86352	8.81617	8.94411	9.01304	8.98473	8.81124	8.97368	8.67559	8.84789	8.83298	8.75389	8.91737	8.92935	8.98461	9.40132	9.07192	8.98322	8.91428	9.12507	8.9806	8.96613	9.06582	9.1938	8.9605	8.9663	9.00706	9.01907	9.14469	8.8706	8.91731	8.69257	8.84263	8.83599	8.91188
ENSG00000189366.9	ALG1L	1.2206	1.23336	1.21187	1.18779	1.20338	1.21385	1.18655	1.19604	1.18651	1.22794	1.18687	1.30795	1.18679	1.20675	1.20946	1.2283	1.2136	1.22384	1.19775	1.18663	1.18668	1.1867	1.19747	1.18664	1.18656	1.19629	1.20633	1.18819	1.18864	1.2303	1.18661	1.18663	1.21091	1.19648	1.18979	1.18879	1.2017	1.24025	1.23819	1.19696	1.18673	1.1975	1.18669	1.21025	1.21125	1.19867	1.18687	1.20178
ENSG00000251287.8	ALG1L2	2.76207	2.6697	2.64172	2.66702	2.67531	2.67872	2.69305	2.63627	2.65844	2.64723	2.90997	2.71579	2.66603	2.67179	2.65047	2.96025	2.8214	2.69465	2.63686	2.63673	2.66312	2.68942	2.63676	2.6864	2.73692	2.64784	2.64815	2.64258	2.64426	2.65705	2.70789	2.67404	2.73204	2.64811	2.74128	2.64482	2.72053	2.66959	2.80498	2.69571	2.65088	2.68658	2.65031	2.71703	2.65181	2.65118	2.63762	2.6724
ENSG00000119523.10	ALG2	10.7401	10.8571	10.9214	10.9595	10.916	10.8261	10.8595	10.9831	10.8757	10.6724	10.8055	10.8658	10.8537	10.6672	10.843	10.5764	10.9507	10.8056	10.8533	10.8085	10.9388	10.5808	10.7505	10.7272	10.5003	10.7547	10.8384	10.8811	11.0369	10.8969	10.8784	10.8352	11.0466	10.9609	10.8201	10.8774	10.7141	10.9319	10.8758	10.8072	10.9049	10.9091	10.9724	10.7356	10.7127	10.819	10.6411	10.6158
[truncated: 19,381 more rows]
[truncated: 24 more columns]

## Sheet: Supplementary table 3
Supplementary table 3: Differential gene expression analysis using DESeq2 in biopsy cells collected after LPS challenge vs. biopsy cells collected after saline challenge
[truncated: 19,952 more rows]

[truncated: 2 more sheets: Supplementary table 4, Supplementary table 5]
